# Supplementary material for: Analysis of the Whole-Genome Sequences from an Equus Parent-Offspring Trio Provides Insight into the Genomic Incompatibilities in the Hybrid Mule
Source: Genes (Basel). 2022 Nov 23;13(12):2188. doi: 10.3390/genes13122188 (PMC9778318; doi:10.3390/genes13122188)
Supplement: Supplementary file 1 [file genes-13-02188-s001.zip]

Archive with 4 entries (3 files):
- genes-1972708-SI/
- genes-1972708-SI/Supplemental material.pdf
- genes-1972708-SI/Table S10.xlsx
- genes-1972708-SI/Table S11.xlsx
