# Supplementary material for: Analysis of the Whole-Genome Sequences from an Equus Parent-Offspring Trio Provides Insight into the Genomic Incompatibilities in the Hybrid Mule
Source: Genes (Basel). 2022 Nov 23;13(12):2188. doi: 10.3390/genes13122188 (PMC9778318; doi:10.3390/genes13122188)
Supplement: Supplementary file 1 [file genes-13-02188-s001.zip › genes-1972708-SI/Table S10.xlsx]

## Sheet: MIE_inheridate_horse
Table S10. The detail of non-Mendelian inheritance variants.
Chr.	Poisition	Ref.	Alt.	Donkey_GT	Horse_GT	Mule_GT	Donkey_DP(Ref,Alt)	Horse_DP(Ref,Alt)	Mule_DP(Ref,Alt)	Location	Gene
NC_009160.3	30402663	G	A	1/1	0/1	0/0	21(0,21)	12(7,5)	16(16,0)	intergenic	LOC111768685(dist=357498),LOC106781875(dist=467070)
NC_009146.3	67736501	G	T	1/1	0/1	0/0	19(0,19)	12(7,5)	20(20,0)	intronic	LOC100066501
NC_009170.3	35237018	C	T	1/1	0/1	0/0	12(0,12)	13(8,5)	14(14,0)	intergenic	LOC111770903(dist=389452),LOC111770935(dist=9491)
NC_009166.3	17385723	T	C	1/1	0/1	0/0	11(0,11)	14(9,5)	13(13,0)	ncRNA_exonic	LOC100146487
NC_009161.3	12917615	T	C	1/1	0/1	0/0	22(0,22)	26(21,5)	16(16,0)	intronic	CCDC93
NC_009151.3	5933044	G	A	1/1	0/1	0/0	24(0,24)	32(27,5)	11(11,0)	intergenic	LOC100146858(dist=59258),LOC100059976(dist=44681)
NC_009173.3	4797094	T	C	1/1	0/1	0/0	13(0,13)	50(45,5)	40(40,0)	downstream	LOC102150074,LOC111771338
NC_009145.3	25949975	G	C	1/1	0/1	0/0	15(0,15)	15(9,6)	17(17,0)	intergenic	MATN1(dist=183234),LOC111771887(dist=66982)
NC_009160.3	32484402	G	A	1/1	0/1	0/0	14(0,14)	16(10,6)	12(12,0)	intergenic	LOC111768686(dist=1523187),LOC111768687(dist=92101)
NC_009154.3	33190144	C	T	1/1	0/1	0/0	19(0,19)	16(10,6)	14(14,0)	intronic	TEX14
NC_009144.3	33629237	A	C	1/1	0/1	0/0	15(0,15)	17(11,6)	12(12,0)	UTR3	LOC102149234(XM_014733281.2#NC_009144.3#33626736:c.*840A>C)
NC_009170.3	22147371	G	A	1/1	0/1	0/0	13(0,13)	17(11,6)	19(19,0)	intergenic	LOC106782668(dist=320260),TRIML1(dist=491113)
NC_009170.3	33160910	T	C	1/1	0/1	0/0	27(0,27)	22(16,6)	27(27,0)	intronic	FAM90A1
NC_009145.3	25817472	T	C	1/1	0/1	0/0	22(0,22)	23(17,6)	10(10,0)	intergenic	MATN1(dist=50731),LOC111771887(dist=199485)
NC_009166.3	14736600	T	C	1/1	0/1	0/0	13(0,13)	25(19,6)	17(17,0)	intronic	PCSK5
NC_009145.3	106463829	C	A	1/1	0/1	0/0	33(0,33)	26(20,6)	20(20,0)	intronic	TRPC3
NC_009151.3	5947559	A	C	1/1	0/1	0/0	23(0,23)	31(25,6)	14(14,0)	intergenic	LOC100146858(dist=73773),LOC100059976(dist=30166)
NC_009146.3	118175044	G	A	1/1	0/1	0/0	14(0,14)	32(26,6)	17(17,0)	intergenic	LOC100629521(dist=5973),HMX1(dist=71125)
NC_009151.3	5932937	A	T	1/1	0/1	0/0	11(0,11)	35(29,6)	13(13,0)	intergenic	LOC100146858(dist=59151),LOC100059976(dist=44788)
NC_009151.3	5932955	C	A	1/1	0/1	0/0	16(0,16)	36(30,6)	14(14,0)	intergenic	LOC100146858(dist=59169),LOC100059976(dist=44770)
NC_009163.3	33288282	T	A	1/1	0/1	0/0	18(0,18)	40(34,6)	19(19,0)	intergenic	C20H6orf10(dist=306070),LOC100059994(dist=59224)
NC_009155.3	17284256	C	T	1/1	0/1	0/0	29(0,29)	42(36,6)	38(38,0)	intergenic	LOC106781289(dist=22364),LOC106781051(dist=47562)
NC_009146.3	79923001	C	A	1/1	0/1	0/0	12(0,12)	12(5,7)	18(18,0)	intergenic	LOC111772700(dist=116764),PDGFRA(dist=23588)
NC_009164.3	802071	G	A	1/1	0/1	0/0	14(0,14)	14(7,7)	14(14,0)	downstream	LOC100062238
NC_009146.3	65845431	C	A	1/1	0/1	0/0	25(0,25)	14(7,7)	16(16,0)	intronic	DCK
NC_009154.3	31197869	G	A	1/1	0/1	0/0	33(0,33)	14(7,7)	16(16,0)	intronic	ANKFN1
NC_009154.3	31197868	A	C	1/1	0/1	0/0	32(0,32)	15(8,7)	16(16,0)	intronic	ANKFN1
NC_009166.3	49841871	A	C	1/1	0/1	0/0	29(0,29)	15(8,7)	19(19,0)	intronic	UBAP2
NC_009160.3	1192772	G	A	1/1	0/1	0/0	15(0,15)	16(9,7)	17(17,0)	intronic	GJB6
NC_009161.3	34905740	G	A	1/1	0/1	0/0	11(0,11)	16(9,7)	18(18,0)	intergenic	ARL6IP6(dist=159707),RPRM(dist=360355)
NC_009150.3	51662021	T	C	1/1	0/1	0/0	15(0,15)	18(11,7)	14(14,0)	intronic	COL5A3
NC_009157.3	51749848	C	T	1/1	0/1	0/0	15(0,15)	19(12,7)	17(17,0)	intergenic	LOC111767970(dist=123849),LOC111767833(dist=40631)
NC_009169.3	20961448	G	A	1/1	0/1	0/0	12(0,12)	21(14,7)	12(12,0)	intergenic	NCAM2(dist=639639),NONE(dist=NONE)
NC_009163.3	33099763	A	G	1/1	0/1	0/0	17(0,17)	22(15,7)	19(19,0)	intergenic	C20H6orf10(dist=117551),LOC100059994(dist=247743)
NC_009148.3	44103093	T	G	1/1	0/1	0/0	24(0,24)	25(18,7)	10(10,0)	downstream	LOC100068789
NC_009145.3	106463823	C	A	1/1	0/1	0/0	33(0,33)	27(20,7)	20(20,0)	intronic	TRPC3
NC_009151.3	7079913	A	G	1/1	0/1	0/0	18(0,18)	28(21,7)	19(19,0)	intergenic	LOC102147864(dist=10815),LOC106783466(dist=2674)
NC_009154.3	50446984	G	A	1/1	0/1	0/0	10(0,10)	32(25,7)	12(12,0)	exonic	LOC100072933
NC_009166.3	39925964	C	A	1/1	0/1	0/0	11(0,11)	40(33,7)	25(25,0)	exonic	LOC100629951
NC_009164.3	53155973	C	T	1/1	0/1	0/0	14(0,14)	13(5,8)	17(17,0)	intergenic	LOC111769849(dist=88682),PAPD7(dist=365549)
NC_009157.3	35361294	T	C	1/1	0/1	0/0	17(0,17)	16(8,8)	11(11,0)	exonic	LOC100629913
NC_009155.3	3750855	T	G	1/1	0/1	0/0	27(0,27)	16(8,8)	22(22,0)	ncRNA_intronic	LOC111775888
NC_009170.3	6618740	C	T	1/1	0/1	0/0	19(0,19)	17(9,8)	14(14,0)	intronic	LOC102149449
NC_009151.3	7078817	G	A	1/1	0/1	0/0	17(0,17)	18(10,8)	11(11,0)	intergenic	LOC102147864(dist=9719),LOC106783466(dist=3770)
NC_009160.3	32484379	A	G	1/1	0/1	0/0	13(0,13)	18(10,8)	13(13,0)	intergenic	LOC111768686(dist=1523164),LOC111768687(dist=92124)
NC_009146.3	67718587	A	G	1/1	0/1	0/0	11(0,11)	19(11,8)	12(12,0)	intergenic	LOC100067994(dist=83915),LOC100066501(dist=9812)
NC_009144.3	158027666	G	A	1/1	0/1	0/0	15(0,15)	19(11,8)	17(17,0)	intergenic	LOC100072375(dist=2760),LOC100072386(dist=21560)
NC_009161.3	11153154	G	C	1/1	0/1	0/0	18(0,18)	21(13,8)	15(15,0)	intronic	LOC102149368
NC_009153.3	62778713	C	A	1/1	0/1	0/0	13(0,13)	21(13,8)	22(22,0)	intergenic	RFPL4B(dist=27271),LOC106782498(dist=796161)
NC_009151.3	31165589	G	C	1/1	0/1	0/0	13(0,13)	25(17,8)	12(12,0)	intergenic	MIR9013(dist=114537),LOC111774688(dist=15850)
NC_009149.3	33074833	T	C	1/1	0/1	0/0	24(0,24)	25(17,8)	16(16,0)	ncRNA_intronic	LOC111773899
NC_009151.3	7080004	C	T	1/1	0/1	0/0	30(0,30)	27(19,8)	18(18,0)	intergenic	LOC102147864(dist=10906),LOC106783466(dist=2583)
NC_009151.3	66289698	T	C	1/1	0/1	0/0	16(0,16)	28(20,8)	19(19,0)	intergenic	LOC111774737(dist=23918),LOC111774738(dist=59951)
NC_009152.3	2823729	A	T	1/1	0/1	0/0	16(0,16)	28(20,8)	20(20,0)	intronic	PSKH2
NC_009151.3	7080625	G	C	1/1	0/1	0/0	25(0,25)	31(23,8)	17(17,0)	intergenic	LOC102147864(dist=11527),LOC106783466(dist=1962)
NC_009151.3	4644529	C	T	1/1	0/1	0/0	13(0,13)	38(30,8)	19(19,0)	intergenic	LOC100056349(dist=9722),SMARCB1(dist=23956)
NC_009144.3	93466845	G	C	1/1	0/1	0/0	21(0,21)	15(6,9)	11(11,0)	intergenic	LOC111769822(dist=5008),ZNF774(dist=4180)
NC_009154.3	1079692	T	C	1/1	0/1	0/0	29(0,29)	15(6,9)	14(14,0)	intronic	FASN
NC_009147.3	8447202	T	C	1/1	0/1	0/0	22(0,22)	16(7,9)	19(19,0)	intronic	NME8
NC_009160.3	56431645	C	T	1/1	0/1	0/0	26(0,26)	17(8,9)	11(11,0)	intergenic	LOC111768698(dist=14791),LOC111768699(dist=516195)
NC_009153.3	76656569	T	A	1/1	0/1	0/0	27(0,27)	19(10,9)	13(13,0)	intergenic	PTPRK(dist=279387),LAMA2(dist=19105)
NC_009151.3	67053102	C	T	1/1	0/1	0/0	29(0,29)	19(10,9)	17(17,0)	ncRNA_intronic	LOC111774562
NC_009151.3	66291479	C	A	1/1	0/1	0/0	17(0,17)	20(11,9)	21(21,0)	intergenic	LOC111774737(dist=25699),LOC111774738(dist=58170)
NC_009145.3	106243946	C	T	1/1	0/1	0/0	11(0,11)	21(12,9)	14(14,0)	intronic	KIAA1109
NC_009160.3	56431426	G	A	1/1	0/1	0/0	13(0,13)	22(13,9)	10(10,0)	intergenic	LOC111768698(dist=14572),LOC111768699(dist=516414)
NC_009164.3	17697113	A	G	1/1	0/1	0/0	14(0,14)	22(13,9)	20(20,0)	intronic	DHX29
NC_009154.3	39897040	A	T	1/1	0/1	0/0	13(0,13)	23(14,9)	14(14,0)	intronic	ASIC2
NC_009169.3	1746863	T	G	1/1	0/1	0/0	15(0,15)	23(14,9)	24(24,0)	intronic	EPHA3
NC_009163.3	34088042	T	G	1/1	0/1	0/0	19(0,19)	24(15,9)	18(18,0)	intergenic	LOC106782302(dist=17713),DRB_1(dist=8633)
NC_009144.3	165727131	C	T	1/1	0/1	0/0	18(0,18)	30(21,9)	24(24,0)	intergenic	STXBP6(dist=211626),LOC111769028(dist=11920)
NC_009151.3	7079922	T	G	1/1	0/1	0/0	18(0,18)	32(23,9)	18(18,0)	intergenic	LOC102147864(dist=10824),LOC106783466(dist=2665)
NC_009150.3	54251208	C	T	1/1	0/1	0/0	10(0,10)	32(23,9)	25(25,0)	ncRNA_intronic	LOC111774303
NC_009151.3	7078692	C	T	1/1	0/1	0/0	18(0,18)	36(27,9)	22(22,0)	intergenic	LOC102147864(dist=9594),LOC106783466(dist=3895)
NC_009151.3	2252522	G	C	1/1	0/1	0/0	10(0,10)	44(35,9)	26(26,0)	intergenic	LOC111774536(dist=118243),PRAME(dist=72449)
NC_009159.3	61112207	T	C	1/1	0/1	0/0	13(0,13)	17(7,10)	14(14,0)	intronic	LOC100061057
NC_009145.3	76174394	C	T	1/1	0/1	0/0	28(0,28)	17(7,10)	17(17,0)	intronic	TMEM144
NC_009158.3	11676345	G	A	1/1	0/1	0/0	28(0,28)	19(9,10)	10(10,0)	intronic	TMEM131
NC_009169.3	20962632	G	A	1/1	0/1	0/0	15(0,15)	19(9,10)	17(17,0)	intergenic	NCAM2(dist=640823),NONE(dist=NONE)
NC_009144.3	158028098	T	C	1/1	0/1	0/0	20(0,20)	21(11,10)	13(13,0)	intergenic	LOC100072375(dist=3192),LOC100072386(dist=21128)
NC_009145.3	106243725	G	A	1/1	0/1	0/0	22(0,22)	21(11,10)	13(13,0)	intronic	KIAA1109
NC_009157.3	35004669	C	A	1/1	0/1	0/0	26(0,26)	21(11,10)	16(16,0)	UTR3	LOC100061644(XM_001504078.4#NC_009157.3#35004430:c.*595G>T)
NC_009147.3	10265939	T	C	1/1	0/1	0/0	22(0,22)	21(11,10)	18(18,0)	intronic	VPS41
NC_009149.3	40256321	T	C	1/1	0/1	0/0	23(0,23)	22(12,10)	14(14,0)	intergenic	LOC100065752(dist=5323),LOC100065827(dist=44091)
NC_009150.3	20326455	A	G	1/1	0/1	0/0	18(0,18)	22(12,10)	21(21,0)	intergenic	LOC111774103(dist=263765),C7H11orf53(dist=71990)
NC_009147.3	79908456	T	C	1/1	0/1	0/0	10(0,10)	23(13,10)	22(22,0)	intronic	SPAM1
NC_009156.3	23730842	C	G	1/1	0/1	0/0	13(0,13)	24(14,10)	13(13,0)	intergenic	LOC111767614(dist=5781),LOC102149614(dist=62635)
NC_009154.3	39897045	G	T	1/1	0/1	0/0	11(0,11)	25(15,10)	14(14,0)	intronic	ASIC2
NC_009151.3	81077085	A	T	1/1	0/1	0/0	12(0,12)	25(15,10)	16(16,0)	intergenic	LOC100055638(dist=251486),CDH20(dist=344944)
NC_009148.3	44106684	C	T	1/1	0/1	0/0	14(0,14)	29(19,10)	15(15,0)	intergenic	LOC100068789(dist=3867),TRNAH-GUG_4(dist=10765)
NC_009151.3	66289514	A	G	1/1	0/1	0/0	15(0,15)	31(21,10)	15(15,0)	intergenic	LOC111774737(dist=23734),LOC111774738(dist=60135)
NC_009148.3	44094118	G	C	1/1	0/1	0/0	17(0,17)	32(22,10)	12(12,0)	intronic	LOC100068789
NC_009148.3	44094139	C	T	1/1	0/1	0/0	16(0,16)	35(25,10)	13(13,0)	intronic	LOC100068789
NC_009161.3	48515093	C	T	1/1	0/1	0/0	27(0,27)	16(5,11)	13(13,0)	intergenic	CERS6(dist=6892),NOSTRIN(dist=12334)
NC_009148.3	44192389	C	T	1/1	0/1	0/0	22(0,22)	16(5,11)	20(20,0)	intronic	LOC100630206
NC_009149.3	46152785	A	C	1/1	0/1	0/0	40(0,40)	19(8,11)	16(16,0)	intergenic	LOC111773801(dist=163497),RERGL(dist=70511)
NC_009145.3	106244834	C	T	1/1	0/1	0/0	24(0,24)	20(9,11)	13(13,0)	intronic	KIAA1109
NC_009144.3	79338092	C	G	1/1	0/1	0/0	10(0,10)	21(10,11)	13(13,0)	intergenic	MAP10(dist=78789),LOC111769666(dist=34649)
NC_009149.3	40256262	G	A	1/1	0/1	0/0	21(0,21)	21(10,11)	17(17,0)	intergenic	LOC100065752(dist=5264),LOC100065827(dist=44150)
NC_009146.3	95276024	C	G	1/1	0/1	0/0	14(0,14)	22(11,11)	11(11,0)	intergenic	LOC111772932(dist=1878574),LOC111772711(dist=24228)
NC_009150.3	52575480	C	T	1/1	0/1	0/0	11(0,11)	23(12,11)	18(18,0)	intergenic	LOC100060509(dist=25102),LOC111774118(dist=5396)
NC_009167.3	37453707	C	G	1/1	0/1	0/0	13(0,13)	24(13,11)	11(11,0)	intergenic	SPI2(dist=3893),LOC102149028(dist=37848)
NC_009145.3	106243707	C	G	1/1	0/1	0/0	21(0,21)	24(13,11)	12(12,0)	intronic	KIAA1109
NC_009153.3	20796514	C	G	1/1	0/1	0/0	10(0,10)	25(14,11)	10(10,0)	intergenic	LOC111775254(dist=10129),LOC102148257(dist=5685)
NC_009145.3	106243676	A	G	1/1	0/1	0/0	21(0,21)	25(14,11)	14(14,0)	intronic	KIAA1109
NC_009162.3	54581016	A	G	1/1	0/1	0/0	20(0,20)	26(15,11)	12(12,0)	intergenic	ALCAM(dist=780421),LOC106781984(dist=541233)
NC_009154.3	30701714	G	A	1/1	0/1	0/0	10(0,10)	28(17,11)	18(18,0)	intergenic	LOC100072739(dist=12057),LOC100070604(dist=3562)
NC_009151.3	5947573	T	C	1/1	0/1	0/0	25(0,25)	30(19,11)	15(15,0)	intergenic	LOC100146858(dist=73787),LOC100059976(dist=30152)
NC_009145.3	106241297	G	C	1/1	0/1	0/0	18(0,18)	31(20,11)	15(15,0)	intronic	KIAA1109
NC_009159.3	61113581	G	A	1/1	0/1	0/0	15(0,15)	22(10,12)	11(11,0)	intronic	LOC100061057
NC_009163.3	58594158	A	G	1/1	0/1	0/0	12(0,12)	22(10,12)	17(17,0)	intergenic	LOC111769359(dist=652965),LOC111769165(dist=109618)
NC_009156.3	2218870	G	A	1/1	0/1	0/0	28(0,28)	22(10,12)	18(18,0)	UTR5	AMZ1(XM_001492380.6#NC_009156.3#2214014:c.-1867G>A)
NC_009161.3	80505776	T	G	1/1	0/1	0/0	32(0,32)	23(11,12)	11(11,0)	intronic	INO80D
NC_009157.3	9843748	T	C	1/1	0/1	0/0	35(0,35)	23(11,12)	14(14,0)	intronic	KCNIP1
NC_009152.3	61204387	T	A	1/1	0/1	0/0	36(0,36)	23(11,12)	14(14,0)	intronic	TRPS1
NC_009144.3	180418962	T	C	1/1	0/1	0/0	12(0,12)	24(12,12)	12(12,0)	intergenic	LRFN5(dist=761838),LOC111769864(dist=208886)
NC_009146.3	38236009	C	T	1/1	0/1	0/0	36(0,36)	24(12,12)	23(23,0)	intronic	SLC39A8
NC_009149.3	28816059	T	C	1/1	0/1	0/0	14(0,14)	26(14,12)	15(15,0)	upstream	CECR2
NC_009152.3	32676987	C	T	1/1	0/1	0/0	12(0,12)	27(15,12)	13(13,0)	exonic	PXDNL
NC_009170.3	9701602	G	C	1/1	0/1	0/0	12(0,12)	27(15,12)	19(19,0)	intronic	UNC5D
NC_009144.3	187469268	A	G	1/1	0/1	0/0	30(0,30)	28(16,12)	14(14,0)	intergenic	TMX1(dist=205340),FRMD6(dist=39665)
NC_009163.3	58594119	A	C	1/1	0/1	0/0	16(0,16)	28(16,12)	15(15,0)	intergenic	LOC111769359(dist=652926),LOC111769165(dist=109657)
NC_009145.3	106241335	G	T	1/1	0/1	0/0	20(0,20)	32(20,12)	15(15,0)	intronic	KIAA1109
NC_009168.3	40245370	C	T	1/1	0/1	0/0	10(0,10)	32(20,12)	17(17,0)	intronic	LOC111767452
NC_009154.3	29884205	G	A	1/1	0/1	0/0	28(0,28)	32(20,12)	17(17,0)	intergenic	KIF2B(dist=787811),TOM1L1(dist=15681)
NC_009156.3	1704499	T	C	1/1	0/1	0/0	23(0,23)	35(23,12)	18(18,0)	intronic	MAD1L1
NC_009151.3	30977862	T	C	1/1	0/1	0/0	21(0,21)	41(29,12)	28(28,0)	intergenic	ADGRD1(dist=6814),MIR9013(dist=73046)
NC_009165.3	37467564	A	G	1/1	0/1	0/0	19(0,19)	21(8,13)	24(24,0)	intergenic	LOC111769914(dist=40998),LOC111770021(dist=7850)
NC_009160.3	68173552	C	T	1/1	0/1	0/0	28(0,28)	24(11,13)	16(16,0)	intronic	DOCK9
NC_009163.3	2874062	C	T	1/1	0/1	0/0	35(0,35)	25(12,13)	18(18,0)	intronic	GMDS
NC_009152.3	32680646	A	T	1/1	0/1	0/0	18(0,18)	25(12,13)	20(20,0)	intronic	PXDNL
NC_009165.3	14563438	C	T	1/1	0/1	0/0	36(0,36)	26(13,13)	13(13,0)	intronic	PLCB4
NC_009152.3	32677116	A	G	1/1	0/1	0/0	17(0,17)	26(13,13)	14(14,0)	intronic	PXDNL
NC_009150.3	88598909	A	T	1/1	0/1	0/0	15(0,15)	26(13,13)	18(18,0)	exonic	LOC100056747
NC_009159.3	2867870	G	T	1/1	0/1	0/0	20(0,20)	27(14,13)	12(12,0)	intronic	LOC100054787
NC_009159.3	2867872	A	G	1/1	0/1	0/0	20(0,20)	27(14,13)	12(12,0)	intronic	LOC100054787
NC_009166.3	5841132	G	A	1/1	0/1	0/0	18(0,18)	28(15,13)	17(17,0)	intergenic	NTRK2(dist=202756),LOC102150619(dist=102057)
NC_009148.3	28274266	G	A	1/1	0/1	0/0	14(0,14)	29(16,13)	14(14,0)	intergenic	LOC111773490(dist=40949),LOC100060860(dist=9262)
NC_009150.3	4908635	T	C	1/1	0/1	0/0	19(0,19)	30(17,13)	13(13,0)	intronic	ADGRE1
NC_009145.3	18556147	A	G	1/1	0/1	0/0	18(0,18)	30(17,13)	14(14,0)	intergenic	LOC100068680(dist=2337),MACF1(dist=1862)
NC_009148.3	43419263	C	A	1/1	0/1	0/0	21(0,21)	31(18,13)	11(11,0)	ncRNA_intronic	LOC111773531
NC_009169.3	6747641	C	T	1/1	0/1	0/0	14(0,14)	31(18,13)	12(12,0)	intergenic	CADM2(dist=1081967),LOC111770757(dist=1759814)
NC_009168.3	33702501	A	G	1/1	0/1	0/0	39(0,39)	32(19,13)	14(14,0)	intronic	HMCN2
NC_009145.3	108090978	T	G	1/1	0/1	0/0	17(0,17)	32(19,13)	21(21,0)	intergenic	LOC111772574(dist=27501),MAD2L1(dist=32564)
NC_009170.3	33161083	A	G	1/1	0/1	0/0	25(0,25)	32(19,13)	36(36,0)	intronic	FAM90A1
NC_009173.3	4769947	C	T	1/1	0/1	0/0	17(0,17)	34(21,13)	18(18,0)	intergenic	LOC106782889(dist=2719),LOC111771338(dist=25671)
NC_009173.3	4769927	C	T	1/1	0/1	0/0	17(0,17)	34(21,13)	20(20,0)	intergenic	LOC106782889(dist=2699),LOC111771338(dist=25691)
NC_009151.3	7081581	A	G	1/1	0/1	0/0	29(0,29)	36(23,13)	22(22,0)	intergenic	LOC102147864(dist=12483),LOC106783466(dist=1006)
NC_009163.3	31540147	A	G	1/1	0/1	0/0	16(0,16)	37(24,13)	18(18,0)	intergenic	LOC111769380(dist=11048),LOC100050473(dist=14794)
NC_009151.3	7081117	A	G	1/1	0/1	0/0	19(0,19)	40(27,13)	27(27,0)	intergenic	LOC102147864(dist=12019),LOC106783466(dist=1470)
NC_009148.3	57601551	T	G	1/1	0/1	0/0	16(0,16)	19(5,14)	17(17,0)	intergenic	PRMT6(dist=433980),LOC111773400(dist=1629544)
NC_009148.3	20889275	G	A	1/1	0/1	0/0	32(0,32)	23(9,14)	21(21,0)	intergenic	PLA2G4A(dist=110669),LOC111773384(dist=144147)
NC_009150.3	25419115	C	A	1/1	0/1	0/0	16(0,16)	24(10,14)	14(14,0)	intronic	SIK3
NC_009149.3	40256223	T	C	1/1	0/1	0/0	18(0,18)	24(10,14)	16(16,0)	intergenic	LOC100065752(dist=5225),LOC100065827(dist=44189)
NC_009170.3	9700445	C	T	1/1	0/1	0/0	22(0,22)	25(11,14)	15(15,0)	intronic	UNC5D
NC_009146.3	108155699	A	C	1/1	0/1	0/0	11(0,11)	25(11,14)	20(20,0)	intergenic	LOC111772718(dist=13348),LDB2(dist=207792)
NC_009150.3	90273125	A	T	1/1	0/1	0/0	21(0,21)	26(12,14)	11(11,0)	intronic	PRMT3
NC_009151.3	48371037	G	T	1/1	0/1	0/0	10(0,10)	26(12,14)	13(13,0)	intergenic	LOC111774720(dist=2435),LOC100063271(dist=4770)
NC_009157.3	37031209	T	A	1/1	0/1	0/0	30(0,30)	27(13,14)	11(11,0)	intronic	CTNNA1
NC_009148.3	33157260	A	C	1/1	0/1	0/0	16(0,16)	28(14,14)	15(15,0)	intronic	LOC102149904
NC_009168.3	31013150	A	C	1/1	0/1	0/0	14(0,14)	29(15,14)	11(11,0)	intergenic	ZBTB43(dist=12347),ZBTB34(dist=4745)
NC_009145.3	106241351	C	T	1/1	0/1	0/0	20(0,20)	35(21,14)	14(14,0)	intronic	KIAA1109
NC_009155.3	20030762	T	C	1/1	0/1	0/0	21(0,21)	21(6,15)	11(11,0)	intergenic	LOC100066553(dist=39817),LOC100066690(dist=103914)
NC_009155.3	20030764	T	C	1/1	0/1	0/0	23(0,23)	21(6,15)	11(11,0)	intergenic	LOC100066553(dist=39819),LOC100066690(dist=103912)
NC_009152.3	32677141	T	C	1/1	0/1	0/0	16(0,16)	26(11,15)	15(15,0)	intronic	PXDNL
NC_009145.3	15719885	A	G	1/1	0/1	0/0	12(0,12)	26(11,15)	16(16,0)	ncRNA_intronic	LOC111771220
NC_009148.3	44200354	T	G	1/1	0/1	0/0	10(0,10)	27(12,15)	11(11,0)	intronic	LOC100630206
NC_009163.3	58593998	G	A	1/1	0/1	0/0	15(0,15)	27(12,15)	21(21,0)	intergenic	LOC111769359(dist=652805),LOC111769165(dist=109778)
NC_009166.3	40018951	G	A	1/1	0/1	0/0	12(0,12)	28(13,15)	22(22,0)	exonic	IFNA1
NC_009157.3	74875114	G	C	1/1	0/1	0/0	15(0,15)	29(14,15)	13(13,0)	ncRNA_intronic	LOC102148923
NC_009163.3	58594089	C	T	1/1	0/1	0/0	17(0,17)	29(14,15)	14(14,0)	intergenic	LOC111769359(dist=652896),LOC111769165(dist=109687)
NC_009171.3	12459445	A	G	1/1	0/1	0/0	35(0,35)	29(14,15)	16(16,0)	intergenic	LOC111771117(dist=1144461),SLC6A15(dist=217191)
NC_009154.3	30716504	C	T	1/1	0/1	0/0	18(0,18)	30(15,15)	12(12,0)	intronic	LOC100070604
NC_009152.3	210044	T	C	1/1	0/1	0/0	22(0,22)	30(15,15)	12(12,0)	intergenic	NONE(dist=NONE),MMP16(dist=809116)
NC_009146.3	79660406	T	C	1/1	0/1	0/0	14(0,14)	30(15,15)	15(15,0)	intergenic	KIT(dist=41721),LOC111772700(dist=130905)
NC_009152.3	32678204	G	A	1/1	0/1	0/0	21(0,21)	30(15,15)	17(17,0)	intronic	PXDNL
NC_009145.3	108090961	A	G	1/1	0/1	0/0	17(0,17)	31(16,15)	24(24,0)	intergenic	LOC111772574(dist=27484),MAD2L1(dist=32581)
NC_009149.3	40255912	G	A	1/1	0/1	0/0	19(0,19)	32(17,15)	10(10,0)	intergenic	LOC100065752(dist=4914),LOC100065827(dist=44500)
NC_009149.3	73656207	C	T	1/1	0/1	0/0	13(0,13)	32(17,15)	19(19,0)	intergenic	LOC100056707(dist=4916),LOC100056754(dist=10731)
NC_009150.3	4906093	C	A	1/1	0/1	0/0	13(0,13)	33(18,15)	10(10,0)	intronic	ADGRE1
NC_009145.3	106243022	A	T	1/1	0/1	0/0	18(0,18)	33(18,15)	20(20,0)	intronic	KIAA1109
NC_009155.3	27415690	T	A	1/1	0/1	0/0	10(0,10)	34(19,15)	10(10,0)	intergenic	LOC106781485(dist=4627),LOC100053687(dist=60548)
NC_009153.3	24310668	A	G	1/1	0/1	0/0	12(0,12)	35(20,15)	22(22,0)	intergenic	LOC100054370(dist=67356),LOC100054595(dist=17146)
NC_009157.3	22217059	T	C	1/1	0/1	0/0	42(0,42)	37(22,15)	17(17,0)	intronic	SGCD
NC_009151.3	7081140	C	T	1/1	0/1	0/0	22(0,22)	38(23,15)	24(24,0)	intergenic	LOC102147864(dist=12042),LOC106783466(dist=1447)
NC_009163.3	31664300	C	A	1/1	0/1	0/0	15(0,15)	41(26,15)	31(31,0)	intergenic	LOC100053918(dist=23526),LOC111769187(dist=48480)
NC_009162.3	27445386	T	C	1/1	0/1	0/0	16(0,16)	26(10,16)	12(12,0)	intergenic	ST6GAL1(dist=35273),RTP1(dist=79700)
NC_009163.3	34096618	G	A	1/1	0/1	0/0	26(0,26)	26(10,16)	19(19,0)	upstream	DRB_1
NC_009158.3	16430804	A	C	1/1	0/1	0/0	20(0,20)	26(10,16)	20(20,0)	intronic	IL37
NC_009149.3	39326820	C	T	1/1	0/1	0/0	15(0,15)	27(11,16)	11(11,0)	intronic	LY49F
NC_009144.3	111501899	A	G	1/1	0/1	0/0	17(0,17)	27(11,16)	12(12,0)	downstream	LOC111769689
NC_009157.3	80177738	T	C	1/1	0/1	0/0	14(0,14)	29(13,16)	12(12,0)	intergenic	LOC102150079(dist=155716),LOC100630549(dist=212778)
NC_009164.3	349735	A	T	1/1	0/1	0/0	16(0,16)	29(13,16)	19(19,0)	intergenic	LOC100070123(dist=17070),LOC100147344(dist=16504)
NC_009170.3	2807001	T	C	1/1	0/1	0/0	16(0,16)	30(14,16)	13(13,0)	intronic	CHRNA6
NC_009167.3	26296599	A	G	1/1	0/1	0/0	22(0,22)	32(16,16)	20(20,0)	intergenic	LOC111770369(dist=52767),LOC111770500(dist=196691)
NC_009163.3	30003324	A	G	1/1	0/1	0/0	16(0,16)	33(17,16)	18(18,0)	splicing	LOC100051657(XM_023624019.1#NC_009163.3#30000456:exon5:c.857-2A>G,NM_001099765.1#NC_009163.3#30000594:exon6:c.1004-2A>G)
NC_009149.3	40255875	G	C	1/1	0/1	0/0	19(0,19)	34(18,16)	14(14,0)	intergenic	LOC100065752(dist=4877),LOC100065827(dist=44537)
NC_009169.3	41124525	C	T	1/1	0/1	0/0	29(0,29)	35(19,16)	13(13,0)	ncRNA_exonic	LOC111770845
NC_009151.3	3595687	T	C	1/1	0/1	0/0	19(0,19)	36(20,16)	12(12,0)	intronic	LOC100054057
NC_009145.3	34864454	T	G	1/1	0/1	0/0	11(0,11)	36(20,16)	17(17,0)	UTR3	AKR7A2(XM_023635609.1#NC_009145.3#34857506:c.*726T>G)
NC_009151.3	7081174	G	A	1/1	0/1	0/0	21(0,21)	36(20,16)	23(23,0)	intergenic	LOC102147864(dist=12076),LOC106783466(dist=1413)
NC_009151.3	7081147	A	G	1/1	0/1	0/0	22(0,22)	37(21,16)	24(24,0)	intergenic	LOC102147864(dist=12049),LOC106783466(dist=1440)
NC_009146.3	115973056	C	G	1/1	0/1	0/0	10(0,10)	42(26,16)	11(11,0)	intergenic	JAKMIP1(dist=1908),LOC111772972(dist=18442)
NC_009144.3	10102477	A	T	1/1	0/1	0/0	21(0,21)	42(26,16)	23(23,0)	intronic	LOC102148076
NC_009150.3	15238475	T	C	1/1	0/1	0/0	19(0,19)	26(9,17)	19(19,0)	intergenic	LOC111774099(dist=65268),GRIA4(dist=326333)
NC_009165.3	12977244	C	T	1/1	0/1	0/0	37(0,37)	29(12,17)	17(17,0)	intergenic	TRNAV-UAC_7(dist=45777),LOC111769897(dist=394368)
NC_009167.3	47254809	T	C	1/1	0/1	0/0	21(0,21)	30(13,17)	11(11,0)	ncRNA_intronic	LOC102149992
NC_009167.3	47254810	G	A	1/1	0/1	0/0	22(0,22)	30(13,17)	11(11,0)	ncRNA_intronic	LOC102149992
NC_009153.3	23529492	C	T	1/1	0/1	0/0	16(0,16)	35(18,17)	11(11,0)	exonic	LOC100630386
NC_009148.3	44152987	C	T	1/1	0/1	0/0	15(0,15)	35(18,17)	12(12,0)	intergenic	TRNAV-CAC_2(dist=22422),LOC100630206(dist=2862)
NC_009144.3	79338768	T	C	1/1	0/1	0/0	17(0,17)	37(20,17)	23(23,0)	intergenic	MAP10(dist=79465),LOC111769666(dist=33973)
NC_009144.3	180419856	T	C	1/1	0/1	0/0	15(0,15)	38(21,17)	19(19,0)	intergenic	LRFN5(dist=762732),LOC111769864(dist=207992)
NC_009165.3	3206444	T	G	1/1	0/1	0/0	16(0,16)	39(22,17)	23(23,0)	intergenic	FOXA2(dist=307315),PAX1(dist=420476)
NC_009168.3	36056034	A	G	1/1	0/1	0/0	16(0,16)	41(24,17)	16(16,0)	downstream	MIR9038
NC_009144.3	3039676	G	A	1/1	0/1	0/0	16(0,16)	47(30,17)	20(20,0)	intergenic	LOC111772713(dist=160885),GLRX3(dist=411383)
NC_009155.3	24703725	G	C	1/1	0/1	0/0	11(0,11)	48(31,17)	14(14,0)	intergenic	LOC100059308(dist=106300),LOC100059418(dist=3021)
NC_009170.3	9699696	A	G	1/1	0/1	0/0	13(0,13)	30(12,18)	15(15,0)	intronic	UNC5D
NC_009151.3	29266926	C	T	1/1	0/1	0/0	15(0,15)	34(16,18)	29(29,0)	intergenic	GLT1D1(dist=15034),TMEM132D(dist=38380)
NC_009151.3	34909641	G	C	1/1	0/1	0/0	14(0,14)	37(19,18)	24(24,0)	intronic	ARHGAP28
NC_009150.3	73688891	A	G	1/1	0/1	0/0	15(0,15)	38(20,18)	13(13,0)	intronic	NUMA1
NC_009149.3	59945394	C	T	1/1	0/1	0/0	15(0,15)	42(24,18)	21(21,0)	intronic	SLC2A13
NC_009147.3	89632415	C	T	1/1	0/1	0/0	10(0,10)	43(25,18)	21(21,0)	intergenic	LOC100067445(dist=9771),CNOT4(dist=34618)
NC_009163.3	31532620	G	A	1/1	0/1	0/0	17(0,17)	45(27,18)	15(15,0)	intergenic	LOC111769380(dist=3521),LOC100050473(dist=22321)
NC_009144.3	97306957	A	G	1/1	0/1	0/0	24(0,24)	31(12,19)	13(13,0)	intronic	AGBL1
NC_009163.3	61934829	T	C	1/1	0/1	0/0	14(0,14)	32(13,19)	11(11,0)	intronic	ADGRB3
NC_009152.3	32677462	C	A	1/1	0/1	0/0	17(0,17)	32(13,19)	19(19,0)	intronic	PXDNL
NC_009150.3	4689973	A	G	1/1	0/1	0/0	16(0,16)	32(13,19)	21(21,0)	intronic	LOC100060505
NC_009151.3	93596855	A	T	1/1	0/1	0/0	10(0,10)	32(13,19)	23(23,0)	intergenic	LOC111774768(dist=306061),LOC111774769(dist=26770)
NC_009163.3	31537405	G	T	1/1	0/1	0/0	21(0,21)	33(14,19)	15(15,0)	intergenic	LOC111769380(dist=8306),LOC100050473(dist=17536)
NC_009144.3	169775062	A	T	1/1	0/1	0/0	17(0,17)	33(14,19)	16(16,0)	intergenic	PRKD1(dist=187963),LOC111769043(dist=154463)
NC_009145.3	106245475	G	A	1/1	0/1	0/0	11(0,11)	35(16,19)	19(19,0)	intronic	KIAA1109
NC_009165.3	3205480	C	T	1/1	0/1	0/0	12(0,12)	37(18,19)	14(14,0)	intergenic	FOXA2(dist=306351),PAX1(dist=421440)
NC_009148.3	33152970	C	T	1/1	0/1	0/0	23(0,23)	38(19,19)	22(22,0)	intronic	LOC102149904
NC_009166.3	7996007	A	G	1/1	0/1	0/0	13(0,13)	40(21,19)	20(20,0)	intergenic	LOC102148171(dist=14602),LOC102148207(dist=92432)
NC_009155.3	36095205	T	C	1/1	0/1	0/0	27(0,27)	41(22,19)	15(15,0)	intronic	LOC100146722
NC_009148.3	44118989	T	C	1/1	0/1	0/0	12(0,12)	44(25,19)	22(22,0)	intergenic	TRNAH-GUG_4(dist=1469),TRNAN-GUU_3(dist=3615)
NC_009151.3	7080197	T	A	1/1	0/1	0/0	19(0,19)	46(27,19)	18(18,0)	intergenic	LOC102147864(dist=11099),LOC106783466(dist=2390)
NC_009151.3	7080199	A	C	1/1	0/1	0/0	19(0,19)	46(27,19)	19(19,0)	intergenic	LOC102147864(dist=11101),LOC106783466(dist=2388)
NC_009163.3	31540015	A	T	1/1	0/1	0/0	13(0,13)	50(31,19)	22(22,0)	intergenic	LOC111769380(dist=10916),LOC100050473(dist=14926)
NC_009157.3	74872696	T	C	1/1	0/1	0/0	14(0,14)	30(10,20)	15(15,0)	ncRNA_intronic	LOC102148923
NC_009163.3	58594461	T	C	1/1	0/1	0/0	14(0,14)	34(14,20)	15(15,0)	intergenic	LOC111769359(dist=653268),LOC111769165(dist=109315)
NC_009164.3	1947486	T	G	1/1	0/1	0/0	13(0,13)	34(14,20)	17(17,0)	intronic	LOC100069758
NC_009163.3	29995834	A	T	1/1	0/1	0/0	11(0,11)	37(17,20)	16(16,0)	intergenic	LOC111769199(dist=22965),LOC100051657(dist=4623)
NC_009148.3	44104145	G	T	1/1	0/1	0/0	12(0,12)	40(20,20)	11(11,0)	intergenic	LOC100068789(dist=1328),TRNAH-GUG_4(dist=13304)
NC_009155.3	34049812	T	C	1/1	0/1	0/0	17(0,17)	40(20,20)	12(12,0)	intergenic	LOC111775996(dist=18552),LOC106781478(dist=18644)
NC_009148.3	33144982	A	G	1/1	0/1	0/0	36(0,36)	43(23,20)	12(12,0)	intronic	LOC102149904
NC_009148.3	44103787	G	A	1/1	0/1	0/0	21(0,21)	46(26,20)	16(16,0)	downstream	LOC100068789
NC_009150.3	58642110	T	C	1/1	0/1	0/0	12(0,12)	31(10,21)	10(10,0)	intronic	LOC100059942
NC_009145.3	10916948	C	T	1/1	0/1	0/0	13(0,13)	33(12,21)	20(20,0)	intergenic	LOC111770841(dist=7718),FOXD2(dist=264657)
NC_009158.3	16454109	G	A	1/1	0/1	0/0	30(0,30)	34(13,21)	13(13,0)	intronic	IL37
NC_009153.3	79542434	C	T	1/1	0/1	0/0	17(0,17)	38(17,21)	13(13,0)	intergenic	LOC111775378(dist=107422),LOC111775504(dist=46934)
NC_009161.3	75716043	A	G	1/1	0/1	0/0	14(0,14)	40(19,21)	16(16,0)	intergenic	LOC100146833(dist=13488),LOC111767394(dist=61212)
NC_009152.3	81197394	C	T	1/1	0/1	0/0	10(0,10)	40(19,21)	25(25,0)	intronic	TRAPPC9
NC_009173.3	7945101	G	A	1/1	0/1	0/0	10(0,10)	42(21,21)	14(14,0)	exonic	LOC100147245
NC_009163.3	33668788	T	C	1/1	0/1	0/0	18(0,18)	42(21,21)	15(15,0)	intergenic	LOC111769304(dist=19762),DQA(dist=27270)
NC_009145.3	106242389	T	C	1/1	0/1	0/0	16(0,16)	42(21,21)	18(18,0)	intronic	KIAA1109
NC_009155.3	25634590	T	C	1/1	0/1	0/0	15(0,15)	42(21,21)	20(20,0)	intronic	INCENP
NC_009155.3	25634603	A	G	1/1	0/1	0/0	14(0,14)	42(21,21)	23(23,0)	intronic	INCENP
NC_009144.3	97307112	T	C	1/1	0/1	0/0	22(0,22)	43(22,21)	13(13,0)	intronic	AGBL1
NC_009166.3	49411460	A	G	1/1	0/1	0/0	12(0,12)	43(22,21)	20(20,0)	intronic	B4GALT1
NC_009148.3	44158863	A	G	1/1	0/1	0/0	17(0,17)	43(22,21)	24(24,0)	exonic	LOC100630206
NC_009144.3	79338868	A	C	1/1	0/1	0/0	13(0,13)	44(23,21)	14(14,0)	intergenic	MAP10(dist=79565),LOC111769666(dist=33873)
NC_009163.3	31555066	G	T	1/1	0/1	0/0	15(0,15)	47(26,21)	19(19,0)	UTR3	LOC100050473(XM_014734657.2#NC_009163.3#31554940:c.*172C>A,XM_014734656.2#NC_009163.3#31554940:c.*194C>A,XM_014734655.2#NC_009163.3#31554940:c.*172C>A,XM_014734654.2#NC_009163.3#31554940:c.*194C>A)
NC_009151.3	7078500	G	A	1/1	0/1	0/0	26(0,26)	48(27,21)	20(20,0)	intergenic	LOC102147864(dist=9402),LOC106783466(dist=4087)
NC_009168.3	37583937	G	C	1/1	0/1	0/0	24(0,24)	49(28,21)	11(11,0)	intergenic	LOC102150332(dist=16351),MIR9042(dist=107370)
NC_009162.3	25160823	C	T	1/1	0/1	0/0	11(0,11)	33(11,22)	16(16,0)	ncRNA_intronic	LOC106781979
NC_009145.3	106242485	C	T	1/1	0/1	0/0	12(0,12)	37(15,22)	22(22,0)	intronic	KIAA1109
NC_009167.3	47474648	A	G	1/1	0/1	0/0	14(0,14)	38(16,22)	12(12,0)	ncRNA_intronic	LOC100055483
NC_009148.3	44087502	A	C	1/1	0/1	0/0	12(0,12)	39(17,22)	18(18,0)	intronic	LOC100068789
NC_009145.3	63056091	G	T	1/1	0/1	0/0	15(0,15)	42(20,22)	19(19,0)	intergenic	GALNT7(dist=199421),LOC106782832(dist=77201)
NC_009167.3	47323089	T	A	1/1	0/1	0/0	12(0,12)	46(24,22)	19(19,0)	ncRNA_intronic	LOC102149992
NC_009161.3	9713388	G	C	1/1	0/1	0/0	10(0,10)	47(25,22)	17(17,0)	intergenic	MIR8944(dist=25653),LOC102149530(dist=96098)
NC_009144.3	96487410	A	T	1/1	0/1	0/0	14(0,14)	39(16,23)	18(18,0)	intergenic	NTRK3(dist=296855),LOC111775271(dist=307525)
NC_009151.3	29268652	C	G	1/1	0/1	0/0	12(0,12)	45(22,23)	20(20,0)	intergenic	GLT1D1(dist=16760),TMEM132D(dist=36654)
NC_009151.3	3653569	A	G	1/1	0/1	0/0	12(0,12)	45(22,23)	20(20,0)	intergenic	LOC100054057(dist=18924),LOC100054251(dist=25319)
NC_009163.3	33671341	G	T	1/1	0/1	0/0	18(0,18)	47(24,23)	18(18,0)	intergenic	LOC111769304(dist=22315),DQA(dist=24717)
NC_009169.3	40342941	G	A	1/1	0/1	0/0	15(0,15)	39(15,24)	15(15,0)	intergenic	LOC100050760(dist=1054),RRP1(dist=6447)
NC_009144.3	10478987	A	C	1/1	0/1	0/0	19(0,19)	43(19,24)	25(25,0)	intronic	LOC111772887
NC_009151.3	3657222	A	G	1/1	0/1	0/0	17(0,17)	44(20,24)	20(20,0)	intergenic	LOC100054057(dist=22577),LOC100054251(dist=21666)
NC_009163.3	33671280	T	C	1/1	0/1	0/0	17(0,17)	45(21,24)	19(19,0)	intergenic	LOC111769304(dist=22254),DQA(dist=24778)
NC_009163.3	33671300	T	C	1/1	0/1	0/0	17(0,17)	48(24,24)	18(18,0)	intergenic	LOC111769304(dist=22274),DQA(dist=24758)
NC_009151.3	29268588	T	C	1/1	0/1	0/0	13(0,13)	49(25,24)	19(19,0)	intergenic	GLT1D1(dist=16696),TMEM132D(dist=36718)
NC_009151.3	3658567	C	T	1/1	0/1	0/0	17(0,17)	45(20,25)	16(16,0)	intergenic	LOC100054057(dist=23922),LOC100054251(dist=20321)
NC_009163.3	31534189	T	G	1/1	0/1	0/0	24(0,24)	40(14,26)	21(21,0)	intergenic	LOC111769380(dist=5090),LOC100050473(dist=20752)
NC_009148.3	37115099	T	C	1/1	0/1	0/0	11(0,11)	43(17,26)	17(17,0)	exonic	LOC102147390
NC_009148.3	18160715	C	T	1/1	0/1	0/0	15(0,15)	43(16,27)	13(13,0)	intronic	COLGALT2
NC_009152.3	83875413	T	C	1/1	0/1	0/0	10(0,10)	48(21,27)	10(10,0)	intergenic	LOC111774895(dist=26295),LOC102148752(dist=35091)
NC_009171.3	5634944	G	A	1/1	0/1	0/0	12(0,12)	42(14,28)	20(20,0)	ncRNA_exonic	LOC106782717
NC_009146.3	40909981	C	T	1/1	0/0	0/0	10(0,10)	10(10,0)	10(10,0)	intronic	LOC111772842
NC_009166.3	39877830	T	C	1/1	0/0	0/0	22(0,22)	10(10,0)	10(10,0)	upstream	LOC100629885
NC_009150.3	54687617	A	G	1/1	0/0	0/0	22(0,22)	10(10,0)	10(10,0)	intergenic	LOC111774307(dist=54021),LOC100055731(dist=4598)
NC_009160.3	25291786	T	C	1/1	0/0	0/0	16(0,16)	10(10,0)	11(11,0)	intronic	GTF2F2
NC_009162.3	25130964	G	A	1/1	0/0	0/0	18(0,18)	10(10,0)	11(11,0)	intergenic	LINC02054(dist=25531),LOC111769087(dist=12697)
NC_009150.3	94555408	G	C	1/1	0/0	0/0	25(0,25)	10(10,0)	11(11,0)	intergenic	LOC111774383(dist=243874),ANO3(dist=633938)
NC_009146.3	67722681	C	T	1/1	0/0	0/0	27(0,27)	10(10,0)	11(11,0)	intergenic	LOC100067994(dist=88009),LOC100066501(dist=5718)
NC_009162.3	31675294	G	T	1/1	0/0	0/0	13(0,13)	10(10,0)	12(12,0)	intergenic	CCDC50(dist=535800),FGF12(dist=119773)
NC_009167.3	37454607	C	G	1/1	0/0	0/0	13(0,13)	10(10,0)	12(12,0)	intergenic	SPI2(dist=4793),LOC102149028(dist=36948)
NC_009162.3	25130829	C	T	1/1	0/0	0/0	14(0,14)	10(10,0)	12(12,0)	intergenic	LINC02054(dist=25396),LOC111769087(dist=12832)
NC_009157.3	9586798	C	T	1/1	0/0	0/0	18(0,18)	10(10,0)	12(12,0)	intergenic	LOC111767735(dist=15989),KCNIP1(dist=22433)
NC_009144.3	62663589	A	G	1/1	0/0	0/0	21(0,21)	10(10,0)	12(12,0)	intronic	ADK
NC_009155.3	14163752	A	G	1/1	0/0	0/0	11(0,11)	10(10,0)	13(13,0)	intergenic	LOC100052898(dist=26418),LOC111776044(dist=34516)
NC_009150.3	91092605	C	G	1/1	0/0	0/0	11(0,11)	10(10,0)	13(13,0)	intronic	NELL1
NC_009146.3	87066711	C	T	1/1	0/0	0/0	12(0,12)	10(10,0)	13(13,0)	intronic	GRXCR1
NC_009172.3	24910691	A	G	1/1	0/0	0/0	17(0,17)	10(10,0)	13(13,0)	intergenic	CELF2(dist=304996),LOC111771245(dist=15985)
NC_009149.3	3923358	G	A	1/1	0/0	0/0	20(0,20)	10(10,0)	13(13,0)	intronic	SPAG16
NC_009148.3	23593006	T	A	1/1	0/0	0/0	26(0,26)	10(10,0)	13(13,0)	intronic	PPP2R5A
NC_009150.3	37661989	A	G	1/1	0/0	0/0	47(0,47)	10(10,0)	13(13,0)	intergenic	LOC111774255(dist=53171),LOC111774489(dist=99853)
NC_009150.3	54472589	C	T	1/1	0/0	0/0	13(0,13)	10(10,0)	14(14,0)	intergenic	LOC111774305(dist=60900),LOC106781236(dist=48122)
NC_009170.3	22146130	T	A	1/1	0/0	0/0	14(0,14)	10(10,0)	14(14,0)	intergenic	LOC106782668(dist=319019),TRIML1(dist=492354)
NC_009147.3	9689300	C	T	1/1	0/0	0/0	16(0,16)	10(10,0)	14(14,0)	ncRNA_intronic	LOC100062436
NC_009144.3	43159834	C	T	1/1	0/0	0/0	15(0,15)	10(10,0)	15(15,0)	intronic	PRKG1
NC_009163.3	64195142	C	A	1/1	0/0	0/0	22(0,22)	10(10,0)	15(15,0)	intergenic	LOC106782275(dist=223878),LOC106782290(dist=57457)
NC_009144.3	178814962	T	C	1/1	0/0	0/0	12(0,12)	10(10,0)	16(16,0)	intergenic	LOC111769255(dist=730256),LRFN5(dist=593280)
NC_009149.3	67285078	T	C	1/1	0/0	0/0	22(0,22)	10(10,0)	16(16,0)	exonic	LOC100058292
NC_009149.3	67285095	G	A	1/1	0/0	0/0	25(0,25)	10(10,0)	16(16,0)	exonic	LOC100058292
NC_009170.3	6601858	G	A	1/1	0/0	0/0	14(0,14)	10(10,0)	17(17,0)	intronic	LOC111770949
NC_009169.3	5264853	A	G	1/1	0/0	0/0	20(0,20)	10(10,0)	18(18,0)	intronic	CADM2
NC_009170.3	37570899	G	A	1/1	0/0	0/0	36(0,36)	10(10,0)	27(27,0)	intronic	CSMD1
NC_009144.3	43447324	T	C	1/1	0/0	0/0	12(0,12)	10(10,0)	30(30,0)	intergenic	DKK1(dist=238997),MBL2(dist=139581)
NC_009163.3	33237515	T	C	1/1	0/0	0/0	11(0,11)	11(11,0)	10(10,0)	intergenic	C20H6orf10(dist=255303),LOC100059994(dist=109991)
NC_009150.3	54514080	A	G	1/1	0/0	0/0	11(0,11)	11(11,0)	10(10,0)	intergenic	LOC111774305(dist=102391),LOC106781236(dist=6631)
NC_009159.3	2872039	T	C	1/1	0/0	0/0	12(0,12)	11(11,0)	10(10,0)	intronic	LOC100054787
NC_009167.3	37420151	C	T	1/1	0/0	0/0	14(0,14)	11(11,0)	10(10,0)	intergenic	LOC100065068(dist=4306),SPI2(dist=7242)
NC_009154.3	29359371	C	T	1/1	0/0	0/0	17(0,17)	11(11,0)	10(10,0)	intergenic	KIF2B(dist=262977),TOM1L1(dist=540515)
NC_009150.3	54525037	T	G	1/1	0/0	0/0	18(0,18)	11(11,0)	10(10,0)	intergenic	LOC106781236(dist=3388),LOC111774306(dist=17873)
NC_009151.3	20414279	T	C	1/1	0/0	0/0	21(0,21)	11(11,0)	10(10,0)	intergenic	LOC111774641(dist=9307),LOC102148554(dist=19257)
NC_009169.3	14015058	G	A	1/1	0/0	0/0	21(0,21)	11(11,0)	10(10,0)	intergenic	RBM11(dist=30143),LOC100068696(dist=22539)
NC_009144.3	164719325	A	G	1/1	0/0	0/0	12(0,12)	11(11,0)	11(11,0)	intergenic	LOC102150071(dist=26497),LOC111768996(dist=71825)
NC_009157.3	50208427	G	T	1/1	0/0	0/0	12(0,12)	11(11,0)	11(11,0)	ncRNA_intronic	LOC102150553
NC_009158.3	11468437	A	C	1/1	0/0	0/0	12(0,12)	11(11,0)	11(11,0)	intergenic	VWA3B(dist=16298),LOC111768032(dist=9614)
NC_009166.3	15836373	A	T	1/1	0/0	0/0	15(0,15)	11(11,0)	11(11,0)	intergenic	LOC111770147(dist=22656),LOC102149687(dist=11510)
NC_009164.3	1811190	T	G	1/1	0/0	0/0	16(0,16)	11(11,0)	11(11,0)	intergenic	LOC111769613(dist=10001),LOC111769615(dist=9152)
NC_009166.3	6326953	T	C	1/1	0/0	0/0	17(0,17)	11(11,0)	11(11,0)	intergenic	LOC111770237(dist=52111),LOC111770239(dist=120091)
NC_009167.3	19000358	C	T	1/1	0/0	0/0	39(0,39)	11(11,0)	11(11,0)	intronic	NUMB
NC_009146.3	23963847	C	T	1/1	0/0	0/0	12(0,12)	11(11,0)	12(12,0)	intronic	LOC100068576
NC_009153.3	13035310	T	A	1/1	0/0	0/0	12(0,12)	11(11,0)	12(12,0)	intronic	LOC100069277,LOC100069407
NC_009151.3	6219731	G	A	1/1	0/0	0/0	12(0,12)	11(11,0)	12(12,0)	ncRNA_intronic	LOC111774805
NC_009148.3	8270969	A	T	1/1	0/0	0/0	19(0,19)	11(11,0)	12(12,0)	intronic	DNM3
NC_009150.3	54687618	C	T	1/1	0/0	0/0	21(0,21)	11(11,0)	12(12,0)	intergenic	LOC111774307(dist=54022),LOC100055731(dist=4597)
NC_009148.3	85250612	A	G	1/1	0/0	0/0	10(0,10)	11(11,0)	13(13,0)	intergenic	LRRIQ3(dist=93929),LOC111773405(dist=183651)
NC_009164.3	1689379	G	A	1/1	0/0	0/0	12(0,12)	11(11,0)	13(13,0)	intergenic	LOC100070661(dist=2534),LOC100070263(dist=29552)
NC_009153.3	24342459	T	G	1/1	0/0	0/0	16(0,16)	11(11,0)	13(13,0)	intergenic	LOC111775142(dist=8613),LOC100054684(dist=26480)
NC_009148.3	43477744	G	A	1/1	0/0	0/0	17(0,17)	11(11,0)	13(13,0)	intergenic	ANP32E(dist=6802),LOC102149014(dist=29964)
NC_009144.3	167764432	G	C	1/1	0/0	0/0	21(0,21)	11(11,0)	13(13,0)	intergenic	LOC111772493(dist=211138),LOC111769835(dist=176765)
NC_009166.3	31005517	T	C	1/1	0/0	0/0	24(0,24)	11(11,0)	13(13,0)	intergenic	LOC111770171(dist=182787),LOC111770111(dist=72281)
NC_009172.3	7574365	A	G	1/1	0/0	0/0	27(0,27)	11(11,0)	13(13,0)	intronic	LOC102149960
NC_009150.3	54528188	C	T	1/1	0/0	0/0	12(0,12)	11(11,0)	14(14,0)	intergenic	LOC106781236(dist=6539),LOC111774306(dist=14722)
NC_009147.3	9689327	C	T	1/1	0/0	0/0	13(0,13)	11(11,0)	14(14,0)	ncRNA_intronic	LOC100062436
NC_009147.3	56863038	A	G	1/1	0/0	0/0	15(0,15)	11(11,0)	14(14,0)	intergenic	LOC111773197(dist=14023),LOC106783085(dist=31170)
NC_009144.3	160773458	T	G	1/1	0/0	0/0	17(0,17)	11(11,0)	14(14,0)	intergenic	LOC106782098(dist=20115),LOC100072905(dist=1494)
NC_009145.3	106262913	G	T	1/1	0/0	0/0	22(0,22)	11(11,0)	14(14,0)	intronic	KIAA1109
NC_009145.3	85805400	C	A	1/1	0/0	0/0	23(0,23)	11(11,0)	14(14,0)	intergenic	EDNRA(dist=137838),LOC111772542(dist=271789)
NC_009153.3	9012592	G	A	1/1	0/0	0/0	25(0,25)	11(11,0)	14(14,0)	intronic	ZNF573
NC_009154.3	37998808	C	T	1/1	0/0	0/0	11(0,11)	11(11,0)	15(15,0)	intergenic	SLFN12(dist=23432),LOC106780891(dist=3005)
NC_009166.3	15828918	G	C	1/1	0/0	0/0	12(0,12)	11(11,0)	15(15,0)	intergenic	LOC111770147(dist=15201),LOC102149687(dist=18965)
NC_009162.3	25193459	A	T	1/1	0/0	0/0	13(0,13)	11(11,0)	15(15,0)	intergenic	LOC106781979(dist=30299),LOC100067260(dist=51827)
NC_009144.3	160773483	T	C	1/1	0/0	0/0	15(0,15)	11(11,0)	15(15,0)	intergenic	LOC106782098(dist=20140),LOC100072905(dist=1469)
NC_009165.3	12906808	C	G	1/1	0/0	0/0	18(0,18)	11(11,0)	15(15,0)	intergenic	LOC111769895(dist=522365),TRNAV-UAC_7(dist=24587)
NC_009160.3	25291680	G	A	1/1	0/0	0/0	20(0,20)	11(11,0)	15(15,0)	intronic	GTF2F2
NC_009150.3	84956732	T	C	1/1	0/0	0/0	33(0,33)	11(11,0)	15(15,0)	intronic	SPON1
NC_009164.3	11060110	T	C	1/1	0/0	0/0	36(0,36)	11(11,0)	16(16,0)	intergenic	LOC111769743(dist=283508),LOC111769732(dist=193205)
NC_009150.3	54525209	A	G	1/1	0/0	0/0	12(0,12)	11(11,0)	17(17,0)	intergenic	LOC106781236(dist=3560),LOC111774306(dist=17701)
NC_009151.3	38820789	C	T	1/1	0/0	0/0	15(0,15)	11(11,0)	17(17,0)	intergenic	PIEZO2(dist=54567),LOC111774553(dist=70477)
NC_009163.3	23486591	A	G	1/1	0/0	0/0	30(0,30)	11(11,0)	17(17,0)	intronic	GMNN
NC_009162.3	25121097	A	G	1/1	0/0	0/0	15(0,15)	11(11,0)	18(18,0)	intergenic	LINC02054(dist=15664),LOC111769087(dist=22564)
NC_009148.3	44191107	C	G	1/1	0/0	0/0	13(0,13)	11(11,0)	19(19,0)	intronic	LOC100630206
NC_009161.3	78006707	A	G	1/1	0/0	0/0	20(0,20)	11(11,0)	19(19,0)	intronic	NBEAL1
NC_009153.3	55359039	A	G	1/1	0/0	0/0	12(0,12)	11(11,0)	21(21,0)	intergenic	LOC111775495(dist=1035158),LOC111775496(dist=754842)
NC_009172.3	30529075	T	G	1/1	0/0	0/0	15(0,15)	11(11,0)	23(23,0)	intergenic	LOC100057416(dist=78682),LOC102150432(dist=154953)
NC_009163.3	5183699	T	G	1/1	0/0	0/0	17(0,17)	12(12,0)	10(10,0)	intergenic	LOC102150724(dist=86434),LOC111769247(dist=1137)
NC_009154.3	30729826	T	C	1/1	0/0	0/0	19(0,19)	12(12,0)	10(10,0)	intergenic	LOC100070604(dist=1722),LOC111775772(dist=176665)
NC_009148.3	40806433	A	G	1/1	0/0	0/0	23(0,23)	12(12,0)	10(10,0)	intergenic	LOC100061699(dist=6496),LOC100061663(dist=2274)
NC_009146.3	119561506	A	G	1/1	0/0	0/0	32(0,32)	12(12,0)	10(10,0)	intronic	FAM193A
NC_009150.3	71913939	A	G	1/1	0/0	0/0	35(0,35)	12(12,0)	10(10,0)	intronic	C2CD3
NC_009148.3	21700958	A	G	1/1	0/0	0/0	11(0,11)	12(12,0)	11(11,0)	intronic	PTPN14
NC_009153.3	24342434	T	C	1/1	0/0	0/0	16(0,16)	12(12,0)	11(11,0)	intergenic	LOC111775142(dist=8588),LOC100054684(dist=26505)
NC_009154.3	52035548	G	C	1/1	0/0	0/0	21(0,21)	12(12,0)	11(11,0)	intronic	PIK3R5
NC_009144.3	122515217	G	C	1/1	0/0	0/0	32(0,32)	12(12,0)	11(11,0)	intronic	MYO9A
NC_009170.3	22152121	T	C	1/1	0/0	0/0	11(0,11)	12(12,0)	12(12,0)	intergenic	LOC106782668(dist=325010),TRIML1(dist=486363)
NC_009149.3	10134723	A	T	1/1	0/0	0/0	12(0,12)	12(12,0)	12(12,0)	intergenic	LOC111773785(dist=189810),EPHA4(dist=292944)
NC_009151.3	31017567	T	G	1/1	0/0	0/0	13(0,13)	12(12,0)	12(12,0)	intergenic	ADGRD1(dist=46519),MIR9013(dist=33341)
NC_009169.3	6748628	C	T	1/1	0/0	0/0	13(0,13)	12(12,0)	12(12,0)	intergenic	CADM2(dist=1082954),LOC111770757(dist=1758827)
NC_009160.3	63251351	T	A	1/1	0/0	0/0	13(0,13)	12(12,0)	12(12,0)	intergenic	GPC5(dist=238016),GPC6(dist=62343)
NC_009147.3	107129893	G	A	1/1	0/0	0/0	13(0,13)	12(12,0)	12(12,0)	intergenic	LOC111773103(dist=8104),RNF32(dist=46477)
NC_009172.3	11038348	G	C	1/1	0/0	0/0	14(0,14)	12(12,0)	12(12,0)	intronic	ABI1
NC_009149.3	73652037	G	A	1/1	0/0	0/0	14(0,14)	12(12,0)	12(12,0)	downstream	LOC100056707
NC_009162.3	42699198	A	G	1/1	0/0	0/0	15(0,15)	12(12,0)	12(12,0)	intergenic	IGSF11(dist=354569),LOC111769089(dist=1255365)
NC_009158.3	75765515	G	A	1/1	0/0	0/0	15(0,15)	12(12,0)	12(12,0)	intronic	LDAH
NC_009148.3	44106323	T	C	1/1	0/0	0/0	16(0,16)	12(12,0)	12(12,0)	intergenic	LOC100068789(dist=3506),TRNAH-GUG_4(dist=11126)
NC_009153.3	24646987	C	G	1/1	0/0	0/0	18(0,18)	12(12,0)	12(12,0)	intronic	LOC100055141
NC_009155.3	23005449	T	G	1/1	0/0	0/0	18(0,18)	12(12,0)	12(12,0)	UTR5	LOC100147420(XM_023654103.1#NC_009155.3#23005357:c.-579T>G)
NC_009153.3	24646993	A	C	1/1	0/0	0/0	20(0,20)	12(12,0)	12(12,0)	intronic	LOC100055141
NC_009160.3	58730666	T	C	1/1	0/0	0/0	20(0,20)	12(12,0)	12(12,0)	intergenic	SLITRK5(dist=182076),LOC111768617(dist=545067)
NC_009146.3	74779842	A	C	1/1	0/0	0/0	26(0,26)	12(12,0)	12(12,0)	intergenic	LOC111772698(dist=105682),NONE(dist=NONE)
NC_009148.3	33642998	C	T	1/1	0/0	0/0	27(0,27)	12(12,0)	12(12,0)	intronic	COPA
NC_009155.3	34884359	G	C	1/1	0/0	0/0	29(0,29)	12(12,0)	12(12,0)	intronic	KCNQ1
NC_009166.3	21091317	T	C	1/1	0/0	0/0	32(0,32)	12(12,0)	12(12,0)	intronic	PIP5K1B
NC_009161.3	33732080	T	C	1/1	0/0	0/0	10(0,10)	12(12,0)	13(13,0)	intronic	NEB
NC_009172.3	26143955	T	A	1/1	0/0	0/0	13(0,13)	12(12,0)	13(13,0)	intergenic	LOC111771192(dist=947927),LOC111771265(dist=28694)
NC_009168.3	31903363	C	T	1/1	0/0	0/0	15(0,15)	12(12,0)	13(13,0)	exonic	LOC100070379
NC_009153.3	24342444	A	C	1/1	0/0	0/0	15(0,15)	12(12,0)	13(13,0)	intergenic	LOC111775142(dist=8598),LOC100054684(dist=26495)
NC_009163.3	17842347	G	C	1/1	0/0	0/0	15(0,15)	12(12,0)	13(13,0)	intergenic	RNF144B(dist=55992),LOC111769222(dist=742266)
NC_009145.3	22767438	T	C	1/1	0/0	0/0	16(0,16)	12(12,0)	13(13,0)	intergenic	LOC111771555(dist=241909),C2H1orf94(dist=157857)
NC_009166.3	12895778	G	C	1/1	0/0	0/0	17(0,17)	12(12,0)	13(13,0)	intergenic	CEP78(dist=33623),LOC100063011(dist=6368)
NC_009154.3	9954532	C	A	1/1	0/0	0/0	19(0,19)	12(12,0)	13(13,0)	intergenic	LOC111775763(dist=233090),LOC111775764(dist=344855)
NC_009152.3	48026789	G	A	1/1	0/0	0/0	20(0,20)	12(12,0)	13(13,0)	intronic	ANKRD46
NC_009147.3	79980144	T	A	1/1	0/0	0/0	22(0,22)	12(12,0)	13(13,0)	intergenic	LOC111773095(dist=17696),TMEM229A(dist=109238)
NC_009170.3	11828057	C	T	1/1	0/0	0/0	27(0,27)	12(12,0)	13(13,0)	intergenic	FUT10(dist=328818),LOC111770946(dist=73497)
NC_009149.3	62274382	A	G	1/1	0/0	0/0	29(0,29)	12(12,0)	13(13,0)	intergenic	PRICKLE1(dist=73906),LOC111773802(dist=351680)
NC_009169.3	36789183	G	A	1/1	0/0	0/0	29(0,29)	12(12,0)	13(13,0)	intergenic	SH3BGR(dist=30516),LOC111770825(dist=7593)
NC_009153.3	8377216	C	T	1/1	0/0	0/0	37(0,37)	12(12,0)	13(13,0)	intronic	ZNF790
NC_009150.3	54524962	C	T	1/1	0/0	0/0	10(0,10)	12(12,0)	14(14,0)	intergenic	LOC106781236(dist=3313),LOC111774306(dist=17948)
NC_009150.3	54524950	T	G	1/1	0/0	0/0	11(0,11)	12(12,0)	14(14,0)	intergenic	LOC106781236(dist=3301),LOC111774306(dist=17960)
NC_009146.3	110437442	C	T	1/1	0/0	0/0	16(0,16)	12(12,0)	14(14,0)	ncRNA_intronic	LOC111772955
NC_009172.3	30025010	A	G	1/1	0/0	0/0	17(0,17)	12(12,0)	14(14,0)	intergenic	LOC100146955(dist=7643),LOC100070570(dist=18512)
NC_009146.3	110437454	G	C	1/1	0/0	0/0	17(0,17)	12(12,0)	14(14,0)	ncRNA_intronic	LOC111772955
NC_009167.3	34261420	C	T	1/1	0/0	0/0	18(0,18)	12(12,0)	14(14,0)	intronic	RPS6KA5
NC_009170.3	33230776	C	A	1/1	0/0	0/0	20(0,20)	12(12,0)	14(14,0)	intergenic	LOC111770967(dist=34968),LOC111770906(dist=18184)
NC_009144.3	178814982	C	T	1/1	0/0	0/0	10(0,10)	12(12,0)	15(15,0)	intergenic	LOC111769255(dist=730276),LRFN5(dist=593260)
NC_009150.3	54523805	C	A	1/1	0/0	0/0	11(0,11)	12(12,0)	15(15,0)	intergenic	LOC106781236(dist=2156),LOC111774306(dist=19105)
NC_009160.3	58729874	C	T	1/1	0/0	0/0	11(0,11)	12(12,0)	15(15,0)	intergenic	SLITRK5(dist=181284),LOC111768617(dist=545859)
NC_009170.3	22146144	C	T	1/1	0/0	0/0	12(0,12)	12(12,0)	15(15,0)	intergenic	LOC106782668(dist=319033),TRIML1(dist=492340)
NC_009144.3	22636868	C	G	1/1	0/0	0/0	13(0,13)	12(12,0)	15(15,0)	intergenic	LOC102148475(dist=603081),LOC106782040(dist=679225)
NC_009170.3	6601879	T	C	1/1	0/0	0/0	14(0,14)	12(12,0)	15(15,0)	intronic	LOC111770949
NC_009170.3	6601876	G	A	1/1	0/0	0/0	15(0,15)	12(12,0)	15(15,0)	intronic	LOC111770949
NC_009147.3	89736546	A	G	1/1	0/0	0/0	19(0,19)	12(12,0)	15(15,0)	intronic	CNOT4
NC_009146.3	110827309	C	T	1/1	0/0	0/0	19(0,19)	12(12,0)	15(15,0)	intergenic	LOC111772956(dist=308502),LOC111772957(dist=377488)
NC_009153.3	24342901	A	G	1/1	0/0	0/0	20(0,20)	12(12,0)	15(15,0)	intergenic	LOC111775142(dist=9055),LOC100054684(dist=26038)
NC_009144.3	164708652	C	T	1/1	0/0	0/0	21(0,21)	12(12,0)	15(15,0)	intergenic	LOC102150071(dist=15824),LOC111768996(dist=82498)
NC_009155.3	4432499	G	A	1/1	0/0	0/0	30(0,30)	12(12,0)	15(15,0)	intergenic	LOC111775888(dist=79030),LOC111775889(dist=1204827)
NC_009148.3	61070314	C	A	1/1	0/0	0/0	31(0,31)	12(12,0)	15(15,0)	intergenic	COL11A1(dist=530887),OLFM3(dist=82831)
NC_009144.3	178814984	A	G	1/1	0/0	0/0	10(0,10)	12(12,0)	16(16,0)	intergenic	LOC111769255(dist=730278),LRFN5(dist=593258)
NC_009170.3	38609038	T	C	1/1	0/0	0/0	10(0,10)	12(12,0)	16(16,0)	intronic	MYOM2
NC_009172.3	1836599	A	T	1/1	0/0	0/0	11(0,11)	12(12,0)	16(16,0)	intergenic	LOC100147534(dist=33610),LOC100146765(dist=75946)
NC_009170.3	6601863	T	C	1/1	0/0	0/0	15(0,15)	12(12,0)	16(16,0)	intronic	LOC111770949
NC_009153.3	71095469	T	C	1/1	0/0	0/0	17(0,17)	12(12,0)	16(16,0)	intergenic	SERINC1(dist=22068),LOC111775363(dist=31760)
NC_009144.3	160145971	A	C	1/1	0/0	0/0	21(0,21)	12(12,0)	16(16,0)	intergenic	LOC111772453(dist=14283),LOC100072777(dist=8256)
NC_009169.3	28076351	C	A	1/1	0/0	0/0	23(0,23)	12(12,0)	16(16,0)	intergenic	LOC100065250(dist=19809),LOC100065223(dist=16000)
NC_009150.3	52582712	T	C	1/1	0/0	0/0	25(0,25)	12(12,0)	16(16,0)	downstream	LOC111774118
NC_009173.3	8107410	A	C	1/1	0/0	0/0	30(0,30)	12(12,0)	16(16,0)	intergenic	LOC106782891(dist=29503),ENAH(dist=43951)
NC_009150.3	54468652	T	G	1/1	0/0	0/0	10(0,10)	12(12,0)	17(17,0)	intergenic	LOC111774305(dist=56963),LOC106781236(dist=52059)
NC_009153.3	18127639	T	G	1/1	0/0	0/0	10(0,10)	12(12,0)	17(17,0)	intronic	SULT2A1
NC_009146.3	45229885	C	T	1/1	0/0	0/0	20(0,20)	12(12,0)	17(17,0)	intronic	SMARCAD1
NC_009146.3	24584198	A	T	1/1	0/0	0/0	20(0,20)	12(12,0)	17(17,0)	intronic	WDR59
NC_009144.3	64339650	A	T	1/1	0/0	0/0	21(0,21)	12(12,0)	17(17,0)	intronic	LRMDA
NC_009169.3	8395488	C	G	1/1	0/0	0/0	21(0,21)	12(12,0)	17(17,0)	intergenic	NONE(dist=NONE),LOC111770757(dist=111967)
NC_009163.3	23486551	A	C	1/1	0/0	0/0	25(0,25)	12(12,0)	17(17,0)	intronic	GMNN
NC_009154.3	10716567	G	A	1/1	0/0	0/0	25(0,25)	12(12,0)	17(17,0)	intergenic	LOC111775765(dist=6418),KCNJ2(dist=136125)
NC_009156.3	22791353	G	A	1/1	0/0	0/0	10(0,10)	12(12,0)	18(18,0)	intergenic	LOC111767637(dist=691571),LOC111767642(dist=4393)
NC_009160.3	31502305	G	A	1/1	0/0	0/0	34(0,34)	12(12,0)	18(18,0)	intergenic	LOC111768686(dist=541090),LOC111768687(dist=1074198)
NC_009152.3	83754694	T	C	1/1	0/0	0/0	35(0,35)	12(12,0)	18(18,0)	intronic	LOC100063645
NC_009148.3	74866141	A	C	1/1	0/0	0/0	29(0,29)	12(12,0)	19(19,0)	intronic	COL24A1
NC_009150.3	39586724	T	A	1/1	0/0	0/0	17(0,17)	12(12,0)	20(20,0)	intronic	NFRKB
NC_009172.3	24872884	G	A	1/1	0/0	0/0	10(0,10)	12(12,0)	21(21,0)	intergenic	CELF2(dist=267189),LOC111771245(dist=53792)
NC_009160.3	1771023	G	A	1/1	0/0	0/0	15(0,15)	12(12,0)	21(21,0)	intronic	XPO4
NC_009170.3	17527427	A	G	1/1	0/0	0/0	23(0,23)	12(12,0)	23(23,0)	intronic	SGCZ
NC_009145.3	108395166	T	C	1/1	0/0	0/0	18(0,18)	12(12,0)	26(26,0)	intergenic	LOC106782884(dist=182758),PDE5A(dist=18112)
NC_009161.3	9704659	A	C	1/1	0/0	0/0	24(0,24)	12(12,0)	26(26,0)	intergenic	MIR8944(dist=16924),LOC102149530(dist=104827)
NC_009144.3	164710581	C	T	1/1	0/0	0/0	14(0,14)	12(12,0)	28(28,0)	intergenic	LOC102150071(dist=17753),LOC111768996(dist=80569)
NC_009166.3	50430617	G	C	1/1	0/0	0/0	10(0,10)	13(13,0)	10(10,0)	downstream	LOC100063059
NC_009156.3	43589543	G	C	1/1	0/0	0/0	10(0,10)	13(13,0)	10(10,0)	UTR5	LUC7L(XM_023616769.1#NC_009156.3#43589497:c.-6539G>C)
NC_009161.3	57751992	A	C	1/1	0/0	0/0	10(0,10)	13(13,0)	10(10,0)	intronic	ZNF385B
NC_009162.3	42699078	T	C	1/1	0/0	0/0	12(0,12)	13(13,0)	10(10,0)	intergenic	IGSF11(dist=354449),LOC111769089(dist=1255485)
NC_009168.3	13821577	A	C	1/1	0/0	0/0	12(0,12)	13(13,0)	10(10,0)	intergenic	RAD23B(dist=123108),LOC111770718(dist=627037)
NC_009166.3	15836633	T	C	1/1	0/0	0/0	15(0,15)	13(13,0)	10(10,0)	intergenic	LOC111770147(dist=22916),LOC102149687(dist=11250)
NC_009154.3	29359344	T	C	1/1	0/0	0/0	17(0,17)	13(13,0)	10(10,0)	intergenic	KIF2B(dist=262950),TOM1L1(dist=540542)
NC_009164.3	1774640	T	G	1/1	0/0	0/0	17(0,17)	13(13,0)	10(10,0)	intergenic	LOC100146599(dist=11016),LOC111769613(dist=24947)
NC_009147.3	9514569	G	A	1/1	0/0	0/0	19(0,19)	13(13,0)	10(10,0)	ncRNA_exonic	LOC102149526
NC_009151.3	20414245	C	T	1/1	0/0	0/0	19(0,19)	13(13,0)	10(10,0)	intergenic	LOC111774641(dist=9273),LOC102148554(dist=19291)
NC_009154.3	44921966	G	A	1/1	0/0	0/0	21(0,21)	13(13,0)	10(10,0)	intronic	GLOD4
NC_009152.3	73793856	C	T	1/1	0/0	0/0	24(0,24)	13(13,0)	10(10,0)	intergenic	ASAP1(dist=84259),ADCY8(dist=201520)
NC_009144.3	140380880	A	G	1/1	0/0	0/0	25(0,25)	13(13,0)	10(10,0)	intronic	TNFAIP8L3
NC_009146.3	6472556	A	G	1/1	0/0	0/0	29(0,29)	13(13,0)	10(10,0)	intronic	CHD9
NC_009146.3	8399555	T	G	1/1	0/0	0/0	31(0,31)	13(13,0)	10(10,0)	intronic	LPCAT2
NC_009144.3	160620505	A	G	1/1	0/0	0/0	11(0,11)	13(13,0)	11(11,0)	intergenic	LOC100072891(dist=7744),LOC106781124(dist=18378)
NC_009168.3	39282022	G	A	1/1	0/0	0/0	13(0,13)	13(13,0)	11(11,0)	intronic	LOC100147680
NC_009153.3	2699919	C	T	1/1	0/0	0/0	13(0,13)	13(13,0)	11(11,0)	intergenic	LOC111775474(dist=88547),TSHZ3(dist=234526)
NC_009149.3	48507551	G	A	1/1	0/0	0/0	14(0,14)	13(13,0)	11(11,0)	intronic	PDE3A
NC_009168.3	39281786	T	C	1/1	0/0	0/0	15(0,15)	13(13,0)	11(11,0)	intronic	LOC100147680
NC_009154.3	29359275	C	T	1/1	0/0	0/0	16(0,16)	13(13,0)	11(11,0)	intergenic	KIF2B(dist=262881),TOM1L1(dist=540611)
NC_009150.3	32899337	G	A	1/1	0/0	0/0	16(0,16)	13(13,0)	11(11,0)	intergenic	LOC100071988(dist=7460),LOC100071999(dist=25075)
NC_009168.3	39281795	A	G	1/1	0/0	0/0	16(0,16)	13(13,0)	11(11,0)	intronic	LOC100147680
NC_009162.3	25131028	T	C	1/1	0/0	0/0	17(0,17)	13(13,0)	11(11,0)	intergenic	LINC02054(dist=25595),LOC111769087(dist=12633)
NC_009164.3	1774649	A	G	1/1	0/0	0/0	17(0,17)	13(13,0)	11(11,0)	intergenic	LOC100146599(dist=11025),LOC111769613(dist=24938)
NC_009150.3	54525029	G	T	1/1	0/0	0/0	19(0,19)	13(13,0)	11(11,0)	intergenic	LOC106781236(dist=3380),LOC111774306(dist=17881)
NC_009147.3	6468127	G	A	1/1	0/0	0/0	19(0,19)	13(13,0)	11(11,0)	intronic	NAMPT
NC_009160.3	28751316	T	G	1/1	0/0	0/0	22(0,22)	13(13,0)	11(11,0)	downstream	KBTBD7
NC_009157.3	56120070	T	C	1/1	0/0	0/0	23(0,23)	13(13,0)	11(11,0)	intronic	AP3S1
NC_009172.3	9754465	C	T	1/1	0/0	0/0	23(0,23)	13(13,0)	11(11,0)	upstream	LOC111771215
NC_009157.3	88068973	T	C	1/1	0/0	0/0	23(0,23)	13(13,0)	11(11,0)	intronic	TBCA
NC_009147.3	72382009	C	G	1/1	0/0	0/0	24(0,24)	13(13,0)	11(11,0)	intergenic	FOXP2(dist=130036),MDFIC(dist=61615)
NC_009150.3	17846281	T	C	1/1	0/0	0/0	27(0,27)	13(13,0)	11(11,0)	intronic	ATM
NC_009157.3	51795315	G	C	1/1	0/0	0/0	35(0,35)	13(13,0)	11(11,0)	intronic	LOC111767833
NC_009155.3	16574491	C	A	1/1	0/0	0/0	11(0,11)	13(13,0)	12(12,0)	exonic	LOC100064509
NC_009144.3	115197679	G	T	1/1	0/0	0/0	11(0,11)	13(13,0)	12(12,0)	intronic	TUBGCP5
NC_009161.3	13208368	G	A	1/1	0/0	0/0	12(0,12)	13(13,0)	12(12,0)	intergenic	LOC102148719(dist=31603),LOC100147601(dist=8103)
NC_009146.3	89834583	G	A	1/1	0/0	0/0	12(0,12)	13(13,0)	12(12,0)	ncRNA_intronic	LOC106782999
NC_009157.3	74872330	T	G	1/1	0/0	0/0	15(0,15)	13(13,0)	12(12,0)	ncRNA_intronic	LOC102148923
NC_009172.3	83485	G	A	1/1	0/0	0/0	18(0,18)	13(13,0)	12(12,0)	intergenic	NONE(dist=NONE),LOC106781029(dist=15045)
NC_009148.3	83756379	G	A	1/1	0/0	0/0	19(0,19)	13(13,0)	12(12,0)	intergenic	ACADM(dist=19263),SLC44A5(dist=56396)
NC_009174.3	11140058	C	G	1/1	0/0	0/0	19(0,19)	13(13,0)	12(12,0)	intronic	ARID1B
NC_009148.3	83756387	C	T	1/1	0/0	0/0	20(0,20)	13(13,0)	12(12,0)	intergenic	ACADM(dist=19271),SLC44A5(dist=56388)
NC_009146.3	90781691	G	A	1/1	0/0	0/0	22(0,22)	13(13,0)	12(12,0)	intergenic	LOC102149076(dist=22769),LOC111772707(dist=14795)
NC_009169.3	28076336	A	T	1/1	0/0	0/0	24(0,24)	13(13,0)	12(12,0)	intergenic	LOC100065250(dist=19794),LOC100065223(dist=16015)
NC_009151.3	67086061	A	G	1/1	0/0	0/0	36(0,36)	13(13,0)	12(12,0)	intergenic	LOC111774563(dist=21551),SETBP1(dist=191037)
NC_009166.3	39758320	C	T	1/1	0/0	0/0	43(0,43)	13(13,0)	12(12,0)	intergenic	LOC100064551(dist=3295),LOC100147174(dist=15166)
NC_009166.3	2103	T	C	1/1	0/0	0/0	10(0,10)	13(13,0)	13(13,0)	intergenic	NONE(dist=NONE),LOC111770119(dist=116729)
NC_009148.3	10253846	T	A	1/1	0/0	0/0	10(0,10)	13(13,0)	13(13,0)	intronic	RABGAP1L
NC_009149.3	81511407	A	C	1/1	0/0	0/0	10(0,10)	13(13,0)	13(13,0)	intergenic	TBK1(dist=23044),RASSF3(dist=52027)
NC_009149.3	73652018	A	G	1/1	0/0	0/0	12(0,12)	13(13,0)	13(13,0)	downstream	LOC100056707
NC_009153.3	2699906	T	A	1/1	0/0	0/0	13(0,13)	13(13,0)	13(13,0)	intergenic	LOC111775474(dist=88534),TSHZ3(dist=234539)
NC_009153.3	34776879	A	G	1/1	0/0	0/0	14(0,14)	13(13,0)	13(13,0)	intergenic	LOC111775298(dist=160726),ELOVL4(dist=175517)
NC_009146.3	73251344	A	G	1/1	0/0	0/0	14(0,14)	13(13,0)	13(13,0)	intergenic	TECRL(dist=1358322),LOC102147377(dist=27069)
NC_009153.3	24342874	C	G	1/1	0/0	0/0	15(0,15)	13(13,0)	13(13,0)	intergenic	LOC111775142(dist=9028),LOC100054684(dist=26065)
NC_009152.3	32674858	G	A	1/1	0/0	0/0	20(0,20)	13(13,0)	13(13,0)	intronic	PXDNL
NC_009153.3	29889543	G	A	1/1	0/0	0/0	21(0,21)	13(13,0)	13(13,0)	intergenic	CD109(dist=634772),COL12A1(dist=485459)
NC_009164.3	18738558	T	G	1/1	0/0	0/0	24(0,24)	13(13,0)	13(13,0)	intronic	ARL15
NC_009144.3	117504864	G	A	1/1	0/0	0/0	24(0,24)	13(13,0)	13(13,0)	intronic	UBE2Q2
NC_009168.3	21303318	C	T	1/1	0/0	0/0	33(0,33)	13(13,0)	13(13,0)	UTR3	ASTN2(XM_023628754.1#NC_009168.3#21303068:c.*1627G>A)
NC_009154.3	23857443	A	G	1/1	0/0	0/0	33(0,33)	13(13,0)	13(13,0)	intronic	NPEPPS
NC_009150.3	76740782	T	A	1/1	0/0	0/0	13(0,13)	13(13,0)	14(14,0)	downstream	LOC100054490
NC_009170.3	33230964	A	T	1/1	0/0	0/0	14(0,14)	13(13,0)	14(14,0)	intergenic	LOC111770967(dist=35156),LOC111770906(dist=17996)
NC_009165.3	21430331	C	A	1/1	0/0	0/0	16(0,16)	13(13,0)	14(14,0)	intronic	LOC111769970
NC_009150.3	76185935	C	G	1/1	0/0	0/0	18(0,18)	13(13,0)	14(14,0)	intergenic	LOC100068937(dist=10299),LOC100068960(dist=11496)
NC_009144.3	125183920	A	G	1/1	0/0	0/0	25(0,25)	13(13,0)	14(14,0)	intergenic	LOC111776014(dist=12939),LOC111769664(dist=38535)
NC_009158.3	69491044	G	A	1/1	0/0	0/0	27(0,27)	13(13,0)	14(14,0)	intronic	RBKS
NC_009174.3	10636948	A	G	1/1	0/0	0/0	28(0,28)	13(13,0)	14(14,0)	intronic	TMEM242
NC_009148.3	35706621	T	C	1/1	0/0	0/0	30(0,30)	13(13,0)	14(14,0)	intergenic	CD1A6(dist=6364),CD1A5(dist=57483)
NC_009145.3	3934557	G	A	1/1	0/0	0/0	10(0,10)	13(13,0)	15(15,0)	intergenic	PLPP3(dist=568280),LOC111770618(dist=320066)
NC_009153.3	24642900	C	G	1/1	0/0	0/0	12(0,12)	13(13,0)	15(15,0)	UTR3	LOC111775273(XM_023650506.1#NC_009153.3#24633572:c.*53C>G)
NC_009150.3	32899569	G	A	1/1	0/0	0/0	14(0,14)	13(13,0)	15(15,0)	intergenic	LOC100071988(dist=7692),LOC100071999(dist=24843)
NC_009150.3	54525011	T	G	1/1	0/0	0/0	14(0,14)	13(13,0)	15(15,0)	intergenic	LOC106781236(dist=3362),LOC111774306(dist=17899)
NC_009170.3	33230770	G	T	1/1	0/0	0/0	18(0,18)	13(13,0)	15(15,0)	intergenic	LOC111770967(dist=34962),LOC111770906(dist=18190)
NC_009149.3	62949033	T	C	1/1	0/0	0/0	19(0,19)	13(13,0)	15(15,0)	intronic	ADAMTS20
NC_009153.3	71095481	C	T	1/1	0/0	0/0	19(0,19)	13(13,0)	15(15,0)	intergenic	SERINC1(dist=22080),LOC111775363(dist=31748)
NC_009148.3	44191295	A	G	1/1	0/0	0/0	20(0,20)	13(13,0)	15(15,0)	intronic	LOC100630206
NC_009169.3	8395498	G	A	1/1	0/0	0/0	20(0,20)	13(13,0)	15(15,0)	intergenic	NONE(dist=NONE),LOC111770757(dist=111957)
NC_009144.3	150622465	A	G	1/1	0/0	0/0	21(0,21)	13(13,0)	15(15,0)	ncRNA_intronic	LOC111771612
NC_009149.3	48548323	T	G	1/1	0/0	0/0	21(0,21)	13(13,0)	15(15,0)	intronic	PDE3A
NC_009149.3	10310269	C	T	1/1	0/0	0/0	23(0,23)	13(13,0)	15(15,0)	intergenic	LOC111773785(dist=365356),EPHA4(dist=117398)
NC_009158.3	27838279	C	G	1/1	0/0	0/0	12(0,12)	13(13,0)	16(16,0)	intergenic	LOC111768263(dist=251271),GCFC2(dist=634527)
NC_009173.3	18941743	A	G	1/1	0/0	0/0	14(0,14)	13(13,0)	16(16,0)	intergenic	LOC111771306(dist=484553),LOC100058286(dist=546572)
NC_009172.3	25306976	T	A	1/1	0/0	0/0	22(0,22)	13(13,0)	16(16,0)	intergenic	LOC111771192(dist=110948),LOC111771265(dist=865673)
NC_009158.3	29399855	T	A	1/1	0/0	0/0	29(0,29)	13(13,0)	16(16,0)	intronic	SEMA4F
NC_009164.3	43333221	A	G	1/1	0/0	0/0	32(0,32)	13(13,0)	16(16,0)	intergenic	CDH18(dist=437811),LOC102150284(dist=1194565)
NC_009149.3	43099435	T	C	1/1	0/0	0/0	33(0,33)	13(13,0)	16(16,0)	intronic	ATF7IP
NC_009153.3	24342478	G	C	1/1	0/0	0/0	13(0,13)	13(13,0)	17(17,0)	intergenic	LOC111775142(dist=8632),LOC100054684(dist=26461)
NC_009153.3	24643035	A	C	1/1	0/0	0/0	15(0,15)	13(13,0)	17(17,0)	intronic	LOC100055141
NC_009151.3	38820796	C	T	1/1	0/0	0/0	17(0,17)	13(13,0)	17(17,0)	intergenic	PIEZO2(dist=54574),LOC111774553(dist=70470)
NC_009148.3	95814401	G	A	1/1	0/0	0/0	18(0,18)	13(13,0)	17(17,0)	intronic	NFIA
NC_009165.3	12906773	C	T	1/1	0/0	0/0	23(0,23)	13(13,0)	17(17,0)	intergenic	LOC111769895(dist=522330),TRNAV-UAC_7(dist=24622)
NC_009146.3	25807092	T	G	1/1	0/0	0/0	36(0,36)	13(13,0)	17(17,0)	intronic	CNTNAP4
NC_009158.3	30253324	A	T	1/1	0/0	0/0	43(0,43)	13(13,0)	17(17,0)	intergenic	LOC106781152(dist=2668),DUSP11(dist=32153)
NC_009146.3	43858669	C	A	1/1	0/0	0/0	14(0,14)	13(13,0)	18(18,0)	intergenic	PDHA2(dist=47546),UNC5C(dist=170854)
NC_009144.3	180418209	A	G	1/1	0/0	0/0	15(0,15)	13(13,0)	18(18,0)	intergenic	LRFN5(dist=761085),LOC111769864(dist=209639)
NC_009152.3	32674740	T	C	1/1	0/0	0/0	18(0,18)	13(13,0)	18(18,0)	intronic	PXDNL
NC_009157.3	84197173	T	G	1/1	0/0	0/0	20(0,20)	13(13,0)	18(18,0)	intergenic	LOC102150662(dist=316813),ATP6AP1L(dist=120813)
NC_009150.3	98640910	G	A	1/1	0/0	0/0	28(0,28)	13(13,0)	18(18,0)	intronic	MPPED2
NC_009157.3	83955338	G	C	1/1	0/0	0/0	16(0,16)	13(13,0)	19(19,0)	intergenic	LOC102150662(dist=74978),ATP6AP1L(dist=362648)
NC_009151.3	84328676	A	G	1/1	0/0	0/0	16(0,16)	13(13,0)	19(19,0)	intergenic	SERPINB8(dist=509867),LOC111774567(dist=202964)
NC_009165.3	37170609	A	G	1/1	0/0	0/0	17(0,17)	13(13,0)	19(19,0)	intronic	NCOA3
NC_009144.3	89054657	C	T	1/1	0/0	0/0	29(0,29)	13(13,0)	19(19,0)	intergenic	LOC111775008(dist=483879),LOC111775021(dist=301428)
NC_009166.3	15833039	T	C	1/1	0/0	0/0	23(0,23)	13(13,0)	20(20,0)	intergenic	LOC111770147(dist=19322),LOC102149687(dist=14844)
NC_009164.3	1686823	C	A	1/1	0/0	0/0	26(0,26)	13(13,0)	20(20,0)	exonic	LOC100070661
NC_009153.3	59100849	G	A	1/1	0/0	0/0	26(0,26)	13(13,0)	21(21,0)	UTR3	OSTM1(XM_023650881.1#NC_009153.3#59099792:c.*938C>T)
NC_009158.3	30255378	T	G	1/1	0/0	0/0	12(0,12)	13(13,0)	22(22,0)	intergenic	LOC106781152(dist=4722),DUSP11(dist=30099)
NC_009149.3	39018321	A	G	1/1	0/0	0/0	29(0,29)	13(13,0)	22(22,0)	intergenic	LOC102149853(dist=150439),LOC111773919(dist=29224)
NC_009163.3	59440166	C	G	1/1	0/0	0/0	18(0,18)	13(13,0)	24(24,0)	intergenic	EYS(dist=191657),LOC111769394(dist=121327)
NC_009150.3	54593589	G	A	1/1	0/0	0/0	19(0,19)	13(13,0)	24(24,0)	intronic	LOC100064296
NC_009144.3	164697708	G	A	1/1	0/0	0/0	16(0,16)	13(13,0)	25(25,0)	intergenic	LOC102150071(dist=4880),LOC111768996(dist=93442)
NC_009163.3	59440175	C	T	1/1	0/0	0/0	21(0,21)	13(13,0)	25(25,0)	intergenic	EYS(dist=191666),LOC111769394(dist=121318)
NC_009160.3	79425374	A	G	1/1	0/0	0/0	24(0,24)	13(13,0)	27(27,0)	intergenic	TUBGCP3(dist=42912),ATP11A(dist=46741)
NC_009144.3	164710791	C	T	1/1	0/0	0/0	20(0,20)	13(13,0)	34(34,0)	intergenic	LOC102150071(dist=17963),LOC111768996(dist=80359)
NC_009151.3	13271414	T	C	1/1	0/0	0/0	12(0,12)	14(14,0)	10(10,0)	intronic	LOC100065732
NC_009153.3	8016286	C	T	1/1	0/0	0/0	14(0,14)	14(14,0)	10(10,0)	intronic	LOC100052108
NC_009148.3	74308490	A	G	1/1	0/0	0/0	14(0,14)	14(14,0)	10(10,0)	intronic	LOC100063509
NC_009146.3	23963923	G	A	1/1	0/0	0/0	15(0,15)	14(14,0)	10(10,0)	exonic	LOC100068576
NC_009162.3	58030242	A	T	1/1	0/0	0/0	16(0,16)	14(14,0)	10(10,0)	intronic	CMSS1,FILIP1L
NC_009166.3	43215198	T	C	1/1	0/0	0/0	17(0,17)	14(14,0)	10(10,0)	intergenic	LOC111770189(dist=581750),TUSC1(dist=239632)
NC_009159.3	73476884	C	T	1/1	0/0	0/0	22(0,22)	14(14,0)	10(10,0)	intronic	SLC35G2
NC_009144.3	77064492	A	G	1/1	0/0	0/0	24(0,24)	14(14,0)	10(10,0)	intronic	ARID4B
NC_009148.3	32627364	G	A	1/1	0/0	0/0	10(0,10)	14(14,0)	11(11,0)	intronic	LOC100147417
NC_009153.3	24642916	T	C	1/1	0/0	0/0	13(0,13)	14(14,0)	11(11,0)	UTR3	LOC111775273(XM_023650506.1#NC_009153.3#24633572:c.*69T>C)
NC_009167.3	37454593	C	T	1/1	0/0	0/0	13(0,13)	14(14,0)	11(11,0)	intergenic	SPI2(dist=4779),LOC102149028(dist=36962)
NC_009162.3	54579022	T	C	1/1	0/0	0/0	14(0,14)	14(14,0)	11(11,0)	intergenic	ALCAM(dist=778427),LOC106781984(dist=543227)
NC_009149.3	20366916	C	T	1/1	0/0	0/0	14(0,14)	14(14,0)	11(11,0)	intergenic	LOC111773863(dist=7798),LOC111773865(dist=2308)
NC_009150.3	54648344	C	A	1/1	0/0	0/0	14(0,14)	14(14,0)	11(11,0)	intergenic	LOC111774307(dist=14748),LOC100055731(dist=43871)
NC_009147.3	75783909	T	C	1/1	0/0	0/0	16(0,16)	14(14,0)	11(11,0)	intergenic	ANKRD7(dist=220035),LOC106783061(dist=576205)
NC_009152.3	24920862	T	C	1/1	0/0	0/0	20(0,20)	14(14,0)	11(11,0)	intronic	CA8
NC_009146.3	30425711	A	G	1/1	0/0	0/0	22(0,22)	14(14,0)	11(11,0)	UTR3	MPHOSPH6(XM_001502034.6#NC_009146.3#30425581:c.*435T>C)
NC_009153.3	82576390	A	G	1/1	0/0	0/0	26(0,26)	14(14,0)	11(11,0)	intergenic	LOC111775392(dist=149581),PDE7B(dist=76748)
NC_009163.3	25859625	T	C	1/1	0/0	0/0	27(0,27)	14(14,0)	11(11,0)	intergenic	TRNAI-UAU_2(dist=14877),TRNAS-GCU_4(dist=9962)
NC_009151.3	50374052	T	C	1/1	0/0	0/0	27(0,27)	14(14,0)	11(11,0)	intergenic	ZNF521(dist=309392),LOC111774555(dist=229266)
NC_009153.3	28812641	T	C	1/1	0/0	0/0	28(0,28)	14(14,0)	11(11,0)	intronic	DDX43
NC_009148.3	9843216	C	A	1/1	0/0	0/0	28(0,28)	14(14,0)	11(11,0)	intronic	RABGAP1L
NC_009151.3	50374049	G	A	1/1	0/0	0/0	29(0,29)	14(14,0)	11(11,0)	intergenic	ZNF521(dist=309389),LOC111774555(dist=229269)
NC_009169.3	6748698	C	T	1/1	0/0	0/0	14(0,14)	14(14,0)	12(12,0)	intergenic	CADM2(dist=1083024),LOC111770757(dist=1758757)
NC_009144.3	164725142	T	G	1/1	0/0	0/0	14(0,14)	14(14,0)	12(12,0)	intergenic	LOC102150071(dist=32314),LOC111768996(dist=66008)
NC_009173.3	25897141	G	T	1/1	0/0	0/0	16(0,16)	14(14,0)	12(12,0)	intronic	LOC100146849
NC_009148.3	2975503	T	C	1/1	0/0	0/0	16(0,16)	14(14,0)	12(12,0)	exonic	LOC102147500
NC_009160.3	47516588	G	A	1/1	0/0	0/0	16(0,16)	14(14,0)	12(12,0)	intergenic	LOC111768602(dist=24326),LOC111768603(dist=361718)
NC_009158.3	38973911	G	A	1/1	0/0	0/0	16(0,16)	14(14,0)	12(12,0)	intronic	WDPCP
NC_009166.3	15662298	G	A	1/1	0/0	0/0	18(0,18)	14(14,0)	12(12,0)	intergenic	CARNMT1(dist=48606),ANXA1(dist=50618)
NC_009161.3	23330189	T	C	1/1	0/0	0/0	19(0,19)	14(14,0)	12(12,0)	intergenic	LOC111768831(dist=150777),LRP1B(dist=248538)
NC_009161.3	23330190	C	G	1/1	0/0	0/0	19(0,19)	14(14,0)	12(12,0)	intergenic	LOC111768831(dist=150778),LRP1B(dist=248537)
NC_009153.3	8368839	C	T	1/1	0/0	0/0	23(0,23)	14(14,0)	12(12,0)	downstream	LOC111775426
NC_009154.3	50182404	G	A	1/1	0/0	0/0	34(0,34)	14(14,0)	12(12,0)	intergenic	ALOX15(dist=10415),LOC111775791(dist=19043)
NC_009167.3	41971016	G	A	1/1	0/0	0/0	34(0,34)	14(14,0)	12(12,0)	intronic	CCNK
NC_009154.3	14132012	G	A	1/1	0/0	0/0	34(0,34)	14(14,0)	12(12,0)	intronic	HELZ
NC_009159.3	44182427	C	T	1/1	0/0	0/0	40(0,40)	14(14,0)	12(12,0)	intronic	ABHD5
NC_009157.3	39084007	A	G	1/1	0/0	0/0	47(0,47)	14(14,0)	12(12,0)	ncRNA_exonic	LOC111767806
NC_009155.3	16576213	T	C	1/1	0/0	0/0	10(0,10)	14(14,0)	13(13,0)	intergenic	LOC100064509(dist=1576),LOC111776060(dist=10751)
NC_009163.3	33108242	G	A	1/1	0/0	0/0	12(0,12)	14(14,0)	13(13,0)	intergenic	C20H6orf10(dist=126030),LOC100059994(dist=239264)
NC_009153.3	24642910	A	C	1/1	0/0	0/0	13(0,13)	14(14,0)	13(13,0)	UTR3	LOC111775273(XM_023650506.1#NC_009153.3#24633572:c.*63A>C)
NC_009144.3	91704285	T	C	1/1	0/0	0/0	13(0,13)	14(14,0)	13(13,0)	intronic	SAXO2
NC_009144.3	156852548	T	A	1/1	0/0	0/0	17(0,17)	14(14,0)	13(13,0)	intergenic	LOC100072040(dist=9724),LOC100072052(dist=18514)
NC_009158.3	66425007	C	T	1/1	0/0	0/0	18(0,18)	14(14,0)	13(13,0)	intronic	LOC100054688
NC_009152.3	16313969	G	A	1/1	0/0	0/0	18(0,18)	14(14,0)	13(13,0)	intronic	SLCO5A1
NC_009152.3	33760310	T	C	1/1	0/0	0/0	18(0,18)	14(14,0)	13(13,0)	intronic	SNTG1
NC_009154.3	55969807	A	G	1/1	0/0	0/0	19(0,19)	14(14,0)	13(13,0)	intergenic	LOC111775740(dist=258391),HS3ST3A1(dist=48088)
NC_009153.3	12591954	G	A	1/1	0/0	0/0	24(0,24)	14(14,0)	13(13,0)	intergenic	LOC100630497(dist=2214),LOC100630516(dist=1139)
NC_009151.3	25333127	T	G	1/1	0/0	0/0	26(0,26)	14(14,0)	13(13,0)	intronic	DENR
NC_009168.3	25293688	T	C	1/1	0/0	0/0	29(0,29)	14(14,0)	13(13,0)	intronic	CNTRL
NC_009166.3	24373928	T	G	1/1	0/0	0/0	29(0,29)	14(14,0)	13(13,0)	intronic	RFX3
NC_009164.3	36343174	A	G	1/1	0/0	0/0	30(0,30)	14(14,0)	13(13,0)	intergenic	LOC111769636(dist=602488),CDH9(dist=779594)
NC_009149.3	18195038	G	A	1/1	0/0	0/0	35(0,35)	14(14,0)	13(13,0)	intronic	GPR55
NC_009146.3	66171270	T	G	1/1	0/0	0/0	36(0,36)	14(14,0)	13(13,0)	intergenic	AMBN(dist=21296),AMTN(dist=14521)
NC_009145.3	3934563	A	C	1/1	0/0	0/0	10(0,10)	14(14,0)	14(14,0)	intergenic	PLPP3(dist=568286),LOC111770618(dist=320060)
NC_009149.3	39024880	A	C	1/1	0/0	0/0	11(0,11)	14(14,0)	14(14,0)	intergenic	LOC102149853(dist=156998),LOC111773919(dist=22665)
NC_009144.3	164764570	A	G	1/1	0/0	0/0	12(0,12)	14(14,0)	14(14,0)	intergenic	LOC102150071(dist=71742),LOC111768996(dist=26580)
NC_009149.3	12352513	C	A	1/1	0/0	0/0	13(0,13)	14(14,0)	14(14,0)	intergenic	SCG2(dist=76360),AP1S3(dist=43105)
NC_009169.3	31005777	G	A	1/1	0/0	0/0	14(0,14)	14(14,0)	14(14,0)	intergenic	OLIG1(dist=19230),LOC111770769(dist=17416)
NC_009148.3	43477755	G	A	1/1	0/0	0/0	15(0,15)	14(14,0)	14(14,0)	intergenic	ANP32E(dist=6813),LOC102149014(dist=29953)
NC_009173.3	4755475	A	G	1/1	0/0	0/0	15(0,15)	14(14,0)	14(14,0)	ncRNA_exonic	LOC111771339
NC_009173.3	4755477	G	C	1/1	0/0	0/0	15(0,15)	14(14,0)	14(14,0)	ncRNA_exonic	LOC111771339
NC_009148.3	7644917	G	A	1/1	0/0	0/0	18(0,18)	14(14,0)	14(14,0)	intronic	PRRC2C
NC_009153.3	22356705	A	G	1/1	0/0	0/0	19(0,19)	14(14,0)	14(14,0)	intergenic	EQUCABV1R926(dist=2964),EQUCABV1R925(dist=17183)
NC_009153.3	71095490	T	A	1/1	0/0	0/0	21(0,21)	14(14,0)	14(14,0)	intergenic	SERINC1(dist=22089),LOC111775363(dist=31739)
NC_009147.3	2061918	A	G	1/1	0/0	0/0	22(0,22)	14(14,0)	14(14,0)	intronic	MAGI2
NC_009172.3	18489670	A	C	1/1	0/0	0/0	23(0,23)	14(14,0)	14(14,0)	intronic	CACNB2
NC_009163.3	25859645	A	C	1/1	0/0	0/0	23(0,23)	14(14,0)	14(14,0)	intergenic	TRNAI-UAU_2(dist=14897),TRNAS-GCU_4(dist=9942)
NC_009158.3	49744514	A	G	1/1	0/0	0/0	27(0,27)	14(14,0)	14(14,0)	intronic	NRXN1
NC_009172.3	24441984	C	T	1/1	0/0	0/0	35(0,35)	14(14,0)	14(14,0)	intronic	CELF2
NC_009155.3	16775759	T	C	1/1	0/0	0/0	10(0,10)	14(14,0)	15(15,0)	intergenic	LOC111776062(dist=6915),LOC100064720(dist=7296)
NC_009144.3	5721476	A	G	1/1	0/0	0/0	11(0,11)	14(14,0)	15(15,0)	intergenic	FOXI2(dist=59762),NPS(dist=83093)
NC_009144.3	164719286	A	G	1/1	0/0	0/0	11(0,11)	14(14,0)	15(15,0)	intergenic	LOC102150071(dist=26458),LOC111768996(dist=71864)
NC_009165.3	24813797	C	T	1/1	0/0	0/0	11(0,11)	14(14,0)	15(15,0)	intergenic	LOC106782420(dist=6611),LOC106781244(dist=52280)
NC_009174.3	23154364	A	G	1/1	0/0	0/0	13(0,13)	14(14,0)	15(15,0)	intergenic	HIVEP2(dist=130151),ADGRG6(dist=124102)
NC_009150.3	54523580	C	T	1/1	0/0	0/0	13(0,13)	14(14,0)	15(15,0)	intergenic	LOC106781236(dist=1931),LOC111774306(dist=19330)
NC_009159.3	61113135	T	C	1/1	0/0	0/0	15(0,15)	14(14,0)	15(15,0)	intronic	LOC100061057
NC_009149.3	39024901	T	C	1/1	0/0	0/0	15(0,15)	14(14,0)	15(15,0)	intergenic	LOC102149853(dist=157019),LOC111773919(dist=22644)
NC_009144.3	101629116	A	G	1/1	0/0	0/0	15(0,15)	14(14,0)	15(15,0)	intergenic	LOC106782206(dist=66514),LOC111775350(dist=305520)
NC_009153.3	24307646	G	A	1/1	0/0	0/0	16(0,16)	14(14,0)	15(15,0)	intergenic	LOC100054370(dist=64334),LOC100054595(dist=20168)
NC_009153.3	8369661	A	G	1/1	0/0	0/0	16(0,16)	14(14,0)	15(15,0)	downstream	ZNF790
NC_009145.3	42511925	T	G	1/1	0/0	0/0	20(0,20)	14(14,0)	15(15,0)	intronic	RERE
NC_009163.3	19981535	T	C	1/1	0/0	0/0	21(0,21)	14(14,0)	15(15,0)	intronic	CDKAL1
NC_009146.3	8145303	A	G	1/1	0/0	0/0	21(0,21)	14(14,0)	15(15,0)	intergenic	IRX5(dist=240689),IRX6(dist=61374)
NC_009149.3	43751911	T	C	1/1	0/0	0/0	21(0,21)	14(14,0)	15(15,0)	intronic	RERG
NC_009160.3	22770440	T	C	1/1	0/0	0/0	22(0,22)	14(14,0)	15(15,0)	downstream	LOC106781887
NC_009158.3	70987548	C	T	1/1	0/0	0/0	22(0,22)	14(14,0)	15(15,0)	intronic	RAB10
NC_009148.3	86014465	A	C	1/1	0/0	0/0	24(0,24)	14(14,0)	15(15,0)	intergenic	LOC111773405(dist=562386),NEGR1(dist=606849)
NC_009153.3	36304328	C	A	1/1	0/0	0/0	26(0,26)	14(14,0)	15(15,0)	intergenic	LOC111775484(dist=570597),FAM46A(dist=227201)
NC_009147.3	55968612	A	C	1/1	0/0	0/0	30(0,30)	14(14,0)	15(15,0)	intergenic	NPY(dist=66978),LOC111773087(dist=101733)
NC_009148.3	41356277	G	T	1/1	0/0	0/0	12(0,12)	14(14,0)	16(16,0)	intergenic	LOC106783198(dist=20826),LOC100061012(dist=9393)
NC_009161.3	56486111	C	A	1/1	0/0	0/0	13(0,13)	14(14,0)	16(16,0)	intergenic	LOC111768840(dist=16867),OSBPL6(dist=88027)
NC_009155.3	32237830	G	A	1/1	0/0	0/0	15(0,15)	14(14,0)	16(16,0)	intergenic	LOC111775989(dist=105005),LOC111776080(dist=14321)
NC_009163.3	59440813	G	C	1/1	0/0	0/0	16(0,16)	14(14,0)	16(16,0)	intergenic	EYS(dist=192304),LOC111769394(dist=120680)
NC_009170.3	30001748	C	T	1/1	0/0	0/0	16(0,16)	14(14,0)	16(16,0)	intergenic	NONE(dist=NONE),LOC111770978(dist=13696)
NC_009148.3	25272777	G	T	1/1	0/0	0/0	16(0,16)	14(14,0)	16(16,0)	intronic	SERTAD4
NC_009150.3	65249542	T	C	1/1	0/0	0/0	18(0,18)	14(14,0)	16(16,0)	intergenic	FAM181B(dist=687396),LOC102149455(dist=41537)
NC_009155.3	32237840	G	A	1/1	0/0	0/0	19(0,19)	14(14,0)	16(16,0)	intergenic	LOC111775989(dist=105015),LOC111776080(dist=14311)
NC_009156.3	22791334	C	G	1/1	0/0	0/0	10(0,10)	14(14,0)	17(17,0)	intergenic	LOC111767637(dist=691552),LOC111767642(dist=4412)
NC_009150.3	4732994	C	T	1/1	0/0	0/0	16(0,16)	14(14,0)	17(17,0)	intronic	LOC100060539
NC_009159.3	54919131	A	G	1/1	0/0	0/0	19(0,19)	14(14,0)	17(17,0)	intronic	TGFBR2
NC_009159.3	45699739	T	C	1/1	0/0	0/0	19(0,19)	14(14,0)	17(17,0)	intronic	ULK4
NC_009145.3	81471869	T	C	1/1	0/0	0/0	21(0,21)	14(14,0)	17(17,0)	intronic	FBXW7
NC_009171.3	14643480	T	C	1/1	0/0	0/0	21(0,21)	14(14,0)	17(17,0)	intergenic	MGAT4C(dist=251531),LOC111771013(dist=460611)
NC_009157.3	52311500	G	A	1/1	0/0	0/0	22(0,22)	14(14,0)	17(17,0)	intergenic	PRR16(dist=1453),LOC111767982(dist=105881)
NC_009148.3	23593096	T	C	1/1	0/0	0/0	23(0,23)	14(14,0)	17(17,0)	intronic	PPP2R5A
NC_009162.3	26320202	T	C	1/1	0/0	0/0	24(0,24)	14(14,0)	17(17,0)	intronic	IGF2BP2
NC_009170.3	33233122	T	C	1/1	0/0	0/0	24(0,24)	14(14,0)	17(17,0)	intergenic	LOC111770967(dist=37314),LOC111770906(dist=15838)
NC_009144.3	130661464	A	G	1/1	0/0	0/0	28(0,28)	14(14,0)	17(17,0)	intronic	TLN2
NC_009169.3	21988243	C	A	1/1	0/0	0/0	30(0,30)	14(14,0)	17(17,0)	intergenic	NCAM2(dist=1666434),LOC111770756(dist=1444948)
NC_009158.3	30253325	C	A	1/1	0/0	0/0	43(0,43)	14(14,0)	17(17,0)	intergenic	LOC106781152(dist=2669),DUSP11(dist=32152)
NC_009150.3	54468664	C	G	1/1	0/0	0/0	11(0,11)	14(14,0)	18(18,0)	intergenic	LOC111774305(dist=56975),LOC106781236(dist=52047)
NC_009144.3	167253561	T	C	1/1	0/0	0/0	12(0,12)	14(14,0)	18(18,0)	intergenic	LOC111772490(dist=371300),LOC111769038(dist=175747)
NC_009163.3	15395375	A	T	1/1	0/0	0/0	19(0,19)	14(14,0)	18(18,0)	UTR3	JARID2(XM_023624480.1#NC_009163.3#15257891:c.*351A>T)
NC_009150.3	54594769	C	T	1/1	0/0	0/0	19(0,19)	14(14,0)	18(18,0)	intronic	LOC100064296
NC_009157.3	13269203	G	A	1/1	0/0	0/0	19(0,19)	14(14,0)	18(18,0)	intergenic	TENM2(dist=233532),LOC111767946(dist=840714)
NC_009161.3	56428635	C	G	1/1	0/0	0/0	22(0,22)	14(14,0)	18(18,0)	intergenic	RBM45(dist=4625),LOC111768840(dist=36272)
NC_009152.3	67897879	T	C	1/1	0/0	0/0	25(0,25)	14(14,0)	18(18,0)	intronic	ATAD2
NC_009150.3	52774620	C	T	1/1	0/0	0/0	28(0,28)	14(14,0)	18(18,0)	intergenic	LOC100061045(dist=10051),LOC100061079(dist=7131)
NC_009169.3	20962983	T	C	1/1	0/0	0/0	11(0,11)	14(14,0)	19(19,0)	intergenic	NCAM2(dist=641174),NONE(dist=NONE)
NC_009153.3	24642872	G	A	1/1	0/0	0/0	12(0,12)	14(14,0)	19(19,0)	UTR3	LOC111775273(XM_023650506.1#NC_009153.3#24633572:c.*25G>A)
NC_009163.3	53597676	T	C	1/1	0/0	0/0	13(0,13)	14(14,0)	19(19,0)	intergenic	FAM83B(dist=231899),HCRTR2(dist=2826)
NC_009163.3	64193154	C	T	1/1	0/0	0/0	13(0,13)	14(14,0)	19(19,0)	intergenic	LOC106782275(dist=221890),LOC106782290(dist=59445)
NC_009165.3	37170608	A	G	1/1	0/0	0/0	17(0,17)	14(14,0)	19(19,0)	intronic	NCOA3
NC_009159.3	30276764	C	A	1/1	0/0	0/0	22(0,22)	14(14,0)	19(19,0)	intronic	FHIT
NC_009161.3	56428639	G	A	1/1	0/0	0/0	22(0,22)	14(14,0)	19(19,0)	intergenic	RBM45(dist=4629),LOC111768840(dist=36268)
NC_009163.3	20143872	G	T	1/1	0/0	0/0	24(0,24)	14(14,0)	19(19,0)	intronic	CDKAL1
NC_009150.3	98640900	A	G	1/1	0/0	0/0	25(0,25)	14(14,0)	19(19,0)	intronic	MPPED2
NC_009163.3	59440801	T	A	1/1	0/0	0/0	16(0,16)	14(14,0)	20(20,0)	intergenic	EYS(dist=192292),LOC111769394(dist=120692)
NC_009152.3	30961144	A	C	1/1	0/0	0/0	33(0,33)	14(14,0)	20(20,0)	intronic	OPRK1
NC_009148.3	43299608	G	T	1/1	0/0	0/0	37(0,37)	14(14,0)	20(20,0)	intronic	RPRD2
NC_009150.3	85825443	G	A	1/1	0/0	0/0	13(0,13)	14(14,0)	21(21,0)	ncRNA_exonic	LOC111774369
NC_009144.3	164697732	T	C	1/1	0/0	0/0	14(0,14)	14(14,0)	21(21,0)	intergenic	LOC102150071(dist=4904),LOC111768996(dist=93418)
NC_009150.3	54614985	A	C	1/1	0/0	0/0	16(0,16)	14(14,0)	21(21,0)	intergenic	LOC100064296(dist=15336),LOC111774307(dist=17180)
NC_009161.3	36231095	G	A	1/1	0/0	0/0	18(0,18)	14(14,0)	21(21,0)	intronic	KCNJ3
NC_009150.3	57117430	C	T	1/1	0/0	0/0	39(0,39)	14(14,0)	21(21,0)	intergenic	LOC111774120(dist=300287),LOC111774311(dist=556264)
NC_009158.3	25928902	T	G	1/1	0/0	0/0	24(0,24)	14(14,0)	22(22,0)	intergenic	LOC100068317(dist=521829),LOC111768203(dist=720040)
NC_009170.3	6256747	C	T	1/1	0/0	0/0	11(0,11)	14(14,0)	23(23,0)	intronic	ADAM18
NC_009144.3	105906618	A	G	1/1	0/0	0/0	36(0,36)	14(14,0)	23(23,0)	intronic	MEF2A
NC_009150.3	54523506	G	A	1/1	0/0	0/0	13(0,13)	14(14,0)	24(24,0)	intergenic	LOC106781236(dist=1857),LOC111774306(dist=19404)
NC_009166.3	47289895	T	G	1/1	0/0	0/0	16(0,16)	14(14,0)	24(24,0)	intergenic	LOC111770117(dist=70139),LOC102149474(dist=701595)
NC_009147.3	9506232	C	T	1/1	0/0	0/0	20(0,20)	14(14,0)	24(24,0)	ncRNA_intronic	LOC102149526
NC_009164.3	574168	G	T	1/1	0/0	0/0	11(0,11)	14(14,0)	25(25,0)	intergenic	LOC100069595(dist=49467),LOC106781266(dist=67381)
NC_009146.3	87066509	A	G	1/1	0/0	0/0	12(0,12)	14(14,0)	25(25,0)	intronic	GRXCR1
NC_009154.3	52306049	A	G	1/1	0/0	0/0	10(0,10)	15(15,0)	10(10,0)	intronic	NTN1
NC_009144.3	160492224	A	T	1/1	0/0	0/0	11(0,11)	15(15,0)	10(10,0)	intergenic	LOC102149350(dist=3715),LOC100072943(dist=28600)
NC_009149.3	39024858	G	C	1/1	0/0	0/0	11(0,11)	15(15,0)	10(10,0)	intergenic	LOC102149853(dist=156976),LOC111773919(dist=22687)
NC_009166.3	17410335	T	C	1/1	0/0	0/0	13(0,13)	15(15,0)	10(10,0)	ncRNA_intronic	LOC100146487
NC_009166.3	17410336	T	C	1/1	0/0	0/0	13(0,13)	15(15,0)	10(10,0)	ncRNA_intronic	LOC100146487
NC_009156.3	27967316	A	C	1/1	0/0	0/0	14(0,14)	15(15,0)	10(10,0)	ncRNA_intronic	LOC111767542
NC_009167.3	517564	T	C	1/1	0/0	0/0	19(0,19)	15(15,0)	10(10,0)	intergenic	LOC106781295(dist=8357),LOC111770453(dist=147292)
NC_009148.3	32513723	A	G	1/1	0/0	0/0	24(0,24)	15(15,0)	10(10,0)	intronic	SDHC
NC_009163.3	56162321	G	A	1/1	0/0	0/0	27(0,27)	15(15,0)	10(10,0)	intergenic	LOC111769355(dist=126728),LOC111769356(dist=92013)
NC_009146.3	119561445	C	T	1/1	0/0	0/0	32(0,32)	15(15,0)	10(10,0)	intronic	FAM193A
NC_009148.3	81829822	T	C	1/1	0/0	0/0	43(0,43)	15(15,0)	10(10,0)	intronic	FUBP1
NC_009153.3	13035206	G	A	1/1	0/0	0/0	10(0,10)	15(15,0)	11(11,0)	intronic	LOC100069277,LOC100069407
NC_009150.3	35352541	G	A	1/1	0/0	0/0	10(0,10)	15(15,0)	11(11,0)	intergenic	LOC102148118(dist=13840),LOC111774244(dist=17918)
NC_009144.3	94467239	C	A	1/1	0/0	0/0	10(0,10)	15(15,0)	11(11,0)	UTR3	MESP2(XM_005602781.3#NC_009144.3#94466918:c.*51G>T)
NC_009170.3	9701250	G	T	1/1	0/0	0/0	10(0,10)	15(15,0)	11(11,0)	intronic	UNC5D
NC_009170.3	9701266	G	T	1/1	0/0	0/0	10(0,10)	15(15,0)	11(11,0)	intronic	UNC5D
NC_009150.3	9498785	T	G	1/1	0/0	0/0	11(0,11)	15(15,0)	11(11,0)	intergenic	LOC100068095(dist=1204492),LOC111774096(dist=110501)
NC_009150.3	35232904	C	A	1/1	0/0	0/0	11(0,11)	15(15,0)	11(11,0)	intergenic	LOC100630076(dist=17843),LOC100630107(dist=28041)
NC_009144.3	160492203	G	A	1/1	0/0	0/0	12(0,12)	15(15,0)	11(11,0)	intergenic	LOC102149350(dist=3694),LOC100072943(dist=28621)
NC_009146.3	51608650	T	G	1/1	0/0	0/0	13(0,13)	15(15,0)	11(11,0)	intergenic	DSPP(dist=39700),LOC102150862(dist=20116)
NC_009153.3	66415544	A	C	1/1	0/0	0/0	14(0,14)	15(15,0)	11(11,0)	UTR3	LOC100072716(XM_023649446.1#NC_009153.3#66401122:c.*267A>C)
NC_009144.3	158679245	T	G	1/1	0/0	0/0	15(0,15)	15(15,0)	11(11,0)	intergenic	LOC100072560(dist=8213),TTC5(dist=15709)
NC_009153.3	24646931	G	A	1/1	0/0	0/0	17(0,17)	15(15,0)	11(11,0)	intronic	LOC100055141
NC_009167.3	48139227	T	C	1/1	0/0	0/0	17(0,17)	15(15,0)	11(11,0)	intergenic	LOC106781300(dist=12330),LOC100063226(dist=3514)
NC_009166.3	15662300	T	A	1/1	0/0	0/0	18(0,18)	15(15,0)	11(11,0)	intergenic	CARNMT1(dist=48608),ANXA1(dist=50616)
NC_009167.3	48139273	G	T	1/1	0/0	0/0	18(0,18)	15(15,0)	11(11,0)	intergenic	LOC106781300(dist=12376),LOC100063226(dist=3468)
NC_009147.3	52136906	G	A	1/1	0/0	0/0	18(0,18)	15(15,0)	11(11,0)	intergenic	TMEM196(dist=191568),LOC111773185(dist=52432)
NC_009148.3	8270941	G	A	1/1	0/0	0/0	21(0,21)	15(15,0)	11(11,0)	intronic	DNM3
NC_009148.3	44098570	G	C	1/1	0/0	0/0	27(0,27)	15(15,0)	11(11,0)	intronic	LOC100068789
NC_009151.3	23977861	G	T	1/1	0/0	0/0	33(0,33)	15(15,0)	11(11,0)	intronic	ATP2A2
NC_009157.3	64964068	C	T	1/1	0/0	0/0	12(0,12)	15(15,0)	12(12,0)	intergenic	LOC111767859(dist=982784),LOC111767973(dist=778918)
NC_009148.3	32627333	A	G	1/1	0/0	0/0	14(0,14)	15(15,0)	12(12,0)	intronic	LOC100147417
NC_009166.3	50551498	G	T	1/1	0/0	0/0	14(0,14)	15(15,0)	12(12,0)	intergenic	LOC111770212(dist=11877),LOC100060619(dist=2908)
NC_009164.3	780879	T	G	1/1	0/0	0/0	15(0,15)	15(15,0)	12(12,0)	intergenic	LOC100068521(dist=40018),LOC100062238(dist=21792)
NC_009146.3	73251328	A	G	1/1	0/0	0/0	15(0,15)	15(15,0)	12(12,0)	intergenic	TECRL(dist=1358306),LOC102147377(dist=27085)
NC_009161.3	13066867	A	T	1/1	0/0	0/0	17(0,17)	15(15,0)	12(12,0)	intronic	LOC100050087
NC_009170.3	9700165	C	T	1/1	0/0	0/0	17(0,17)	15(15,0)	12(12,0)	intronic	UNC5D
NC_009148.3	32624607	A	C	1/1	0/0	0/0	18(0,18)	15(15,0)	12(12,0)	intronic	LOC100147417
NC_009145.3	27028444	G	A	1/1	0/0	0/0	22(0,22)	15(15,0)	12(12,0)	intronic	PTPRU
NC_009151.3	92760450	A	G	1/1	0/0	0/0	23(0,23)	15(15,0)	12(12,0)	intronic	ZNF407
NC_009153.3	8368825	C	T	1/1	0/0	0/0	25(0,25)	15(15,0)	12(12,0)	downstream	LOC111775426
NC_009144.3	103704671	C	A	1/1	0/0	0/0	26(0,26)	15(15,0)	12(12,0)	intergenic	SPATA8(dist=281934),LOC111775375(dist=641605)
NC_009146.3	29553983	C	T	1/1	0/0	0/0	27(0,27)	15(15,0)	12(12,0)	intronic	C3H16orf46
NC_009163.3	46860517	A	G	1/1	0/0	0/0	30(0,30)	15(15,0)	12(12,0)	intronic	CD2AP
NC_009161.3	63956103	C	T	1/1	0/0	0/0	31(0,31)	15(15,0)	12(12,0)	intergenic	ZSWIM2(dist=173985),CALCRL(dist=258281)
NC_009163.3	46860525	A	G	1/1	0/0	0/0	34(0,34)	15(15,0)	12(12,0)	intronic	CD2AP
NC_009161.3	9082185	T	C	1/1	0/0	0/0	10(0,10)	15(15,0)	13(13,0)	ncRNA_intronic	LOC102149442
NC_009145.3	53993522	A	G	1/1	0/0	0/0	11(0,11)	15(15,0)	13(13,0)	intergenic	NEFL(dist=55767),DOCK5(dist=170260)
NC_009149.3	39013911	C	G	1/1	0/0	0/0	12(0,12)	15(15,0)	13(13,0)	intergenic	LOC102149853(dist=146029),LOC111773919(dist=33634)
NC_009149.3	39014864	G	T	1/1	0/0	0/0	12(0,12)	15(15,0)	13(13,0)	intergenic	LOC102149853(dist=146982),LOC111773919(dist=32681)
NC_009172.3	26143969	C	A	1/1	0/0	0/0	14(0,14)	15(15,0)	13(13,0)	intergenic	LOC111771192(dist=947941),LOC111771265(dist=28680)
NC_009148.3	44192116	T	A	1/1	0/0	0/0	16(0,16)	15(15,0)	13(13,0)	intronic	LOC100630206
NC_009160.3	25292412	G	A	1/1	0/0	0/0	18(0,18)	15(15,0)	13(13,0)	intronic	GTF2F2
NC_009145.3	46863309	G	T	1/1	0/0	0/0	18(0,18)	15(15,0)	13(13,0)	ncRNA_intronic	LOC111770271
NC_009151.3	63022351	T	G	1/1	0/0	0/0	18(0,18)	15(15,0)	13(13,0)	ncRNA_intronic	LOC111774732
NC_009154.3	55969804	C	T	1/1	0/0	0/0	18(0,18)	15(15,0)	13(13,0)	intergenic	LOC111775740(dist=258388),HS3ST3A1(dist=48091)
NC_009162.3	62596060	C	T	1/1	0/0	0/0	20(0,20)	15(15,0)	13(13,0)	intronic	ARL13B
NC_009162.3	17264499	G	A	1/1	0/0	0/0	22(0,22)	15(15,0)	13(13,0)	intronic	NAALADL2
NC_009157.3	8576760	G	T	1/1	0/0	0/0	26(0,26)	15(15,0)	13(13,0)	intronic	FBXW11
NC_009153.3	82328371	T	G	1/1	0/0	0/0	27(0,27)	15(15,0)	13(13,0)	intronic	AHI1
NC_009163.3	55925055	A	G	1/1	0/0	0/0	27(0,27)	15(15,0)	13(13,0)	ncRNA_exonic	LOC111769354
NC_009151.3	7873742	A	T	1/1	0/0	0/0	28(0,28)	15(15,0)	13(13,0)	intergenic	PATZ1(dist=22603),PIK3IP1(dist=2471)
NC_009151.3	9034615	C	T	1/1	0/0	0/0	29(0,29)	15(15,0)	13(13,0)	intronic	HORMAD2
NC_009147.3	89028996	T	C	1/1	0/0	0/0	30(0,30)	15(15,0)	13(13,0)	intronic	AGBL3
NC_009162.3	51014450	G	A	1/1	0/0	0/0	30(0,30)	15(15,0)	13(13,0)	intronic	DZIP3
NC_009164.3	15200757	G	A	1/1	0/0	0/0	32(0,32)	15(15,0)	13(13,0)	intergenic	PLK2(dist=228364),LOC111769746(dist=110093)
NC_009153.3	38838579	C	A	1/1	0/0	0/0	44(0,44)	15(15,0)	13(13,0)	intergenic	LOC111775485(dist=55682),LOC111775511(dist=27191)
NC_009154.3	50450139	G	A	1/1	0/0	0/0	11(0,11)	15(15,0)	14(14,0)	upstream	LOC100072933
NC_009149.3	39013943	A	T	1/1	0/0	0/0	11(0,11)	15(15,0)	14(14,0)	intergenic	LOC102149853(dist=146061),LOC111773919(dist=33602)
NC_009157.3	50208404	T	C	1/1	0/0	0/0	11(0,11)	15(15,0)	14(14,0)	ncRNA_intronic	LOC102150553
NC_009168.3	31663207	C	G	1/1	0/0	0/0	11(0,11)	15(15,0)	14(14,0)	intronic	STXBP1
NC_009144.3	156852528	T	C	1/1	0/0	0/0	12(0,12)	15(15,0)	14(14,0)	intergenic	LOC100072040(dist=9704),LOC100072052(dist=18534)
NC_009160.3	25291133	T	C	1/1	0/0	0/0	13(0,13)	15(15,0)	14(14,0)	intronic	GTF2F2
NC_009149.3	73651878	C	T	1/1	0/0	0/0	13(0,13)	15(15,0)	14(14,0)	downstream	LOC100056707
NC_009160.3	38911992	C	A	1/1	0/0	0/0	13(0,13)	15(15,0)	14(14,0)	intergenic	LOC100064376(dist=918194),LOC100064677(dist=395692)
NC_009150.3	32588858	A	G	1/1	0/0	0/0	13(0,13)	15(15,0)	14(14,0)	upstream	LOC100071929
NC_009152.3	56709968	T	C	1/1	0/0	0/0	18(0,18)	15(15,0)	14(14,0)	intergenic	LOC111774889(dist=471187),LOC111775097(dist=93880)
NC_009150.3	76178612	T	A	1/1	0/0	0/0	19(0,19)	15(15,0)	14(14,0)	intergenic	LOC100068937(dist=2976),LOC100068960(dist=18819)
NC_009157.3	9586877	C	T	1/1	0/0	0/0	19(0,19)	15(15,0)	14(14,0)	intergenic	LOC111767735(dist=16068),KCNIP1(dist=22354)
NC_009150.3	6956487	T	C	1/1	0/0	0/0	20(0,20)	15(15,0)	14(14,0)	intergenic	MIR7143(dist=94979),LOC106783371(dist=97807)
NC_009164.3	18861887	G	A	1/1	0/0	0/0	21(0,21)	15(15,0)	14(14,0)	intronic	ARL15
NC_009163.3	54854658	C	T	1/1	0/0	0/0	21(0,21)	15(15,0)	14(14,0)	intronic	DST
NC_009145.3	46863323	T	C	1/1	0/0	0/0	21(0,21)	15(15,0)	14(14,0)	ncRNA_intronic	LOC111770271
NC_009145.3	121110212	A	G	1/1	0/0	0/0	21(0,21)	15(15,0)	14(14,0)	intergenic	LOC111770405(dist=19042),TACR3(dist=8257)
NC_009156.3	27951684	A	G	1/1	0/0	0/0	23(0,23)	15(15,0)	14(14,0)	UTR3	LOC100146885(XM_023616217.1#NC_009156.3#27937752:c.*285A>G)
NC_009162.3	9044920	A	C	1/1	0/0	0/0	25(0,25)	15(15,0)	14(14,0)	intergenic	LOC111768980(dist=183388),BCHE(dist=94675)
NC_009152.3	39140457	T	A	1/1	0/0	0/0	25(0,25)	15(15,0)	14(14,0)	intergenic	LOC111774970(dist=2648),TMEM64(dist=2326)
NC_009160.3	74116731	A	T	1/1	0/0	0/0	27(0,27)	15(15,0)	14(14,0)	intergenic	LOC111768632(dist=846844),LOC111768633(dist=189784)
NC_009170.3	33160681	A	G	1/1	0/0	0/0	30(0,30)	15(15,0)	14(14,0)	intronic	FAM90A1
NC_009150.3	54576603	C	G	1/1	0/0	0/0	37(0,37)	15(15,0)	14(14,0)	intergenic	LOC100072693(dist=4756),LOC100064296(dist=13309)
NC_009149.3	69671111	A	G	1/1	0/0	0/0	39(0,39)	15(15,0)	14(14,0)	intronic	SLC4A8
NC_009155.3	16775771	G	A	1/1	0/0	0/0	11(0,11)	15(15,0)	15(15,0)	intergenic	LOC111776062(dist=6927),LOC100064720(dist=7284)
NC_009146.3	43858921	C	T	1/1	0/0	0/0	11(0,11)	15(15,0)	15(15,0)	intergenic	PDHA2(dist=47798),UNC5C(dist=170602)
NC_009151.3	38817381	C	T	1/1	0/0	0/0	11(0,11)	15(15,0)	15(15,0)	intergenic	PIEZO2(dist=51159),LOC111774553(dist=73885)
NC_009166.3	50570822	G	A	1/1	0/0	0/0	13(0,13)	15(15,0)	15(15,0)	intergenic	LOC100060619(dist=15104),LOC100064958(dist=1990)
NC_009145.3	10227489	A	G	1/1	0/0	0/0	14(0,14)	15(15,0)	15(15,0)	intronic	AGBL4
NC_009150.3	9498753	G	C	1/1	0/0	0/0	14(0,14)	15(15,0)	15(15,0)	intergenic	LOC100068095(dist=1204460),LOC111774096(dist=110533)
NC_009150.3	76753528	A	G	1/1	0/0	0/0	15(0,15)	15(15,0)	15(15,0)	intergenic	LOC100054490(dist=13286),LOC100054534(dist=11222)
NC_009147.3	6941865	G	A	1/1	0/0	0/0	15(0,15)	15(15,0)	15(15,0)	intronic	PIK3CG
NC_009159.3	87729538	A	T	1/1	0/0	0/0	16(0,16)	15(15,0)	15(15,0)	intronic	DHX36
NC_009164.3	6815532	C	T	1/1	0/0	0/0	16(0,16)	15(15,0)	15(15,0)	intergenic	LOC111769708(dist=166754),LOC111769709(dist=4957)
NC_009154.3	52035535	T	C	1/1	0/0	0/0	20(0,20)	15(15,0)	15(15,0)	intronic	PIK3R5
NC_009144.3	31847572	G	A	1/1	0/0	0/0	22(0,22)	15(15,0)	15(15,0)	intergenic	PI4K2A(dist=3306),MORN4(dist=1197)
NC_009154.3	52035531	G	A	1/1	0/0	0/0	22(0,22)	15(15,0)	15(15,0)	intronic	PIK3R5
NC_009145.3	25276114	A	T	1/1	0/0	0/0	22(0,22)	15(15,0)	15(15,0)	intronic	ZCCHC17
NC_009145.3	25276115	A	T	1/1	0/0	0/0	22(0,22)	15(15,0)	15(15,0)	intronic	ZCCHC17
NC_009153.3	23181308	G	A	1/1	0/0	0/0	24(0,24)	15(15,0)	15(15,0)	intergenic	LOC100063245(dist=17138),DPRX(dist=1326)
NC_009148.3	94695985	G	C	1/1	0/0	0/0	25(0,25)	15(15,0)	15(15,0)	intronic	DOCK7
NC_009161.3	49792884	G	T	1/1	0/0	0/0	25(0,25)	15(15,0)	15(15,0)	intronic	MYO3B
NC_009154.3	5444955	C	T	1/1	0/0	0/0	26(0,26)	15(15,0)	15(15,0)	intronic	MFSD11
NC_009151.3	7873746	G	A	1/1	0/0	0/0	28(0,28)	15(15,0)	15(15,0)	intergenic	PATZ1(dist=22607),PIK3IP1(dist=2467)
NC_009152.3	36652617	C	T	1/1	0/0	0/0	28(0,28)	15(15,0)	15(15,0)	intronic	SPIDR
NC_009144.3	130661439	A	G	1/1	0/0	0/0	29(0,29)	15(15,0)	15(15,0)	intronic	TLN2
NC_009150.3	24119858	T	A	1/1	0/0	0/0	31(0,31)	15(15,0)	15(15,0)	intronic	CADM1
NC_009145.3	55209461	G	C	1/1	0/0	0/0	34(0,34)	15(15,0)	15(15,0)	intronic	PPP2R2A
NC_009150.3	88704362	G	C	1/1	0/0	0/0	11(0,11)	15(15,0)	16(16,0)	intergenic	SAA(dist=3560),LOC100056936(dist=20651)
NC_009160.3	25291650	G	C	1/1	0/0	0/0	14(0,14)	15(15,0)	16(16,0)	intronic	GTF2F2
NC_009146.3	110828984	C	G	1/1	0/0	0/0	15(0,15)	15(15,0)	16(16,0)	intergenic	LOC111772956(dist=310177),LOC111772957(dist=375813)
NC_009170.3	22149132	C	T	1/1	0/0	0/0	16(0,16)	15(15,0)	16(16,0)	intergenic	LOC106782668(dist=322021),TRIML1(dist=489352)
NC_009169.3	8395516	A	C	1/1	0/0	0/0	16(0,16)	15(15,0)	16(16,0)	intergenic	NONE(dist=NONE),LOC111770757(dist=111939)
NC_009173.3	18941755	C	A	1/1	0/0	0/0	17(0,17)	15(15,0)	16(16,0)	intergenic	LOC111771306(dist=484565),LOC100058286(dist=546560)
NC_009148.3	40806395	T	C	1/1	0/0	0/0	19(0,19)	15(15,0)	16(16,0)	intergenic	LOC100061699(dist=6458),LOC100061663(dist=2312)
NC_009158.3	5259300	C	T	1/1	0/0	0/0	21(0,21)	15(15,0)	16(16,0)	intergenic	LOC111768025(dist=9692),TMEM182(dist=1810755)
NC_009153.3	23689877	G	A	1/1	0/0	0/0	21(0,21)	15(15,0)	16(16,0)	intronic	LOC111775265
NC_009144.3	177135381	T	A	1/1	0/0	0/0	22(0,22)	15(15,0)	16(16,0)	intergenic	PNN(dist=11286),LOC111772503(dist=10908)
NC_009164.3	16947304	A	G	1/1	0/0	0/0	32(0,32)	15(15,0)	16(16,0)	intergenic	ANKRD55(dist=1546),LOC111769751(dist=17692)
NC_009172.3	31577608	G	T	1/1	0/0	0/0	10(0,10)	15(15,0)	17(17,0)	intergenic	LOC102150874(dist=79645),LOC102150898(dist=207420)
NC_009146.3	48427202	C	T	1/1	0/0	0/0	12(0,12)	15(15,0)	17(17,0)	intronic	CCSER1
NC_009153.3	24642884	G	A	1/1	0/0	0/0	13(0,13)	15(15,0)	17(17,0)	UTR3	LOC111775273(XM_023650506.1#NC_009153.3#24633572:c.*37G>A)
NC_009153.3	24642885	A	G	1/1	0/0	0/0	13(0,13)	15(15,0)	17(17,0)	UTR3	LOC111775273(XM_023650506.1#NC_009153.3#24633572:c.*38A>G)
NC_009149.3	14745653	G	C	1/1	0/0	0/0	14(0,14)	15(15,0)	17(17,0)	intergenic	LOC111773789(dist=134767),IRS1(dist=196294)
NC_009152.3	61157656	T	C	1/1	0/0	0/0	15(0,15)	15(15,0)	17(17,0)	ncRNA_intronic	LOC111775005
NC_009144.3	68817290	A	C	1/1	0/0	0/0	20(0,20)	15(15,0)	17(17,0)	exonic	TAF5L
NC_009146.3	67726543	A	G	1/1	0/0	0/0	27(0,27)	15(15,0)	17(17,0)	intergenic	LOC100067994(dist=91871),LOC100066501(dist=1856)
NC_009146.3	67736456	T	C	1/1	0/0	0/0	29(0,29)	15(15,0)	17(17,0)	intronic	LOC100066501
NC_009152.3	13958175	C	T	1/1	0/0	0/0	10(0,10)	15(15,0)	18(18,0)	intronic	KCNB2
NC_009154.3	29300599	C	T	1/1	0/0	0/0	10(0,10)	15(15,0)	18(18,0)	intergenic	KIF2B(dist=204205),TOM1L1(dist=599287)
NC_009174.3	3061884	A	G	1/1	0/0	0/0	12(0,12)	15(15,0)	18(18,0)	upstream	LOC102149256
NC_009146.3	75744962	A	G	1/1	0/0	0/0	15(0,15)	15(15,0)	18(18,0)	intergenic	LOC111772698(dist=1070802),LOC102147451(dist=1209561)
NC_009152.3	61157659	G	T	1/1	0/0	0/0	15(0,15)	15(15,0)	18(18,0)	ncRNA_intronic	LOC111775005
NC_009155.3	20047487	G	A	1/1	0/0	0/0	17(0,17)	15(15,0)	18(18,0)	intergenic	LOC100066553(dist=56542),LOC100066690(dist=87189)
NC_009166.3	14395804	G	A	1/1	0/0	0/0	17(0,17)	15(15,0)	18(18,0)	ncRNA_intronic	LOC111770142
NC_009152.3	30082148	T	C	1/1	0/0	0/0	18(0,18)	15(15,0)	18(18,0)	intergenic	LOC106780978(dist=1913),LOC106781130(dist=49480)
NC_009146.3	59711006	G	T	1/1	0/0	0/0	21(0,21)	15(15,0)	18(18,0)	intronic	FRAS1
NC_009170.3	37619196	A	G	1/1	0/0	0/0	22(0,22)	15(15,0)	18(18,0)	ncRNA_intronic	LOC111770954
NC_009146.3	67726536	G	A	1/1	0/0	0/0	25(0,25)	15(15,0)	18(18,0)	intergenic	LOC100067994(dist=91864),LOC100066501(dist=1863)
NC_009150.3	27058068	C	T	1/1	0/0	0/0	28(0,28)	15(15,0)	18(18,0)	intergenic	TREH(dist=30820),DDX6(dist=24295)
NC_009151.3	53426578	C	T	1/1	0/0	0/0	10(0,10)	15(15,0)	19(19,0)	intergenic	LOC111774853(dist=91659),LOC111774556(dist=605046)
NC_009174.3	13350140	T	C	1/1	0/0	0/0	11(0,11)	15(15,0)	19(19,0)	intronic	IPCEF1
NC_009170.3	22156878	T	A	1/1	0/0	0/0	11(0,11)	15(15,0)	19(19,0)	intergenic	LOC106782668(dist=329767),TRIML1(dist=481606)
NC_009146.3	42532524	A	T	1/1	0/0	0/0	11(0,11)	15(15,0)	19(19,0)	intergenic	STPG2(dist=139481),LOC102148594(dist=657854)
NC_009146.3	85409458	C	G	1/1	0/0	0/0	15(0,15)	15(15,0)	19(19,0)	intergenic	GABRG1(dist=1066653),GNPDA2(dist=226978)
NC_009163.3	59440794	A	C	1/1	0/0	0/0	16(0,16)	15(15,0)	19(19,0)	intergenic	EYS(dist=192285),LOC111769394(dist=120699)
NC_009152.3	30082158	C	G	1/1	0/0	0/0	17(0,17)	15(15,0)	19(19,0)	intergenic	LOC106780978(dist=1923),LOC106781130(dist=49470)
NC_009163.3	64193148	G	A	1/1	0/0	0/0	17(0,17)	15(15,0)	19(19,0)	intergenic	LOC106782275(dist=221884),LOC106782290(dist=59451)
NC_009146.3	76617329	T	G	1/1	0/0	0/0	24(0,24)	15(15,0)	19(19,0)	intergenic	LOC111772698(dist=1943169),LOC102147451(dist=337194)
NC_009150.3	98766317	C	T	1/1	0/0	0/0	25(0,25)	15(15,0)	19(19,0)	intergenic	MPPED2(dist=15617),LOC111774390(dist=173304)
NC_009166.3	13593373	T	C	1/1	0/0	0/0	26(0,26)	15(15,0)	19(19,0)	intronic	VPS13A
NC_009170.3	6244348	G	A	1/1	0/0	0/0	11(0,11)	15(15,0)	20(20,0)	intronic	ADAM18
NC_009164.3	575409	A	G	1/1	0/0	0/0	13(0,13)	15(15,0)	20(20,0)	intergenic	LOC100069595(dist=50708),LOC106781266(dist=66140)
NC_009151.3	1972086	A	G	1/1	0/0	0/0	14(0,14)	15(15,0)	20(20,0)	intergenic	SCARF2(dist=231212),LOC100056031(dist=2046)
NC_009165.3	25103625	T	A	1/1	0/0	0/0	16(0,16)	15(15,0)	20(20,0)	intergenic	LOC111769988(dist=13341),CDK5RAP1(dist=17465)
NC_009166.3	17164802	A	G	1/1	0/0	0/0	17(0,17)	15(15,0)	20(20,0)	intronic	TRPM6
NC_009163.3	9319603	T	C	1/1	0/0	0/0	23(0,23)	15(15,0)	20(20,0)	intergenic	SLC35B3(dist=367862),LOC102148006(dist=656684)
NC_009147.3	48874360	A	G	1/1	0/0	0/0	31(0,31)	15(15,0)	20(20,0)	intronic	ISPD
NC_009149.3	86172576	G	C	1/1	0/0	0/0	33(0,33)	15(15,0)	20(20,0)	intronic	CNOT2
NC_009145.3	95217063	G	A	1/1	0/0	0/0	14(0,14)	15(15,0)	21(21,0)	intergenic	LOC111772558(dist=89560),LOC111770507(dist=1359784)
NC_009150.3	9497042	G	A	1/1	0/0	0/0	19(0,19)	15(15,0)	21(21,0)	intergenic	LOC100068095(dist=1202749),LOC111774096(dist=112244)
NC_009161.3	9704612	A	G	1/1	0/0	0/0	21(0,21)	15(15,0)	21(21,0)	intergenic	MIR8944(dist=16877),LOC102149530(dist=104874)
NC_009162.3	7775075	A	G	1/1	0/0	0/0	25(0,25)	15(15,0)	21(21,0)	intergenic	LOC111769009(dist=317795),SI(dist=668749)
NC_009150.3	85825423	A	G	1/1	0/0	0/0	16(0,16)	15(15,0)	22(22,0)	ncRNA_exonic	LOC111774369
NC_009166.3	2684605	C	T	1/1	0/0	0/0	20(0,20)	15(15,0)	22(22,0)	ncRNA_intronic	LOC111770126
NC_009152.3	5699764	C	G	1/1	0/0	0/0	20(0,20)	15(15,0)	22(22,0)	intergenic	RALYL(dist=1301998),LOC111774901(dist=89534)
NC_009159.3	29764282	G	A	1/1	0/0	0/0	22(0,22)	15(15,0)	22(22,0)	intronic	FHIT
NC_009149.3	39018615	A	C	1/1	0/0	0/0	20(0,20)	15(15,0)	23(23,0)	intergenic	LOC102149853(dist=150733),LOC111773919(dist=28930)
NC_009150.3	54523460	C	A	1/1	0/0	0/0	17(0,17)	15(15,0)	26(26,0)	intergenic	LOC106781236(dist=1811),LOC111774306(dist=19450)
NC_009151.3	66291161	G	A	1/1	0/0	0/0	17(0,17)	15(15,0)	26(26,0)	intergenic	LOC111774737(dist=25381),LOC111774738(dist=58488)
NC_009170.3	6256703	T	C	1/1	0/0	0/0	12(0,12)	15(15,0)	27(27,0)	intronic	ADAM18
NC_009144.3	164697794	C	T	1/1	0/0	0/0	13(0,13)	15(15,0)	28(28,0)	intergenic	LOC102150071(dist=4966),LOC111768996(dist=93356)
NC_009161.3	9704570	A	G	1/1	0/0	0/0	18(0,18)	15(15,0)	28(28,0)	intergenic	MIR8944(dist=16835),LOC102149530(dist=104916)
NC_009170.3	37570887	C	T	1/1	0/0	0/0	36(0,36)	15(15,0)	29(29,0)	intronic	CSMD1
NC_009165.3	18212689	G	A	1/1	0/0	0/0	10(0,10)	16(16,0)	10(10,0)	intergenic	LOC111769966(dist=56603),LOC106782431(dist=2788)
NC_009170.3	72193	G	A	1/1	0/0	0/0	12(0,12)	16(16,0)	10(10,0)	intergenic	LOC100069479(dist=60131),LOC111770941(dist=19753)
NC_009167.3	37420134	T	G	1/1	0/0	0/0	14(0,14)	16(16,0)	10(10,0)	intergenic	LOC100065068(dist=4289),SPI2(dist=7259)
NC_009161.3	9089283	C	A	1/1	0/0	0/0	15(0,15)	16(16,0)	10(10,0)	exonic	LOC111768870
NC_009144.3	185302141	T	A	1/1	0/0	0/0	18(0,18)	16(16,0)	10(10,0)	intergenic	LOC106782224(dist=276940),LOC106782225(dist=71940)
NC_009167.3	44723906	A	T	1/1	0/0	0/0	22(0,22)	16(16,0)	10(10,0)	ncRNA_intronic	LOC111770426
NC_009144.3	28657643	A	T	1/1	0/0	0/0	28(0,28)	16(16,0)	10(10,0)	intronic	BTRC
NC_009159.3	26876517	G	A	1/1	0/0	0/0	28(0,28)	16(16,0)	10(10,0)	intronic	THOC7
NC_009160.3	7043490	C	A	1/1	0/0	0/0	30(0,30)	16(16,0)	10(10,0)	intronic	USP12
NC_009152.3	39334403	G	A	1/1	0/0	0/0	31(0,31)	16(16,0)	10(10,0)	intronic	NECAB1
NC_009149.3	68995421	T	C	1/1	0/0	0/0	39(0,39)	16(16,0)	10(10,0)	intronic	DIP2B
NC_009163.3	55063006	T	G	1/1	0/0	0/0	10(0,10)	16(16,0)	11(11,0)	intronic	DST
NC_009150.3	35232890	G	A	1/1	0/0	0/0	11(0,11)	16(16,0)	11(11,0)	intergenic	LOC100630076(dist=17829),LOC100630107(dist=28055)
NC_009153.3	24642952	G	T	1/1	0/0	0/0	13(0,13)	16(16,0)	11(11,0)	UTR3	LOC111775273(XM_023650506.1#NC_009153.3#24633572:c.*105G>T)
NC_009149.3	73661772	T	C	1/1	0/0	0/0	15(0,15)	16(16,0)	11(11,0)	intergenic	LOC100056707(dist=10481),LOC100056754(dist=5166)
NC_009161.3	75939809	G	T	1/1	0/0	0/0	15(0,15)	16(16,0)	11(11,0)	intronic	LOC100146423
NC_009152.3	16313992	T	C	1/1	0/0	0/0	15(0,15)	16(16,0)	11(11,0)	intronic	SLCO5A1
NC_009145.3	91204360	C	G	1/1	0/0	0/0	16(0,16)	16(16,0)	11(11,0)	intergenic	LOC111770373(dist=5244),MGAT4D(dist=5665)
NC_009153.3	66415538	C	T	1/1	0/0	0/0	17(0,17)	16(16,0)	11(11,0)	UTR3	LOC100072716(XM_023649446.1#NC_009153.3#66401122:c.*261C>T)
NC_009148.3	44191257	G	A	1/1	0/0	0/0	17(0,17)	16(16,0)	11(11,0)	intronic	LOC100630206
NC_009167.3	48139221	G	A	1/1	0/0	0/0	17(0,17)	16(16,0)	11(11,0)	intergenic	LOC106781300(dist=12324),LOC100063226(dist=3520)
NC_009145.3	97412707	A	C	1/1	0/0	0/0	18(0,18)	16(16,0)	11(11,0)	intronic	PCDH10
NC_009162.3	5008963	A	G	1/1	0/0	0/0	20(0,20)	16(16,0)	11(11,0)	intronic	PPM1L
NC_009144.3	109002813	A	T	1/1	0/0	0/0	22(0,22)	16(16,0)	11(11,0)	intronic	MPHOSPH10
NC_009169.3	15266268	A	G	1/1	0/0	0/0	23(0,23)	16(16,0)	11(11,0)	intergenic	LOC102147905(dist=53307),USP25(dist=14645)
NC_009158.3	10095306	A	G	1/1	0/0	0/0	25(0,25)	16(16,0)	11(11,0)	intergenic	AFF3(dist=22688),REV1(dist=21008)
NC_009154.3	32715194	T	C	1/1	0/0	0/0	29(0,29)	16(16,0)	11(11,0)	intergenic	LOC100056800(dist=4682),LOC100070881(dist=3793)
NC_009172.3	11918972	T	G	1/1	0/0	0/0	33(0,33)	16(16,0)	11(11,0)	intergenic	MYO3A(dist=94528),LOC100055504(dist=17580)
NC_009144.3	25659943	C	T	1/1	0/0	0/0	33(0,33)	16(16,0)	11(11,0)	intronic	SORCS3
NC_009170.3	12029245	T	G	1/1	0/0	0/0	34(0,34)	16(16,0)	11(11,0)	intronic	NRG1
NC_009145.3	95026124	G	A	1/1	0/0	0/0	40(0,40)	16(16,0)	11(11,0)	intergenic	PCDH18(dist=1210990),LOC111772558(dist=53723)
NC_009147.3	9403975	C	T	1/1	0/0	0/0	10(0,10)	16(16,0)	12(12,0)	ncRNA_intronic	LOC100062122
NC_009154.3	21905041	A	C	1/1	0/0	0/0	11(0,11)	16(16,0)	12(12,0)	upstream;downstream	KRT10B;LOC111775643
NC_009144.3	39286454	C	T	1/1	0/0	0/0	11(0,11)	16(16,0)	12(12,0)	downstream	LOC111773909
NC_009153.3	55995773	A	C	1/1	0/0	0/0	11(0,11)	16(16,0)	12(12,0)	intergenic	LOC111775495(dist=1671892),LOC111775496(dist=118108)
NC_009144.3	110313609	T	A	1/1	0/0	0/0	12(0,12)	16(16,0)	12(12,0)	intergenic	LOC100060521(dist=135599),LOC102149517(dist=81270)
NC_009154.3	29402402	T	C	1/1	0/0	0/0	13(0,13)	16(16,0)	12(12,0)	intergenic	KIF2B(dist=306008),TOM1L1(dist=497484)
NC_009144.3	33629244	A	C	1/1	0/0	0/0	13(0,13)	16(16,0)	12(12,0)	UTR3	LOC102149234(XM_014733281.2#NC_009144.3#33626736:c.*847A>C)
NC_009149.3	73661757	T	C	1/1	0/0	0/0	15(0,15)	16(16,0)	12(12,0)	intergenic	LOC100056707(dist=10466),LOC100056754(dist=5181)
NC_009155.3	20044725	T	A	1/1	0/0	0/0	15(0,15)	16(16,0)	12(12,0)	intergenic	LOC100066553(dist=53780),LOC100066690(dist=89951)
NC_009151.3	15176058	G	A	1/1	0/0	0/0	17(0,17)	16(16,0)	12(12,0)	intergenic	LOC100146254(dist=2207),LOC111774625(dist=45174)
NC_009148.3	40806465	A	G	1/1	0/0	0/0	18(0,18)	16(16,0)	12(12,0)	intergenic	LOC100061699(dist=6528),LOC100061663(dist=2242)
NC_009145.3	24385113	A	G	1/1	0/0	0/0	19(0,19)	16(16,0)	12(12,0)	intergenic	ZBTB8A(dist=26341),ZBTB8B(dist=7659)
NC_009145.3	56230356	C	T	1/1	0/0	0/0	22(0,22)	16(16,0)	12(12,0)	intergenic	STMN4(dist=18486),TRIM35(dist=9536)
NC_009162.3	9044935	A	T	1/1	0/0	0/0	23(0,23)	16(16,0)	12(12,0)	intergenic	LOC111768980(dist=183403),BCHE(dist=94660)
NC_009149.3	84560391	T	G	1/1	0/0	0/0	23(0,23)	16(16,0)	12(12,0)	ncRNA_intronic	LOC111774027
NC_009153.3	28744598	C	A	1/1	0/0	0/0	24(0,24)	16(16,0)	12(12,0)	intergenic	LOC102148457(dist=86550),DDX43(dist=65875)
NC_009148.3	44098596	C	A	1/1	0/0	0/0	25(0,25)	16(16,0)	12(12,0)	intronic	LOC100068789
NC_009148.3	37033660	A	G	1/1	0/0	0/0	28(0,28)	16(16,0)	12(12,0)	intergenic	LOC100147077(dist=58018),LOC102150986(dist=4602)
NC_009158.3	91615130	T	G	1/1	0/0	0/0	28(0,28)	16(16,0)	12(12,0)	intronic	SNTG2
NC_009171.3	998014	T	C	1/1	0/0	0/0	30(0,30)	16(16,0)	12(12,0)	intronic	TBC1D15
NC_009161.3	63956107	A	T	1/1	0/0	0/0	30(0,30)	16(16,0)	12(12,0)	intergenic	ZSWIM2(dist=173989),CALCRL(dist=258277)
NC_009162.3	46593342	G	A	1/1	0/0	0/0	31(0,31)	16(16,0)	12(12,0)	intergenic	ZNF80(dist=48093),DRD3(dist=4248)
NC_009159.3	58261422	T	C	1/1	0/0	0/0	34(0,34)	16(16,0)	12(12,0)	intronic	LRRC3B
NC_009150.3	31931077	G	A	1/1	0/0	0/0	11(0,11)	16(16,0)	13(13,0)	intergenic	TMEM225(dist=18321),LOC100071796(dist=107679)
NC_009149.3	39014858	T	C	1/1	0/0	0/0	12(0,12)	16(16,0)	13(13,0)	intergenic	LOC102149853(dist=146976),LOC111773919(dist=32687)
NC_009147.3	74172879	G	A	1/1	0/0	0/0	12(0,12)	16(16,0)	13(13,0)	intergenic	MET(dist=45486),CAPZA2(dist=17834)
NC_009145.3	121213404	C	G	1/1	0/0	0/0	12(0,12)	16(16,0)	13(13,0)	intergenic	TACR3(dist=31854),NONE(dist=NONE)
NC_009156.3	22786798	C	A	1/1	0/0	0/0	15(0,15)	16(16,0)	13(13,0)	intergenic	LOC111767637(dist=687016),LOC111767642(dist=8948)
NC_009156.3	22786799	A	G	1/1	0/0	0/0	15(0,15)	16(16,0)	13(13,0)	intergenic	LOC111767637(dist=687017),LOC111767642(dist=8947)
NC_009147.3	79973399	G	C	1/1	0/0	0/0	15(0,15)	16(16,0)	13(13,0)	intergenic	LOC111773095(dist=10951),TMEM229A(dist=115983)
NC_009169.3	40333295	G	A	1/1	0/0	0/0	16(0,16)	16(16,0)	13(13,0)	intergenic	LOC100050835(dist=2889),LOC100050760(dist=4877)
NC_009151.3	15176079	G	A	1/1	0/0	0/0	16(0,16)	16(16,0)	13(13,0)	intergenic	LOC100146254(dist=2228),LOC111774625(dist=45153)
NC_009152.3	16313975	G	A	1/1	0/0	0/0	17(0,17)	16(16,0)	13(13,0)	intronic	SLCO5A1
NC_009144.3	24406531	T	G	1/1	0/0	0/0	17(0,17)	16(16,0)	13(13,0)	intergenic	SORCS1(dist=177489),LOC111769865(dist=362297)
NC_009169.3	17877457	T	G	1/1	0/0	0/0	18(0,18)	16(16,0)	13(13,0)	intergenic	TMPRSS15(dist=284704),LOC111770867(dist=5500)
NC_009149.3	39405793	G	A	1/1	0/0	0/0	19(0,19)	16(16,0)	13(13,0)	exonic	LY49C
NC_009144.3	164720212	C	T	1/1	0/0	0/0	20(0,20)	16(16,0)	13(13,0)	intergenic	LOC102150071(dist=27384),LOC111768996(dist=70938)
NC_009159.3	42761998	A	T	1/1	0/0	0/0	23(0,23)	16(16,0)	13(13,0)	intronic	LARS2
NC_009148.3	85136202	C	T	1/1	0/0	0/0	23(0,23)	16(16,0)	13(13,0)	intronic	LRRIQ3
NC_009162.3	1214076	G	T	1/1	0/0	0/0	23(0,23)	16(16,0)	13(13,0)	intronic	VEPH1
NC_009144.3	98848346	T	C	1/1	0/0	0/0	24(0,24)	16(16,0)	13(13,0)	intergenic	SV2B(dist=239591),SLCO3A1(dist=217534)
NC_009145.3	2793220	C	A	1/1	0/0	0/0	29(0,29)	16(16,0)	13(13,0)	intronic	DAB1
NC_009149.3	38911259	A	G	1/1	0/0	0/0	30(0,30)	16(16,0)	13(13,0)	intergenic	LOC102149853(dist=43377),LOC111773919(dist=136286)
NC_009171.3	998017	G	A	1/1	0/0	0/0	30(0,30)	16(16,0)	13(13,0)	intronic	TBC1D15
NC_009158.3	38021057	G	A	1/1	0/0	0/0	35(0,35)	16(16,0)	13(13,0)	intronic	SERTAD2
NC_009170.3	27889681	T	C	1/1	0/0	0/0	36(0,36)	16(16,0)	13(13,0)	intergenic	LOC111770921(dist=319257),NONE(dist=NONE)
NC_009154.3	44124640	G	A	1/1	0/0	0/0	40(0,40)	16(16,0)	13(13,0)	intronic	NSRP1
NC_009159.3	61109357	C	A	1/1	0/0	0/0	10(0,10)	16(16,0)	14(14,0)	intronic	LOC100061057
NC_009144.3	180418237	T	C	1/1	0/0	0/0	11(0,11)	16(16,0)	14(14,0)	intergenic	LRFN5(dist=761113),LOC111769864(dist=209611)
NC_009170.3	30001758	A	T	1/1	0/0	0/0	13(0,13)	16(16,0)	14(14,0)	intergenic	NONE(dist=NONE),LOC111770978(dist=13686)
NC_009161.3	12918805	G	T	1/1	0/0	0/0	16(0,16)	16(16,0)	14(14,0)	intronic	CCDC93
NC_009158.3	75765544	A	G	1/1	0/0	0/0	16(0,16)	16(16,0)	14(14,0)	intronic	LDAH
NC_009152.3	798236	C	T	1/1	0/0	0/0	16(0,16)	16(16,0)	14(14,0)	intergenic	NONE(dist=NONE),MMP16(dist=220924)
NC_009146.3	42532657	C	T	1/1	0/0	0/0	17(0,17)	16(16,0)	14(14,0)	intergenic	STPG2(dist=139614),LOC102148594(dist=657721)
NC_009150.3	76178608	C	T	1/1	0/0	0/0	19(0,19)	16(16,0)	14(14,0)	intergenic	LOC100068937(dist=2972),LOC100068960(dist=18823)
NC_009148.3	35057187	G	T	1/1	0/0	0/0	19(0,19)	16(16,0)	14(14,0)	intergenic	LOC100146678(dist=1811),LOC100056753(dist=5312)
NC_009150.3	76185724	C	G	1/1	0/0	0/0	20(0,20)	16(16,0)	14(14,0)	intergenic	LOC100068937(dist=10088),LOC100068960(dist=11707)
NC_009161.3	13208195	C	G	1/1	0/0	0/0	22(0,22)	16(16,0)	14(14,0)	intergenic	LOC102148719(dist=31430),LOC100147601(dist=8276)
NC_009169.3	20446486	T	G	1/1	0/0	0/0	24(0,24)	16(16,0)	14(14,0)	intergenic	NCAM2(dist=124677),NONE(dist=NONE)
NC_009153.3	36039160	A	G	1/1	0/0	0/0	26(0,26)	16(16,0)	14(14,0)	intergenic	LOC111775484(dist=305429),FAM46A(dist=492369)
NC_009150.3	76178440	A	G	1/1	0/0	0/0	27(0,27)	16(16,0)	14(14,0)	intergenic	LOC100068937(dist=2804),LOC100068960(dist=18991)
NC_009162.3	1990283	G	A	1/1	0/0	0/0	27(0,27)	16(16,0)	14(14,0)	intronic	RSRC1
NC_009151.3	39617240	A	G	1/1	0/0	0/0	33(0,33)	16(16,0)	14(14,0)	intronic	FAM210A
NC_009144.3	164764724	A	G	1/1	0/0	0/0	38(0,38)	16(16,0)	14(14,0)	intergenic	LOC102150071(dist=71896),LOC111768996(dist=26426)
NC_009144.3	5721472	C	T	1/1	0/0	0/0	11(0,11)	16(16,0)	15(15,0)	intergenic	FOXI2(dist=59758),NPS(dist=83097)
NC_009153.3	41199744	C	T	1/1	0/0	0/0	12(0,12)	16(16,0)	15(15,0)	intronic	CFAP206
NC_009173.3	12859574	C	T	1/1	0/0	0/0	12(0,12)	16(16,0)	15(15,0)	intergenic	LOC100050174(dist=3201),LOC111771346(dist=11835)
NC_009161.3	12953429	C	T	1/1	0/0	0/0	14(0,14)	16(16,0)	15(15,0)	intronic	CCDC93
NC_009163.3	53598060	T	C	1/1	0/0	0/0	14(0,14)	16(16,0)	15(15,0)	intergenic	FAM83B(dist=232283),HCRTR2(dist=2442)
NC_009166.3	50430085	G	T	1/1	0/0	0/0	15(0,15)	16(16,0)	15(15,0)	intergenic	CCL19(dist=12971),LOC100063059(dist=1095)
NC_009164.3	23743723	T	C	1/1	0/0	0/0	15(0,15)	16(16,0)	15(15,0)	intronic	NNT
NC_009149.3	73661839	T	C	1/1	0/0	0/0	16(0,16)	16(16,0)	15(15,0)	intergenic	LOC100056707(dist=10548),LOC100056754(dist=5099)
NC_009150.3	76183774	A	C	1/1	0/0	0/0	18(0,18)	16(16,0)	15(15,0)	intergenic	LOC100068937(dist=8138),LOC100068960(dist=13657)
NC_009155.3	19640616	A	G	1/1	0/0	0/0	19(0,19)	16(16,0)	15(15,0)	exonic	LOC100066190
NC_009150.3	76183777	A	T	1/1	0/0	0/0	19(0,19)	16(16,0)	15(15,0)	intergenic	LOC100068937(dist=8141),LOC100068960(dist=13654)
NC_009166.3	30287583	C	T	1/1	0/0	0/0	19(0,19)	16(16,0)	15(15,0)	ncRNA_intronic	LOC111770171
NC_009168.3	32366555	A	G	1/1	0/0	0/0	19(0,19)	16(16,0)	15(15,0)	intronic	SPTAN1
NC_009148.3	35057183	T	G	1/1	0/0	0/0	20(0,20)	16(16,0)	15(15,0)	intergenic	LOC100146678(dist=1807),LOC100056753(dist=5316)
NC_009166.3	50551540	G	C	1/1	0/0	0/0	21(0,21)	16(16,0)	15(15,0)	intergenic	LOC111770212(dist=11919),LOC100060619(dist=2866)
NC_009152.3	30082239	G	A	1/1	0/0	0/0	22(0,22)	16(16,0)	15(15,0)	intergenic	LOC106780978(dist=2004),LOC106781130(dist=49389)
NC_009160.3	51234884	A	C	1/1	0/0	0/0	22(0,22)	16(16,0)	15(15,0)	intergenic	LOC111768693(dist=6691),RBM26(dist=430831)
NC_009150.3	100724965	G	C	1/1	0/0	0/0	24(0,24)	16(16,0)	15(15,0)	intronic	QSER1
NC_009159.3	21281149	T	C	1/1	0/0	0/0	29(0,29)	16(16,0)	15(15,0)	intergenic	FOXP1(dist=560369),MDFIC2(dist=73802)
NC_009152.3	79456032	T	C	1/1	0/0	0/0	30(0,30)	16(16,0)	15(15,0)	intergenic	KHDRBS3(dist=1443935),LOC111774880(dist=33164)
NC_009173.3	5088844	G	T	1/1	0/0	0/0	31(0,31)	16(16,0)	15(15,0)	intronic	KIF26B
NC_009150.3	45650182	G	A	1/1	0/0	0/0	10(0,10)	16(16,0)	16(16,0)	intronic	LOC100064538
NC_009150.3	54597375	C	A	1/1	0/0	0/0	11(0,11)	16(16,0)	16(16,0)	intronic	LOC100064296
NC_009160.3	37835992	G	A	1/1	0/0	0/0	12(0,12)	16(16,0)	16(16,0)	intergenic	LOC111768599(dist=478988),LOC100064376(dist=157291)
NC_009160.3	37835933	G	A	1/1	0/0	0/0	14(0,14)	16(16,0)	16(16,0)	intergenic	LOC111768599(dist=478929),LOC100064376(dist=157350)
NC_009144.3	61887163	C	A	1/1	0/0	0/0	18(0,18)	16(16,0)	16(16,0)	UTR3	FUT11(XM_001503903.6#NC_009144.3#61883000:c.*1036C>A)
NC_009170.3	33230794	C	T	1/1	0/0	0/0	19(0,19)	16(16,0)	16(16,0)	intergenic	LOC111770967(dist=34986),LOC111770906(dist=18166)
NC_009148.3	7644714	G	A	1/1	0/0	0/0	19(0,19)	16(16,0)	16(16,0)	intronic	PRRC2C
NC_009152.3	32674133	T	G	1/1	0/0	0/0	23(0,23)	16(16,0)	16(16,0)	intronic	PXDNL
NC_009148.3	94695970	A	C	1/1	0/0	0/0	26(0,26)	16(16,0)	16(16,0)	intronic	DOCK7
NC_009152.3	79456044	T	C	1/1	0/0	0/0	26(0,26)	16(16,0)	16(16,0)	intergenic	KHDRBS3(dist=1443947),LOC111774880(dist=33152)
NC_009155.3	16573941	G	C	1/1	0/0	0/0	32(0,32)	16(16,0)	16(16,0)	exonic	LOC100064509
NC_009161.3	39364292	A	G	1/1	0/0	0/0	34(0,34)	16(16,0)	16(16,0)	intronic	PKP4
NC_009147.3	85169249	G	A	1/1	0/0	0/0	35(0,35)	16(16,0)	16(16,0)	intronic	COPG2
NC_009147.3	88198287	A	G	1/1	0/0	0/0	36(0,36)	16(16,0)	16(16,0)	ncRNA_intronic	LOC111773317
NC_009147.3	79973361	T	C	1/1	0/0	0/0	10(0,10)	16(16,0)	17(17,0)	intergenic	LOC111773095(dist=10913),TMEM229A(dist=116021)
NC_009155.3	20030394	G	T	1/1	0/0	0/0	12(0,12)	16(16,0)	17(17,0)	intergenic	LOC100066553(dist=39449),LOC100066690(dist=104282)
NC_009144.3	101629089	A	G	1/1	0/0	0/0	13(0,13)	16(16,0)	17(17,0)	intergenic	LOC106782206(dist=66487),LOC111775350(dist=305547)
NC_009144.3	180418267	T	A	1/1	0/0	0/0	13(0,13)	16(16,0)	17(17,0)	intergenic	LRFN5(dist=761143),LOC111769864(dist=209581)
NC_009159.3	61113087	G	A	1/1	0/0	0/0	15(0,15)	16(16,0)	17(17,0)	intronic	LOC100061057
NC_009145.3	25949973	G	C	1/1	0/0	0/0	15(0,15)	16(16,0)	17(17,0)	intergenic	MATN1(dist=183232),LOC111771887(dist=66984)
NC_009147.3	40380686	C	T	1/1	0/0	0/0	16(0,16)	16(16,0)	17(17,0)	UTR3	SDHAF3(XM_023639247.1#NC_009147.3#40313482:c.*1393C>T,XM_005609229.3#NC_009147.3#40314430:c.*1393C>T)
NC_009161.3	32736786	G	A	1/1	0/0	0/0	17(0,17)	16(16,0)	17(17,0)	intergenic	LOC111768834(dist=80083),RND3(dist=32292)
NC_009164.3	37151746	G	A	1/1	0/0	0/0	19(0,19)	16(16,0)	17(17,0)	intronic	CDH9
NC_009151.3	8135660	T	C	1/1	0/0	0/0	24(0,24)	16(16,0)	17(17,0)	intronic	MORC2
NC_009161.3	80916681	A	G	1/1	0/0	0/0	39(0,39)	16(16,0)	17(17,0)	intronic	ADAM23
NC_009160.3	37836014	G	C	1/1	0/0	0/0	13(0,13)	16(16,0)	18(18,0)	intergenic	LOC111768599(dist=479010),LOC100064376(dist=157269)
NC_009146.3	85410854	C	A	1/1	0/0	0/0	15(0,15)	16(16,0)	18(18,0)	intergenic	GABRG1(dist=1068049),GNPDA2(dist=225582)
NC_009146.3	45934282	A	T	1/1	0/0	0/0	17(0,17)	16(16,0)	18(18,0)	intronic	GRID2
NC_009153.3	50603168	T	G	1/1	0/0	0/0	17(0,17)	16(16,0)	18(18,0)	intergenic	LOC111775513(dist=219471),POU3F2(dist=587667)
NC_009158.3	17021920	T	C	1/1	0/0	0/0	21(0,21)	16(16,0)	18(18,0)	intergenic	LOC111768186(dist=44099),LOC111768187(dist=2128)
NC_009160.3	30402647	T	G	1/1	0/0	0/0	23(0,23)	16(16,0)	18(18,0)	intergenic	LOC111768685(dist=357482),LOC106781875(dist=467086)
NC_009145.3	91204443	G	A	1/1	0/0	0/0	25(0,25)	16(16,0)	18(18,0)	intergenic	LOC111770373(dist=5327),MGAT4D(dist=5582)
NC_009163.3	58488607	C	T	1/1	0/0	0/0	12(0,12)	16(16,0)	19(19,0)	intergenic	LOC111769359(dist=547414),LOC111769165(dist=215169)
NC_009146.3	42532701	G	A	1/1	0/0	0/0	16(0,16)	16(16,0)	19(19,0)	intergenic	STPG2(dist=139658),LOC102148594(dist=657677)
NC_009149.3	72830708	T	C	1/1	0/0	0/0	17(0,17)	16(16,0)	19(19,0)	upstream	LOC100054214
NC_009148.3	44192361	T	C	1/1	0/0	0/0	21(0,21)	16(16,0)	19(19,0)	intronic	LOC100630206
NC_009144.3	57534858	A	T	1/1	0/0	0/0	25(0,25)	16(16,0)	19(19,0)	intergenic	CCAR1(dist=3515),STOX1(dist=21858)
NC_009164.3	11444722	A	T	1/1	0/0	0/0	25(0,25)	16(16,0)	19(19,0)	intronic	IPO11
NC_009160.3	52314583	C	T	1/1	0/0	0/0	27(0,27)	16(16,0)	19(19,0)	intergenic	LOC111768694(dist=135499),SPRY2(dist=150559)
NC_009155.3	4373047	T	C	1/1	0/0	0/0	10(0,10)	16(16,0)	20(20,0)	intergenic	LOC111775888(dist=19578),LOC111775889(dist=1264279)
NC_009155.3	11615116	C	T	1/1	0/0	0/0	12(0,12)	16(16,0)	20(20,0)	intronic	C12H11orf49
NC_009145.3	2483928	G	T	1/1	0/0	0/0	12(0,12)	16(16,0)	20(20,0)	intronic	DAB1
NC_009157.3	59804799	T	A	1/1	0/0	0/0	13(0,13)	16(16,0)	20(20,0)	UTR3	CAMK4(XM_023617871.1#NC_009157.3#59795028:c.*572A>T,XM_001918310.5#NC_009157.3#59795028:c.*572A>T)
NC_009150.3	27058177	A	G	1/1	0/0	0/0	18(0,18)	16(16,0)	20(20,0)	intergenic	TREH(dist=30929),DDX6(dist=24186)
NC_009151.3	88532976	T	C	1/1	0/0	0/0	19(0,19)	16(16,0)	20(20,0)	intronic	DOK6
NC_009162.3	28493404	A	G	1/1	0/0	0/0	20(0,20)	16(16,0)	20(20,0)	intronic	LPP
NC_009155.3	13482268	C	G	1/1	0/0	0/0	10(0,10)	16(16,0)	21(21,0)	intergenic	LOC111776041(dist=3273),LOC100146502(dist=14754)
NC_009158.3	30255379	A	G	1/1	0/0	0/0	12(0,12)	16(16,0)	21(21,0)	intergenic	LOC106781152(dist=4723),DUSP11(dist=30098)
NC_009157.3	64964037	G	A	1/1	0/0	0/0	14(0,14)	16(16,0)	21(21,0)	intergenic	LOC111767859(dist=982753),LOC111767973(dist=778949)
NC_009166.3	41199967	A	G	1/1	0/0	0/0	27(0,27)	16(16,0)	21(21,0)	intergenic	DMRTA1(dist=190490),LOC111770187(dist=570071)
NC_009144.3	164724234	C	G	1/1	0/0	0/0	12(0,12)	16(16,0)	22(22,0)	intergenic	LOC102150071(dist=31406),LOC111768996(dist=66916)
NC_009145.3	73860005	G	A	1/1	0/0	0/0	14(0,14)	16(16,0)	22(22,0)	intergenic	LOC111770355(dist=387862),RAPGEF2(dist=1365220)
NC_009166.3	47289917	C	G	1/1	0/0	0/0	21(0,21)	16(16,0)	22(22,0)	intergenic	LOC111770117(dist=70161),LOC102149474(dist=701573)
NC_009144.3	57534869	G	A	1/1	0/0	0/0	22(0,22)	16(16,0)	22(22,0)	intergenic	CCAR1(dist=3526),STOX1(dist=21847)
NC_009144.3	23461652	C	A	1/1	0/0	0/0	12(0,12)	16(16,0)	23(23,0)	intergenic	LOC106782040(dist=133749),SORCS1(dist=290429)
NC_009151.3	4319134	C	G	1/1	0/0	0/0	14(0,14)	16(16,0)	23(23,0)	intergenic	LOC102149379(dist=40839),LOC100050544(dist=24845)
NC_009144.3	164708148	G	T	1/1	0/0	0/0	17(0,17)	16(16,0)	23(23,0)	intergenic	LOC102150071(dist=15320),LOC111768996(dist=83002)
NC_009155.3	16573562	C	T	1/1	0/0	0/0	15(0,15)	16(16,0)	24(24,0)	downstream	LOC100064509
NC_009158.3	61615608	G	C	1/1	0/0	0/0	22(0,22)	16(16,0)	24(24,0)	intronic	HEATR5B
NC_009144.3	164715899	A	C	1/1	0/0	0/0	14(0,14)	16(16,0)	25(25,0)	intergenic	LOC102150071(dist=23071),LOC111768996(dist=75251)
NC_009144.3	47420468	A	G	1/1	0/0	0/0	15(0,15)	16(16,0)	25(25,0)	intergenic	LOC111770920(dist=155758),LOC111770929(dist=725907)
NC_009144.3	164724146	C	T	1/1	0/0	0/0	16(0,16)	16(16,0)	25(25,0)	intergenic	LOC102150071(dist=31318),LOC111768996(dist=67004)
NC_009146.3	118169239	C	T	1/1	0/0	0/0	30(0,30)	16(16,0)	25(25,0)	downstream	LOC100629521
NC_009170.3	6244037	A	G	1/1	0/0	0/0	12(0,12)	16(16,0)	26(26,0)	intronic	ADAM18
NC_009170.3	6244054	C	G	1/1	0/0	0/0	12(0,12)	16(16,0)	26(26,0)	intronic	ADAM18
NC_009163.3	59441194	C	A	1/1	0/0	0/0	14(0,14)	16(16,0)	28(28,0)	intergenic	EYS(dist=192685),LOC111769394(dist=120299)
NC_009144.3	164711054	A	C	1/1	0/0	0/0	25(0,25)	16(16,0)	29(29,0)	intergenic	LOC102150071(dist=18226),LOC111768996(dist=80096)
NC_009144.3	164711889	G	A	1/1	0/0	0/0	16(0,16)	16(16,0)	30(30,0)	intergenic	LOC102150071(dist=19061),LOC111768996(dist=79261)
NC_009150.3	54576208	A	G	1/1	0/0	0/0	18(0,18)	16(16,0)	30(30,0)	intergenic	LOC100072693(dist=4361),LOC100064296(dist=13704)
NC_009144.3	164707715	A	C	1/1	0/0	0/0	12(0,12)	16(16,0)	31(31,0)	intergenic	LOC102150071(dist=14887),LOC111768996(dist=83435)
NC_009144.3	164707726	C	T	1/1	0/0	0/0	13(0,13)	16(16,0)	31(31,0)	intergenic	LOC102150071(dist=14898),LOC111768996(dist=83424)
NC_009144.3	164710771	G	A	1/1	0/0	0/0	17(0,17)	16(16,0)	33(33,0)	intergenic	LOC102150071(dist=17943),LOC111768996(dist=80379)
NC_009148.3	31482498	G	A	1/1	0/0	0/0	10(0,10)	17(17,0)	10(10,0)	downstream	LOC100059182
NC_009158.3	66425586	C	T	1/1	0/0	0/0	12(0,12)	17(17,0)	10(10,0)	intronic	LOC100054688
NC_009155.3	35302019	G	A	1/1	0/0	0/0	12(0,12)	17(17,0)	10(10,0)	intergenic	LOC102150834(dist=3089),LOC106781140(dist=1700)
NC_009149.3	73660716	C	A	1/1	0/0	0/0	14(0,14)	17(17,0)	10(10,0)	intergenic	LOC100056707(dist=9425),LOC100056754(dist=6222)
NC_009148.3	18945888	C	A	1/1	0/0	0/0	15(0,15)	17(17,0)	10(10,0)	intronic	FAM129A
NC_009147.3	9514552	A	G	1/1	0/0	0/0	17(0,17)	17(17,0)	10(10,0)	ncRNA_intronic	LOC102149526
NC_009150.3	69012335	C	G	1/1	0/0	0/0	18(0,18)	17(17,0)	10(10,0)	ncRNA_intronic	LOC111774329
NC_009154.3	50258560	C	T	1/1	0/0	0/0	20(0,20)	17(17,0)	10(10,0)	intronic	LOC100072906
NC_009146.3	8919341	A	C	1/1	0/0	0/0	20(0,20)	17(17,0)	10(10,0)	intronic	LOC106782960
NC_009150.3	81560001	G	A	1/1	0/0	0/0	20(0,20)	17(17,0)	10(10,0)	intronic	SBF2
NC_009156.3	40741834	T	C	1/1	0/0	0/0	27(0,27)	17(17,0)	10(10,0)	intronic	MEFV
NC_009147.3	6669216	C	A	1/1	0/0	0/0	32(0,32)	17(17,0)	10(10,0)	ncRNA_exonic	LOC102147921
NC_009148.3	39074000	C	G	1/1	0/0	0/0	41(0,41)	17(17,0)	10(10,0)	intronic	ASH1L
NC_009144.3	156133552	C	T	1/1	0/0	0/0	41(0,41)	17(17,0)	10(10,0)	intergenic	CHRM5(dist=9544),EMC7(dist=5080)
NC_009167.3	44462273	G	A	1/1	0/0	0/0	12(0,12)	17(17,0)	11(11,0)	downstream	CINP
NC_009166.3	39986430	C	T	1/1	0/0	0/0	12(0,12)	17(17,0)	11(11,0)	downstream	LOC100053110
NC_009145.3	73856507	C	T	1/1	0/0	0/0	12(0,12)	17(17,0)	11(11,0)	intergenic	LOC111770355(dist=384364),RAPGEF2(dist=1368718)
NC_009144.3	101630075	C	T	1/1	0/0	0/0	13(0,13)	17(17,0)	11(11,0)	intergenic	LOC106782206(dist=67473),LOC111775350(dist=304561)
NC_009151.3	15176043	G	T	1/1	0/0	0/0	15(0,15)	17(17,0)	11(11,0)	intergenic	LOC100146254(dist=2192),LOC111774625(dist=45189)
NC_009149.3	73662339	G	A	1/1	0/0	0/0	16(0,16)	17(17,0)	11(11,0)	intergenic	LOC100056707(dist=11048),LOC100056754(dist=4599)
NC_009160.3	805862	T	C	1/1	0/0	0/0	16(0,16)	17(17,0)	11(11,0)	intergenic	PSPC1(dist=13646),ZMYM5(dist=18390)
NC_009145.3	19676610	G	A	1/1	0/0	0/0	16(0,16)	17(17,0)	11(11,0)	intergenic	RRAGC(dist=615075),POU3F1(dist=79715)
NC_009155.3	20036521	A	G	1/1	0/0	0/0	17(0,17)	17(17,0)	11(11,0)	intergenic	LOC100066553(dist=45576),LOC100066690(dist=98155)
NC_009166.3	5856958	G	A	1/1	0/0	0/0	17(0,17)	17(17,0)	11(11,0)	intergenic	NTRK2(dist=218582),LOC102150619(dist=86231)
NC_009157.3	52524234	T	C	1/1	0/0	0/0	19(0,19)	17(17,0)	11(11,0)	intergenic	LOC111767982(dist=106746),LOC111767836(dist=190454)
NC_009154.3	36493064	A	G	1/1	0/0	0/0	21(0,21)	17(17,0)	11(11,0)	intronic	AATF
NC_009153.3	85075924	T	A	1/1	0/0	0/0	21(0,21)	17(17,0)	11(11,0)	intronic	REPS1
NC_009151.3	82206646	A	G	1/1	0/0	0/0	22(0,22)	17(17,0)	11(11,0)	intronic	KIAA1468
NC_009154.3	14916368	A	G	1/1	0/0	0/0	22(0,22)	17(17,0)	11(11,0)	intronic	SMURF2
NC_009163.3	13792831	T	C	1/1	0/0	0/0	23(0,23)	17(17,0)	11(11,0)	intronic	RANBP9
NC_009148.3	43145878	A	T	1/1	0/0	0/0	24(0,24)	17(17,0)	11(11,0)	intergenic	GOLPH3L(dist=4043),ENSA(dist=12244)
NC_009164.3	23826773	T	C	1/1	0/0	0/0	24(0,24)	17(17,0)	11(11,0)	intronic	PAIP1
NC_009154.3	28207467	G	A	1/1	0/0	0/0	26(0,26)	17(17,0)	11(11,0)	intergenic	CA10(dist=598126),C11H17orf112(dist=234207)
NC_009160.3	42647620	T	G	1/1	0/0	0/0	27(0,27)	17(17,0)	11(11,0)	intergenic	PCDH9(dist=1218854),LOC111768689(dist=700319)
NC_009154.3	48097957	T	C	1/1	0/0	0/0	29(0,29)	17(17,0)	11(11,0)	intronic	UBE2G1
NC_009154.3	35683019	T	G	1/1	0/0	0/0	31(0,31)	17(17,0)	11(11,0)	intergenic	PPM1D(dist=32735),APPBP2(dist=32341)
NC_009157.3	37442724	C	T	1/1	0/0	0/0	33(0,33)	17(17,0)	11(11,0)	intronic	CDC25C,SLBP2
NC_009151.3	8632091	G	A	1/1	0/0	0/0	43(0,43)	17(17,0)	11(11,0)	intergenic	LOC111774605(dist=12496),PES1(dist=26577)
NC_009172.3	1984731	T	C	1/1	0/0	0/0	46(0,46)	17(17,0)	11(11,0)	intergenic	LOC100146765(dist=69648),LOC111771226(dist=32827)
NC_009149.3	39022300	C	T	1/1	0/0	0/0	11(0,11)	17(17,0)	12(12,0)	intergenic	LOC102149853(dist=154418),LOC111773919(dist=25245)
NC_009161.3	34913100	G	C	1/1	0/0	0/0	12(0,12)	17(17,0)	12(12,0)	intergenic	ARL6IP6(dist=167067),RPRM(dist=352995)
NC_009144.3	39246955	C	T	1/1	0/0	0/0	13(0,13)	17(17,0)	12(12,0)	upstream	LOC100059068
NC_009147.3	9405524	T	A	1/1	0/0	0/0	15(0,15)	17(17,0)	12(12,0)	ncRNA_intronic	LOC100062122
NC_009151.3	31248829	G	A	1/1	0/0	0/0	16(0,16)	17(17,0)	12(12,0)	intergenic	MIR9002-1(dist=3466),LOC111774800(dist=81800)
NC_009151.3	15511962	C	T	1/1	0/0	0/0	17(0,17)	17(17,0)	12(12,0)	intronic	LOC100049859
NC_009151.3	15511963	A	C	1/1	0/0	0/0	17(0,17)	17(17,0)	12(12,0)	intronic	LOC100049859
NC_009166.3	5856964	C	T	1/1	0/0	0/0	17(0,17)	17(17,0)	12(12,0)	intergenic	NTRK2(dist=218588),LOC102150619(dist=86225)
NC_009145.3	81471968	T	C	1/1	0/0	0/0	18(0,18)	17(17,0)	12(12,0)	intronic	FBXW7
NC_009157.3	46975312	G	T	1/1	0/0	0/0	18(0,18)	17(17,0)	12(12,0)	intergenic	LOC111767821(dist=1779),MIR9159(dist=1998)
NC_009159.3	79635731	C	T	1/1	0/0	0/0	18(0,18)	17(17,0)	12(12,0)	intergenic	LOC111768439(dist=14810),LOC111768502(dist=312537)
NC_009145.3	40655263	C	T	1/1	0/0	0/0	18(0,18)	17(17,0)	12(12,0)	intronic	MASP2
NC_009153.3	28209040	A	T	1/1	0/0	0/0	19(0,19)	17(17,0)	12(12,0)	intergenic	LOC100063950(dist=18253),LOC102147629(dist=25810)
NC_009167.3	44723893	C	T	1/1	0/0	0/0	20(0,20)	17(17,0)	12(12,0)	ncRNA_intronic	LOC111770426
NC_009170.3	18035106	G	T	1/1	0/0	0/0	20(0,20)	17(17,0)	12(12,0)	intronic	SGCZ
NC_009158.3	49134666	T	C	1/1	0/0	0/0	21(0,21)	17(17,0)	12(12,0)	intergenic	LOC111768215(dist=90482),LOC111768179(dist=423652)
NC_009146.3	60778991	T	G	1/1	0/0	0/0	22(0,22)	17(17,0)	12(12,0)	intergenic	CXCL13(dist=286404),CCNG2(dist=69413)
NC_009144.3	109002818	A	G	1/1	0/0	0/0	23(0,23)	17(17,0)	12(12,0)	intronic	MPHOSPH10
NC_009149.3	8312738	G	A	1/1	0/0	0/0	24(0,24)	17(17,0)	12(12,0)	intergenic	CDK5R2(dist=4807),FEV(dist=9809)
NC_009150.3	62264091	C	T	1/1	0/0	0/0	24(0,24)	17(17,0)	12(12,0)	intronic	DLG2
NC_009148.3	44098614	C	T	1/1	0/0	0/0	24(0,24)	17(17,0)	12(12,0)	intronic	LOC100068789
NC_009144.3	25402403	G	A	1/1	0/0	0/0	24(0,24)	17(17,0)	12(12,0)	intronic	SORCS3
NC_009158.3	28319549	A	G	1/1	0/0	0/0	25(0,25)	17(17,0)	12(12,0)	intergenic	LOC111768263(dist=732541),GCFC2(dist=153257)
NC_009147.3	38216935	T	G	1/1	0/0	0/0	29(0,29)	17(17,0)	12(12,0)	intronic	SGCE
NC_009171.3	16690435	A	G	1/1	0/0	0/0	32(0,32)	17(17,0)	12(12,0)	ncRNA_intronic	LOC111771111
NC_009144.3	131186813	C	T	1/1	0/0	0/0	35(0,35)	17(17,0)	12(12,0)	intronic	VPS13C
NC_009157.3	80511853	C	A	1/1	0/0	0/0	10(0,10)	17(17,0)	13(13,0)	intergenic	LOC100630549(dist=118650),NONE(dist=NONE)
NC_009144.3	173458754	C	T	1/1	0/0	0/0	10(0,10)	17(17,0)	13(13,0)	exonic	LOC106782221
NC_009166.3	45306512	A	C	1/1	0/0	0/0	12(0,12)	17(17,0)	13(13,0)	intergenic	LINGO2(dist=35789),LOC111770196(dist=101384)
NC_009167.3	16405727	G	A	1/1	0/0	0/0	12(0,12)	17(17,0)	13(13,0)	downstream	LOC100053748
NC_009170.3	33186170	A	G	1/1	0/0	0/0	12(0,12)	17(17,0)	13(13,0)	UTR3	LOC111770967(XM_023630873.1#NC_009170.3#33174951:c.*79A>G,XM_023630874.1#NC_009170.3#33174962:c.*79A>G,XM_023630875.1#NC_009170.3#33176384:c.*79A>G)
NC_009152.3	797818	C	T	1/1	0/0	0/0	12(0,12)	17(17,0)	13(13,0)	intergenic	NONE(dist=NONE),MMP16(dist=221342)
NC_009169.3	17879480	C	T	1/1	0/0	0/0	12(0,12)	17(17,0)	13(13,0)	intergenic	TMPRSS15(dist=286727),LOC111770867(dist=3477)
NC_009148.3	7644806	A	T	1/1	0/0	0/0	13(0,13)	17(17,0)	13(13,0)	intronic	PRRC2C
NC_009148.3	37250329	G	A	1/1	0/0	0/0	14(0,14)	17(17,0)	13(13,0)	intronic	LOC100147370
NC_009146.3	8950794	T	C	1/1	0/0	0/0	15(0,15)	17(17,0)	13(13,0)	intronic	LOC106782960
NC_009152.3	85781146	A	T	1/1	0/0	0/0	15(0,15)	17(17,0)	13(13,0)	intergenic	LOC111775071(dist=45162),NONE(dist=NONE)
NC_009149.3	5056878	G	T	1/1	0/0	0/0	16(0,16)	17(17,0)	13(13,0)	intronic	ABCA12
NC_009170.3	9700173	T	C	1/1	0/0	0/0	16(0,16)	17(17,0)	13(13,0)	intronic	UNC5D
NC_009144.3	51933508	T	C	1/1	0/0	0/0	18(0,18)	17(17,0)	13(13,0)	intronic	RTKN2
NC_009145.3	28971075	G	A	1/1	0/0	0/0	20(0,20)	17(17,0)	13(13,0)	intronic	ARID1A
NC_009145.3	104061159	C	T	1/1	0/0	0/0	20(0,20)	17(17,0)	13(13,0)	intergenic	FAT4(dist=450034),ANKRD50(dist=48370)
NC_009154.3	14916375	G	A	1/1	0/0	0/0	21(0,21)	17(17,0)	13(13,0)	intronic	SMURF2
NC_009158.3	56002357	T	C	1/1	0/0	0/0	22(0,22)	17(17,0)	13(13,0)	intronic	THADA
NC_009162.3	23368847	A	G	1/1	0/0	0/0	23(0,23)	17(17,0)	13(13,0)	intergenic	LOC111768986(dist=118266),LOC111769036(dist=259282)
NC_009153.3	80339626	A	C	1/1	0/0	0/0	23(0,23)	17(17,0)	13(13,0)	intergenic	LOC111775382(dist=13642),LOC102149962(dist=31143)
NC_009153.3	9055391	T	C	1/1	0/0	0/0	24(0,24)	17(17,0)	13(13,0)	intronic	LOC106780903
NC_009158.3	16515601	T	C	1/1	0/0	0/0	25(0,25)	17(17,0)	13(13,0)	intronic	IL37
NC_009152.3	45633241	C	G	1/1	0/0	0/0	26(0,26)	17(17,0)	13(13,0)	intronic	LAPTM4B
NC_009167.3	13131972	C	T	1/1	0/0	0/0	28(0,28)	17(17,0)	13(13,0)	intronic	GPHN
NC_009171.3	39888917	C	T	1/1	0/0	0/0	29(0,29)	17(17,0)	13(13,0)	intronic	TCF20
NC_009166.3	55261384	T	G	1/1	0/0	0/0	33(0,33)	17(17,0)	13(13,0)	ncRNA_intronic	LOC111770234
NC_009154.3	49674409	G	A	1/1	0/0	0/0	33(0,33)	17(17,0)	13(13,0)	intronic	RABEP1
NC_009149.3	73747022	T	C	1/1	0/0	0/0	10(0,10)	17(17,0)	14(14,0)	intergenic	LOC100056946(dist=15820),LOC100057025(dist=2206)
NC_009144.3	164731073	G	A	1/1	0/0	0/0	11(0,11)	17(17,0)	14(14,0)	intergenic	LOC102150071(dist=38245),LOC111768996(dist=60077)
NC_009144.3	101630096	C	A	1/1	0/0	0/0	11(0,11)	17(17,0)	14(14,0)	intergenic	LOC106782206(dist=67494),LOC111775350(dist=304540)
NC_009153.3	50604373	T	C	1/1	0/0	0/0	11(0,11)	17(17,0)	14(14,0)	intergenic	LOC111775513(dist=220676),POU3F2(dist=586462)
NC_009161.3	12953407	A	G	1/1	0/0	0/0	12(0,12)	17(17,0)	14(14,0)	intronic	CCDC93
NC_009158.3	39518767	T	C	1/1	0/0	0/0	12(0,12)	17(17,0)	14(14,0)	intronic	EHBP1
NC_009159.3	63310173	T	C	1/1	0/0	0/0	13(0,13)	17(17,0)	14(14,0)	intergenic	LOC111768408(dist=515600),LOC102150976(dist=85636)
NC_009155.3	20044760	A	G	1/1	0/0	0/0	14(0,14)	17(17,0)	14(14,0)	intergenic	LOC100066553(dist=53815),LOC100066690(dist=89916)
NC_009157.3	93614871	G	A	1/1	0/0	0/0	14(0,14)	17(17,0)	14(14,0)	intergenic	LOC111767701(dist=1236),LOC100073319(dist=11653)
NC_009153.3	24350402	C	G	1/1	0/0	0/0	14(0,14)	17(17,0)	14(14,0)	intergenic	LOC111775142(dist=16556),LOC100054684(dist=18537)
NC_009146.3	85409283	T	C	1/1	0/0	0/0	15(0,15)	17(17,0)	14(14,0)	intergenic	GABRG1(dist=1066478),GNPDA2(dist=227153)
NC_009150.3	54342419	A	G	1/1	0/0	0/0	15(0,15)	17(17,0)	14(14,0)	downstream	LOC106783449
NC_009150.3	32899487	G	A	1/1	0/0	0/0	16(0,16)	17(17,0)	14(14,0)	intergenic	LOC100071988(dist=7610),LOC100071999(dist=24925)
NC_009153.3	28209024	G	C	1/1	0/0	0/0	19(0,19)	17(17,0)	14(14,0)	intergenic	LOC100063950(dist=18237),LOC102147629(dist=25826)
NC_009146.3	42532762	C	A	1/1	0/0	0/0	19(0,19)	17(17,0)	14(14,0)	intergenic	STPG2(dist=139719),LOC102148594(dist=657616)
NC_009166.3	49724771	T	C	1/1	0/0	0/0	19(0,19)	17(17,0)	14(14,0)	intronic	UBE2R2
NC_009161.3	74910034	A	G	1/1	0/0	0/0	20(0,20)	17(17,0)	14(14,0)	downstream	C18H2orf69
NC_009152.3	33760301	T	G	1/1	0/0	0/0	20(0,20)	17(17,0)	14(14,0)	intronic	SNTG1
NC_009163.3	24907708	T	C	1/1	0/0	0/0	22(0,22)	17(17,0)	14(14,0)	intronic	LOC100054236
NC_009149.3	40256333	T	C	1/1	0/0	0/0	22(0,22)	17(17,0)	14(14,0)	intergenic	LOC100065752(dist=5335),LOC100065827(dist=44079)
NC_009153.3	50601118	T	C	1/1	0/0	0/0	22(0,22)	17(17,0)	14(14,0)	intergenic	LOC111775513(dist=217421),POU3F2(dist=589717)
NC_009153.3	50601119	G	A	1/1	0/0	0/0	22(0,22)	17(17,0)	14(14,0)	intergenic	LOC111775513(dist=217422),POU3F2(dist=589716)
NC_009172.3	83521	G	T	1/1	0/0	0/0	23(0,23)	17(17,0)	14(14,0)	intergenic	NONE(dist=NONE),LOC106781029(dist=15009)
NC_009172.3	13961679	T	C	1/1	0/0	0/0	24(0,24)	17(17,0)	14(14,0)	intronic	OTUD1
NC_009148.3	71393167	C	A	1/1	0/0	0/0	30(0,30)	17(17,0)	14(14,0)	intronic	LRRC8D
NC_009158.3	30262771	C	A	1/1	0/0	0/0	38(0,38)	17(17,0)	14(14,0)	intergenic	LOC106781152(dist=12115),DUSP11(dist=22706)
NC_009164.3	42981221	A	G	1/1	0/0	0/0	10(0,10)	17(17,0)	15(15,0)	intergenic	CDH18(dist=85811),LOC102150284(dist=1546565)
NC_009162.3	7457214	C	T	1/1	0/0	0/0	10(0,10)	17(17,0)	15(15,0)	ncRNA_exonic	LOC111769009
NC_009144.3	160614799	T	A	1/1	0/0	0/0	11(0,11)	17(17,0)	15(15,0)	intergenic	LOC100072891(dist=2038),LOC106781124(dist=24084)
NC_009144.3	160614800	C	T	1/1	0/0	0/0	11(0,11)	17(17,0)	15(15,0)	intergenic	LOC100072891(dist=2039),LOC106781124(dist=24083)
NC_009144.3	152439617	A	G	1/1	0/0	0/0	11(0,11)	17(17,0)	15(15,0)	intergenic	LOC111768331(dist=460204),LOC106782188(dist=154196)
NC_009150.3	54648274	A	C	1/1	0/0	0/0	11(0,11)	17(17,0)	15(15,0)	intergenic	LOC111774307(dist=14678),LOC100055731(dist=43941)
NC_009160.3	38139132	G	A	1/1	0/0	0/0	14(0,14)	17(17,0)	15(15,0)	intergenic	LOC100064376(dist=145334),LOC100064677(dist=1168552)
NC_009157.3	93614867	T	C	1/1	0/0	0/0	14(0,14)	17(17,0)	15(15,0)	intergenic	LOC111767701(dist=1232),LOC100073319(dist=11657)
NC_009145.3	91204537	T	C	1/1	0/0	0/0	14(0,14)	17(17,0)	15(15,0)	intergenic	LOC111770373(dist=5421),MGAT4D(dist=5488)
NC_009145.3	91204543	G	T	1/1	0/0	0/0	14(0,14)	17(17,0)	15(15,0)	intergenic	LOC111770373(dist=5427),MGAT4D(dist=5482)
NC_009169.3	14015002	A	G	1/1	0/0	0/0	17(0,17)	17(17,0)	15(15,0)	intergenic	RBM11(dist=30087),LOC100068696(dist=22595)
NC_009155.3	19640620	A	G	1/1	0/0	0/0	18(0,18)	17(17,0)	15(15,0)	exonic	LOC100066190
NC_009149.3	35992406	C	T	1/1	0/0	0/0	21(0,21)	17(17,0)	15(15,0)	intergenic	CD163(dist=74503),LOC100060538(dist=137047)
NC_009170.3	69979	G	A	1/1	0/0	0/0	22(0,22)	17(17,0)	15(15,0)	intergenic	LOC100069479(dist=57917),LOC111770941(dist=21967)
NC_009145.3	27418859	G	C	1/1	0/0	0/0	22(0,22)	17(17,0)	15(15,0)	UTR3	YTHDF2(XM_014737386.2#NC_009145.3#27418621:c.*1825C>G)
NC_009161.3	5096822	C	T	1/1	0/0	0/0	28(0,28)	17(17,0)	15(15,0)	intergenic	LOC111768867(dist=876280),LOC111768868(dist=707014)
NC_009169.3	8144939	T	C	1/1	0/0	0/0	33(0,33)	17(17,0)	15(15,0)	intergenic	NONE(dist=NONE),LOC111770757(dist=362516)
NC_009160.3	47106632	G	A	1/1	0/0	0/0	35(0,35)	17(17,0)	15(15,0)	intronic	KLF12
NC_009152.3	23756243	G	T	1/1	0/0	0/0	38(0,38)	17(17,0)	15(15,0)	intronic	ASPH
NC_009172.3	1837167	T	C	1/1	0/0	0/0	10(0,10)	17(17,0)	16(16,0)	intergenic	LOC100147534(dist=34178),LOC100146765(dist=75378)
NC_009144.3	161612717	A	C	1/1	0/0	0/0	10(0,10)	17(17,0)	16(16,0)	intergenic	LOC102147397(dist=35743),LOC102148559(dist=2436)
NC_009145.3	73855307	G	A	1/1	0/0	0/0	12(0,12)	17(17,0)	16(16,0)	intergenic	LOC111770355(dist=383164),RAPGEF2(dist=1369918)
NC_009149.3	72851320	T	C	1/1	0/0	0/0	13(0,13)	17(17,0)	16(16,0)	intergenic	LOC100054214(dist=20934),LOC100054256(dist=1845)
NC_009155.3	34438159	A	C	1/1	0/0	0/0	14(0,14)	17(17,0)	16(16,0)	intergenic	H19(dist=101179),IGF2(dist=1065)
NC_009153.3	24069953	T	A	1/1	0/0	0/0	14(0,14)	17(17,0)	16(16,0)	intronic	LAIR1
NC_009166.3	50430123	G	A	1/1	0/0	0/0	15(0,15)	17(17,0)	16(16,0)	intergenic	CCL19(dist=13009),LOC100063059(dist=1057)
NC_009155.3	23876085	A	G	1/1	0/0	0/0	17(0,17)	17(17,0)	16(16,0)	ncRNA_intronic	LOC111775945
NC_009144.3	139147163	C	T	1/1	0/0	0/0	17(0,17)	17(17,0)	16(16,0)	intronic	MYO5A
NC_009146.3	42532720	G	T	1/1	0/0	0/0	17(0,17)	17(17,0)	16(16,0)	intergenic	STPG2(dist=139677),LOC102148594(dist=657658)
NC_009148.3	44102781	G	A	1/1	0/0	0/0	18(0,18)	17(17,0)	16(16,0)	UTR3	LOC100068789(XM_005610201.3#NC_009148.3#44080798:c.*129G>A,XM_005610202.3#NC_009148.3#44094729:c.*129G>A)
NC_009161.3	41658292	C	T	1/1	0/0	0/0	18(0,18)	17(17,0)	16(16,0)	intergenic	LOC111768838(dist=84360),TANK(dist=58380)
NC_009153.3	67964248	G	T	1/1	0/0	0/0	18(0,18)	17(17,0)	16(16,0)	ncRNA_exonic	LOC111775355
NC_009150.3	76185758	G	T	1/1	0/0	0/0	19(0,19)	17(17,0)	16(16,0)	intergenic	LOC100068937(dist=10122),LOC100068960(dist=11673)
NC_009166.3	50570946	G	T	1/1	0/0	0/0	20(0,20)	17(17,0)	16(16,0)	intergenic	LOC100060619(dist=15228),LOC100064958(dist=1866)
NC_009157.3	74870335	G	A	1/1	0/0	0/0	20(0,20)	17(17,0)	16(16,0)	ncRNA_intronic	LOC102148923
NC_009153.3	71095523	C	A	1/1	0/0	0/0	21(0,21)	17(17,0)	16(16,0)	intergenic	SERINC1(dist=22122),LOC111775363(dist=31706)
NC_009170.3	30207536	T	C	1/1	0/0	0/0	22(0,22)	17(17,0)	16(16,0)	intergenic	LOC111770978(dist=191967),LOC111770878(dist=544295)
NC_009144.3	72565429	C	T	1/1	0/0	0/0	23(0,23)	17(17,0)	16(16,0)	intronic	CHRM3
NC_009144.3	140072446	T	C	1/1	0/0	0/0	23(0,23)	17(17,0)	16(16,0)	downstream	DMXL2
NC_009144.3	140072447	A	T	1/1	0/0	0/0	23(0,23)	17(17,0)	16(16,0)	downstream	DMXL2
NC_009170.3	25573612	C	T	1/1	0/0	0/0	24(0,24)	17(17,0)	16(16,0)	intergenic	CASP3(dist=100991),IRF2(dist=6390)
NC_009165.3	31193778	C	T	1/1	0/0	0/0	24(0,24)	17(17,0)	16(16,0)	intergenic	MIR1255B(dist=445425),MAFB(dist=238216)
NC_009160.3	73288731	A	G	1/1	0/0	0/0	31(0,31)	17(17,0)	16(16,0)	intergenic	LOC111768632(dist=18844),LOC111768633(dist=1017784)
NC_009146.3	52281976	T	G	1/1	0/0	0/0	32(0,32)	17(17,0)	16(16,0)	intronic	PTPN13
NC_009170.3	34938147	T	C	1/1	0/0	0/0	39(0,39)	17(17,0)	16(16,0)	intergenic	LOC111770903(dist=90581),LOC111770935(dist=308362)
NC_009145.3	111635042	T	G	1/1	0/0	0/0	10(0,10)	17(17,0)	17(17,0)	intergenic	LOC111770396(dist=769361),NDST4(dist=378172)
NC_009153.3	24069984	C	T	1/1	0/0	0/0	11(0,11)	17(17,0)	17(17,0)	intronic	LAIR1
NC_009168.3	31900932	G	C	1/1	0/0	0/0	11(0,11)	17(17,0)	17(17,0)	downstream	LOC100070379
NC_009149.3	73746857	A	T	1/1	0/0	0/0	12(0,12)	17(17,0)	17(17,0)	intergenic	LOC100056946(dist=15655),LOC100057025(dist=2371)
NC_009160.3	37835971	G	A	1/1	0/0	0/0	13(0,13)	17(17,0)	17(17,0)	intergenic	LOC111768599(dist=478967),LOC100064376(dist=157312)
NC_009153.3	24313285	T	C	1/1	0/0	0/0	15(0,15)	17(17,0)	17(17,0)	intergenic	LOC100054370(dist=69973),LOC100054595(dist=14529)
NC_009144.3	171729639	T	C	1/1	0/0	0/0	18(0,18)	17(17,0)	17(17,0)	intronic	AKAP6
NC_009166.3	47289946	G	T	1/1	0/0	0/0	20(0,20)	17(17,0)	17(17,0)	intergenic	LOC111770117(dist=70190),LOC102149474(dist=701544)
NC_009157.3	73456464	A	G	1/1	0/0	0/0	20(0,20)	17(17,0)	17(17,0)	intronic	MCTP1
NC_009162.3	3315551	A	G	1/1	0/0	0/0	22(0,22)	17(17,0)	17(17,0)	UTR3	KPNA4(XM_023623208.1#NC_009162.3#3254815:c.*912A>G)
NC_009155.3	18730668	T	C	1/1	0/0	0/0	23(0,23)	17(17,0)	17(17,0)	intergenic	LOC100062590(dist=21427),LOC100064820(dist=45741)
NC_009174.3	19457487	G	A	1/1	0/0	0/0	24(0,24)	17(17,0)	17(17,0)	ncRNA_intronic	LOC111771392
NC_009144.3	136080610	T	A	1/1	0/0	0/0	27(0,27)	17(17,0)	17(17,0)	intronic	RFX7
NC_009147.3	75900897	A	G	1/1	0/0	0/0	29(0,29)	17(17,0)	17(17,0)	intergenic	ANKRD7(dist=337023),LOC106783061(dist=459217)
NC_009152.3	74946728	A	G	1/1	0/0	0/0	29(0,29)	17(17,0)	17(17,0)	intronic	EFR3A
NC_009149.3	54574160	G	A	1/1	0/0	0/0	31(0,31)	17(17,0)	17(17,0)	intronic	CCDC91
NC_009157.3	47671778	G	C	1/1	0/0	0/0	34(0,34)	17(17,0)	17(17,0)	intergenic	GRAMD2B(dist=334708),LOC111767954(dist=625716)
NC_009173.3	18511311	G	C	1/1	0/0	0/0	34(0,34)	17(17,0)	17(17,0)	intergenic	LOC111771306(dist=54121),LOC100058286(dist=977004)
NC_009170.3	34938149	A	C	1/1	0/0	0/0	37(0,37)	17(17,0)	17(17,0)	intergenic	LOC111770903(dist=90583),LOC111770935(dist=308360)
NC_009153.3	24069842	C	T	1/1	0/0	0/0	12(0,12)	17(17,0)	18(18,0)	intronic	LAIR1
NC_009145.3	34907236	C	G	1/1	0/0	0/0	12(0,12)	17(17,0)	18(18,0)	intronic	LOC100146563
NC_009154.3	50449845	T	C	1/1	0/0	0/0	13(0,13)	17(17,0)	18(18,0)	upstream	LOC100072933
NC_009149.3	5058124	C	T	1/1	0/0	0/0	14(0,14)	17(17,0)	18(18,0)	intronic	ABCA12
NC_009144.3	180418292	G	A	1/1	0/0	0/0	14(0,14)	17(17,0)	18(18,0)	intergenic	LRFN5(dist=761168),LOC111769864(dist=209556)
NC_009160.3	31114668	T	C	1/1	0/0	0/0	15(0,15)	17(17,0)	18(18,0)	intergenic	LOC111768686(dist=153453),LOC111768687(dist=1461835)
NC_009144.3	87493176	G	A	1/1	0/0	0/0	17(0,17)	17(17,0)	18(18,0)	intergenic	GHITM(dist=815591),NRG3(dist=64936)
NC_009164.3	1623438	A	G	1/1	0/0	0/0	18(0,18)	17(17,0)	18(18,0)	intergenic	LOC100062102(dist=41192),LOC100070661(dist=56858)
NC_009144.3	145059286	G	T	1/1	0/0	0/0	18(0,18)	17(17,0)	18(18,0)	intergenic	LOC102150535(dist=435136),SQOR(dist=249660)
NC_009157.3	73456466	A	G	1/1	0/0	0/0	20(0,20)	17(17,0)	18(18,0)	intronic	MCTP1
NC_009150.3	76767655	C	G	1/1	0/0	0/0	22(0,22)	17(17,0)	18(18,0)	intronic	LOC100054534
NC_009161.3	51637544	C	A	1/1	0/0	0/0	24(0,24)	17(17,0)	18(18,0)	intronic	ITGA6
NC_009145.3	91204448	C	T	1/1	0/0	0/0	25(0,25)	17(17,0)	18(18,0)	intergenic	LOC111770373(dist=5332),MGAT4D(dist=5577)
NC_009153.3	68782827	A	C	1/1	0/0	0/0	25(0,25)	17(17,0)	18(18,0)	intergenic	MAN1A1(dist=177140),TBC1D32(dist=1155844)
NC_009150.3	30342187	G	A	1/1	0/0	0/0	29(0,29)	17(17,0)	18(18,0)	intergenic	MIR100(dist=148705),LOC106783346(dist=153159)
NC_009160.3	70124648	C	T	1/1	0/0	0/0	39(0,39)	17(17,0)	18(18,0)	intronic	ITGBL1
NC_009145.3	69492363	T	G	1/1	0/0	0/0	11(0,11)	17(17,0)	19(19,0)	intergenic	TLL1(dist=105992),LOC111772529(dist=2248)
NC_009163.3	31822324	G	A	1/1	0/0	0/0	12(0,12)	17(17,0)	19(19,0)	intronic	LOC100049798
NC_009160.3	31114569	C	A	1/1	0/0	0/0	12(0,12)	17(17,0)	19(19,0)	intergenic	LOC111768686(dist=153354),LOC111768687(dist=1461934)
NC_009144.3	164719627	A	G	1/1	0/0	0/0	13(0,13)	17(17,0)	19(19,0)	intergenic	LOC102150071(dist=26799),LOC111768996(dist=71523)
NC_009157.3	51755911	C	A	1/1	0/0	0/0	14(0,14)	17(17,0)	19(19,0)	intergenic	LOC111767970(dist=129912),LOC111767833(dist=34568)
NC_009158.3	17385072	A	G	1/1	0/0	0/0	15(0,15)	17(17,0)	19(19,0)	ncRNA_intronic	LOC100630729
NC_009157.3	38010812	A	G	1/1	0/0	0/0	16(0,16)	17(17,0)	19(19,0)	intronic	KLHL3
NC_009147.3	79182231	T	A	1/1	0/0	0/0	16(0,16)	17(17,0)	19(19,0)	intergenic	LOC111773235(dist=27031),TAS2R16(dist=14151)
NC_009149.3	6149412	A	G	1/1	0/0	0/0	16(0,16)	17(17,0)	19(19,0)	intergenic	MARCH4(dist=10345),LOC111773830(dist=16453)
NC_009145.3	95066340	A	G	1/1	0/0	0/0	20(0,20)	17(17,0)	19(19,0)	intergenic	PCDH18(dist=1251206),LOC111772558(dist=13507)
NC_009155.3	5820204	A	G	1/1	0/0	0/0	22(0,22)	17(17,0)	19(19,0)	intergenic	LOC111775889(dist=98651),LRRC4C(dist=15973)
NC_009145.3	32384572	T	C	1/1	0/0	0/0	22(0,22)	17(17,0)	19(19,0)	intronic	ZBTB40
NC_009153.3	41378203	C	T	1/1	0/0	0/0	24(0,24)	17(17,0)	19(19,0)	intronic	ORC3
NC_009152.3	74946722	A	G	1/1	0/0	0/0	28(0,28)	17(17,0)	19(19,0)	intronic	EFR3A
NC_009153.3	23046719	C	T	1/1	0/0	0/0	29(0,29)	17(17,0)	19(19,0)	intronic	ZNF845
NC_009173.3	2389702	C	G	1/1	0/0	0/0	42(0,42)	17(17,0)	19(19,0)	intergenic	CEP170(dist=241688),LOC111771324(dist=73603)
NC_009161.3	10244908	G	A	1/1	0/0	0/0	10(0,10)	17(17,0)	20(20,0)	intergenic	GLI2(dist=51821),LOC111768873(dist=46751)
NC_009168.3	18453038	A	G	1/1	0/0	0/0	10(0,10)	17(17,0)	20(20,0)	intergenic	LOC111770574(dist=47436),SLC31A2(dist=49963)
NC_009152.3	13958156	T	A	1/1	0/0	0/0	14(0,14)	17(17,0)	20(20,0)	intronic	KCNB2
NC_009147.3	75634718	A	C	1/1	0/0	0/0	15(0,15)	17(17,0)	20(20,0)	intergenic	ANKRD7(dist=70844),LOC106783061(dist=725396)
NC_009160.3	47574596	T	C	1/1	0/0	0/0	15(0,15)	17(17,0)	20(20,0)	intergenic	LOC111768602(dist=82334),LOC111768603(dist=303710)
NC_009166.3	11143147	T	C	1/1	0/0	0/0	16(0,16)	17(17,0)	20(20,0)	intergenic	LOC100061341(dist=1231425),TLE4(dist=399086)
NC_009145.3	82523618	G	A	1/1	0/0	0/0	16(0,16)	17(17,0)	20(20,0)	intronic	SH3D19
NC_009146.3	82227355	T	C	1/1	0/0	0/0	17(0,17)	17(17,0)	20(20,0)	intronic	FRYL
NC_009168.3	18440627	A	G	1/1	0/0	0/0	17(0,17)	17(17,0)	20(20,0)	intergenic	LOC111770574(dist=35025),SLC31A2(dist=62374)
NC_009145.3	95066347	T	C	1/1	0/0	0/0	20(0,20)	17(17,0)	20(20,0)	intergenic	PCDH18(dist=1251213),LOC111772558(dist=13500)
NC_009159.3	74176134	A	G	1/1	0/0	0/0	35(0,35)	17(17,0)	20(20,0)	intergenic	SOX14(dist=4618),CLDN18(dist=154807)
NC_009151.3	48842698	C	T	1/1	0/0	0/0	39(0,39)	17(17,0)	20(20,0)	intronic	TTC39C
NC_009144.3	126997198	T	G	1/1	0/0	0/0	11(0,11)	17(17,0)	21(21,0)	intergenic	SMAD3(dist=268094),SMAD6(dist=64741)
NC_009144.3	164708270	T	C	1/1	0/0	0/0	21(0,21)	17(17,0)	21(21,0)	intergenic	LOC102150071(dist=15442),LOC111768996(dist=82880)
NC_009146.3	67207978	C	T	1/1	0/0	0/0	21(0,21)	17(17,0)	21(21,0)	intergenic	UGT2A2(dist=36610),LOC100146977(dist=18979)
NC_009162.3	54580036	C	A	1/1	0/0	0/0	22(0,22)	17(17,0)	21(21,0)	intergenic	ALCAM(dist=779441),LOC106781984(dist=542213)
NC_009157.3	73512982	G	A	1/1	0/0	0/0	27(0,27)	17(17,0)	21(21,0)	intronic	MCTP1
NC_009172.3	29889045	C	T	1/1	0/0	0/0	28(0,28)	17(17,0)	21(21,0)	intergenic	LOC100070516(dist=34506),LOC100057212(dist=1538)
NC_009158.3	23272735	T	C	1/1	0/0	0/0	39(0,39)	17(17,0)	21(21,0)	intergenic	LOC111768253(dist=1009603),LOC111768202(dist=210147)
NC_009144.3	164717700	G	C	1/1	0/0	0/0	11(0,11)	17(17,0)	22(22,0)	intergenic	LOC102150071(dist=24872),LOC111768996(dist=73450)
NC_009170.3	6244031	G	A	1/1	0/0	0/0	12(0,12)	17(17,0)	22(22,0)	intronic	ADAM18
NC_009170.3	9707112	A	G	1/1	0/0	0/0	20(0,20)	17(17,0)	22(22,0)	intronic	UNC5D
NC_009152.3	55159001	G	A	1/1	0/0	0/0	46(0,46)	17(17,0)	22(22,0)	intergenic	TMEM74(dist=117877),TRHR(dist=128181)
NC_009152.3	23445301	A	G	1/1	0/0	0/0	19(0,19)	17(17,0)	23(23,0)	intergenic	LOC106780980(dist=282717),ASPH(dist=166050)
NC_009167.3	48258395	A	T	1/1	0/0	0/0	31(0,31)	17(17,0)	23(23,0)	upstream	LOC100147051
NC_009155.3	16573564	A	G	1/1	0/0	0/0	15(0,15)	17(17,0)	24(24,0)	downstream	LOC100064509
NC_009144.3	164708176	T	C	1/1	0/0	0/0	18(0,18)	17(17,0)	24(24,0)	intergenic	LOC102150071(dist=15348),LOC111768996(dist=82974)
NC_009163.3	58580221	G	C	1/1	0/0	0/0	34(0,34)	17(17,0)	24(24,0)	intergenic	LOC111769359(dist=639028),LOC111769165(dist=123555)
NC_009155.3	16572185	C	T	1/1	0/0	0/0	15(0,15)	17(17,0)	25(25,0)	intergenic	LOC100146635(dist=39835),LOC100064509(dist=1462)
NC_009144.3	73666145	A	G	1/1	0/0	0/0	19(0,19)	17(17,0)	25(25,0)	intergenic	CHRM3(dist=632852),LOC111774612(dist=1154242)
NC_009151.3	66291174	G	C	1/1	0/0	0/0	20(0,20)	17(17,0)	27(27,0)	intergenic	LOC111774737(dist=25394),LOC111774738(dist=58475)
NC_009156.3	36202980	C	A	1/1	0/0	0/0	14(0,14)	18(18,0)	10(10,0)	intergenic	LOC102149396(dist=75610),USP7(dist=2954)
NC_009144.3	131341031	C	A	1/1	0/0	0/0	14(0,14)	18(18,0)	10(10,0)	intronic	VPS13C
NC_009167.3	44723826	G	T	1/1	0/0	0/0	15(0,15)	18(18,0)	10(10,0)	ncRNA_intronic	LOC111770426
NC_009157.3	50651864	C	T	1/1	0/0	0/0	15(0,15)	18(18,0)	10(10,0)	intronic	SNCAIP
NC_009152.3	33762096	T	C	1/1	0/0	0/0	18(0,18)	18(18,0)	10(10,0)	intronic	SNTG1
NC_009158.3	75766899	A	G	1/1	0/0	0/0	22(0,22)	18(18,0)	10(10,0)	intronic	LDAH
NC_009150.3	41129096	A	G	1/1	0/0	0/0	29(0,29)	18(18,0)	10(10,0)	intronic	NTM
NC_009172.3	11918978	A	G	1/1	0/0	0/0	30(0,30)	18(18,0)	10(10,0)	intergenic	MYO3A(dist=94534),LOC100055504(dist=17574)
NC_009145.3	6834079	G	A	1/1	0/0	0/0	10(0,10)	18(18,0)	11(11,0)	intronic	ZCCHC11
NC_009156.3	23730649	A	G	1/1	0/0	0/0	12(0,12)	18(18,0)	11(11,0)	intergenic	LOC111767614(dist=5588),LOC102149614(dist=62828)
NC_009144.3	155427111	C	T	1/1	0/0	0/0	13(0,13)	18(18,0)	11(11,0)	ncRNA_intronic	LOC111768367
NC_009161.3	50586192	C	T	1/1	0/0	0/0	13(0,13)	18(18,0)	11(11,0)	intergenic	TLK1(dist=57628),METTL8(dist=64214)
NC_009156.3	26685569	G	A	1/1	0/0	0/0	14(0,14)	18(18,0)	11(11,0)	intronic	LYRM1
NC_009155.3	870535	G	A	1/1	0/0	0/0	16(0,16)	18(18,0)	11(11,0)	ncRNA_intronic	LOC102147485
NC_009158.3	70983494	C	T	1/1	0/0	0/0	16(0,16)	18(18,0)	11(11,0)	intronic	RAB10
NC_009160.3	56380557	C	T	1/1	0/0	0/0	18(0,18)	18(18,0)	11(11,0)	intergenic	LOC111768615(dist=247715),LOC111768698(dist=10756)
NC_009154.3	33179388	C	A	1/1	0/0	0/0	19(0,19)	18(18,0)	11(11,0)	intronic	TEX14
NC_009149.3	87146596	C	T	1/1	0/0	0/0	20(0,20)	18(18,0)	11(11,0)	intronic	ZFC3H1
NC_009145.3	17900082	A	G	1/1	0/0	0/0	22(0,22)	18(18,0)	11(11,0)	intronic	ZMPSTE24
NC_009149.3	84560379	G	A	1/1	0/0	0/0	23(0,23)	18(18,0)	11(11,0)	ncRNA_intronic	LOC111774027
NC_009145.3	94305981	T	A	1/1	0/0	0/0	25(0,25)	18(18,0)	11(11,0)	intergenic	PCDH18(dist=490847),LOC111772558(dist=773866)
NC_009168.3	21278189	A	G	1/1	0/0	0/0	26(0,26)	18(18,0)	11(11,0)	UTR3	PAPPA(XM_023628753.1#NC_009168.3#21035848:c.*5586A>G)
NC_009162.3	62670982	A	G	1/1	0/0	0/0	29(0,29)	18(18,0)	11(11,0)	UTR3	PROS1(XM_023624000.1#NC_009162.3#62603882:c.*1112A>G,XM_023624001.1#NC_009162.3#62615305:c.*1112A>G)
NC_009153.3	18378257	T	C	1/1	0/0	0/0	31(0,31)	18(18,0)	11(11,0)	intronic	LOC100629393
NC_009153.3	8216331	C	T	1/1	0/0	0/0	36(0,36)	18(18,0)	11(11,0)	intergenic	ZNF793(dist=13604),LOC106782154(dist=21972)
NC_009166.3	7135502	C	A	1/1	0/0	0/0	10(0,10)	18(18,0)	12(12,0)	intergenic	NONE(dist=NONE),LOC100054260(dist=64938)
NC_009144.3	51935116	A	G	1/1	0/0	0/0	13(0,13)	18(18,0)	12(12,0)	intronic	RTKN2
NC_009145.3	41580052	C	T	1/1	0/0	0/0	15(0,15)	18(18,0)	12(12,0)	intronic	CTNNBIP1
NC_009150.3	76761482	G	A	1/1	0/0	0/0	15(0,15)	18(18,0)	12(12,0)	intergenic	LOC100054490(dist=21240),LOC100054534(dist=3268)
NC_009149.3	73661815	G	A	1/1	0/0	0/0	15(0,15)	18(18,0)	12(12,0)	intergenic	LOC100056707(dist=10524),LOC100056754(dist=5123)
NC_009147.3	9405566	G	A	1/1	0/0	0/0	15(0,15)	18(18,0)	12(12,0)	ncRNA_intronic	LOC100062122
NC_009145.3	70215837	C	T	1/1	0/0	0/0	15(0,15)	18(18,0)	12(12,0)	intergenic	LOC111770349(dist=16726),LOC100068320(dist=2671)
NC_009151.3	93600564	A	G	1/1	0/0	0/0	15(0,15)	18(18,0)	12(12,0)	intergenic	LOC111774768(dist=309770),LOC111774769(dist=23061)
NC_009159.3	61113603	C	T	1/1	0/0	0/0	16(0,16)	18(18,0)	12(12,0)	intronic	LOC100061057
NC_009159.3	61113604	T	C	1/1	0/0	0/0	16(0,16)	18(18,0)	12(12,0)	intronic	LOC100061057
NC_009160.3	7932486	G	A	1/1	0/0	0/0	16(0,16)	18(18,0)	12(12,0)	intronic	PAN3
NC_009153.3	79106413	C	T	1/1	0/0	0/0	17(0,17)	18(18,0)	12(12,0)	intronic	LOC100073089
NC_009160.3	55374537	A	C	1/1	0/0	0/0	17(0,17)	18(18,0)	12(12,0)	intergenic	LOC111768697(dist=1058268),SLITRK1(dist=34352)
NC_009166.3	2684941	T	C	1/1	0/0	0/0	17(0,17)	18(18,0)	12(12,0)	ncRNA_intronic	LOC111770126
NC_009150.3	76180525	C	T	1/1	0/0	0/0	18(0,18)	18(18,0)	12(12,0)	intergenic	LOC100068937(dist=4889),LOC100068960(dist=16906)
NC_009148.3	44192433	T	C	1/1	0/0	0/0	18(0,18)	18(18,0)	12(12,0)	intronic	LOC100630206
NC_009151.3	93600593	C	A	1/1	0/0	0/0	18(0,18)	18(18,0)	12(12,0)	intergenic	LOC111774768(dist=309799),LOC111774769(dist=23032)
NC_009147.3	38359681	T	G	1/1	0/0	0/0	19(0,19)	18(18,0)	12(12,0)	intergenic	LOC111773332(dist=44397),LOC111773168(dist=36606)
NC_009158.3	49134663	A	T	1/1	0/0	0/0	21(0,21)	18(18,0)	12(12,0)	intergenic	LOC111768215(dist=90479),LOC111768179(dist=423655)
NC_009158.3	29865163	C	T	1/1	0/0	0/0	22(0,22)	18(18,0)	12(12,0)	intronic	LOC100069269
NC_009149.3	35266976	G	A	1/1	0/0	0/0	22(0,22)	18(18,0)	12(12,0)	intronic	MLF2
NC_009153.3	60026813	T	G	1/1	0/0	0/0	23(0,23)	18(18,0)	12(12,0)	intronic	CEP57L1
NC_009151.3	82206636	T	G	1/1	0/0	0/0	25(0,25)	18(18,0)	12(12,0)	intronic	KIAA1468
NC_009151.3	9272187	T	C	1/1	0/0	0/0	27(0,27)	18(18,0)	12(12,0)	intronic	MTMR3
NC_009157.3	3180027	T	G	1/1	0/0	0/0	27(0,27)	18(18,0)	12(12,0)	intergenic	ZNF354A(dist=88370),CLK4(dist=54152)
NC_009144.3	137576428	T	A	1/1	0/0	0/0	28(0,28)	18(18,0)	12(12,0)	intronic	UNC13C
NC_009148.3	94715843	T	C	1/1	0/0	0/0	29(0,29)	18(18,0)	12(12,0)	intronic	ANGPTL3,DOCK7
NC_009172.3	1985379	T	C	1/1	0/0	0/0	30(0,30)	18(18,0)	12(12,0)	intergenic	LOC100146765(dist=70296),LOC111771226(dist=32179)
NC_009167.3	517510	T	G	1/1	0/0	0/0	36(0,36)	18(18,0)	12(12,0)	intergenic	LOC106781295(dist=8303),LOC111770453(dist=147346)
NC_009168.3	27533652	A	G	1/1	0/0	0/0	36(0,36)	18(18,0)	12(12,0)	intronic	RC3H2
NC_009167.3	517507	C	T	1/1	0/0	0/0	37(0,37)	18(18,0)	12(12,0)	intergenic	LOC106781295(dist=8300),LOC111770453(dist=147349)
NC_009146.3	14882346	G	A	1/1	0/0	0/0	41(0,41)	18(18,0)	12(12,0)	intergenic	LOC111772770(dist=528268),LOC111773027(dist=1288862)
NC_009144.3	140072322	A	G	1/1	0/0	0/0	11(0,11)	18(18,0)	13(13,0)	downstream	DMXL2
NC_009169.3	18860670	A	C	1/1	0/0	0/0	11(0,11)	18(18,0)	13(13,0)	intergenic	LOC111770867(dist=977607),LOC100067387(dist=39747)
NC_009170.3	9707257	C	G	1/1	0/0	0/0	11(0,11)	18(18,0)	13(13,0)	intronic	UNC5D
NC_009158.3	16452889	T	C	1/1	0/0	0/0	12(0,12)	18(18,0)	13(13,0)	intronic	IL37
NC_009158.3	21856716	T	C	1/1	0/0	0/0	12(0,12)	18(18,0)	13(13,0)	intergenic	LOC111768199(dist=687566),LOC111768201(dist=99055)
NC_009164.3	53156110	G	A	1/1	0/0	0/0	12(0,12)	18(18,0)	13(13,0)	intergenic	LOC111769849(dist=88819),PAPD7(dist=365412)
NC_009145.3	10227482	T	G	1/1	0/0	0/0	13(0,13)	18(18,0)	13(13,0)	intronic	AGBL4
NC_009145.3	73860670	A	G	1/1	0/0	0/0	13(0,13)	18(18,0)	13(13,0)	intergenic	LOC111770355(dist=388527),RAPGEF2(dist=1364555)
NC_009170.3	30001782	C	G	1/1	0/0	0/0	13(0,13)	18(18,0)	13(13,0)	intergenic	NONE(dist=NONE),LOC111770978(dist=13662)
NC_009152.3	85781164	T	C	1/1	0/0	0/0	14(0,14)	18(18,0)	13(13,0)	intergenic	LOC111775071(dist=45180),NONE(dist=NONE)
NC_009150.3	76746552	G	A	1/1	0/0	0/0	15(0,15)	18(18,0)	13(13,0)	intergenic	LOC100054490(dist=6310),LOC100054534(dist=18198)
NC_009155.3	20036465	C	A	1/1	0/0	0/0	15(0,15)	18(18,0)	13(13,0)	intergenic	LOC100066553(dist=45520),LOC100066690(dist=98211)
NC_009146.3	29579273	T	A	1/1	0/0	0/0	15(0,15)	18(18,0)	13(13,0)	ncRNA_intronic	LOC106782970
NC_009149.3	5056888	G	A	1/1	0/0	0/0	16(0,16)	18(18,0)	13(13,0)	intronic	ABCA12
NC_009169.3	20966551	G	A	1/1	0/0	0/0	16(0,16)	18(18,0)	13(13,0)	intergenic	NCAM2(dist=644742),NONE(dist=NONE)
NC_009144.3	137002039	C	T	1/1	0/0	0/0	16(0,16)	18(18,0)	13(13,0)	intergenic	RSL24D1(dist=188088),LOC111769741(dist=115561)
NC_009148.3	43108933	G	A	1/1	0/0	0/0	18(0,18)	18(18,0)	13(13,0)	intronic	GOLPH3L
NC_009149.3	73652290	C	T	1/1	0/0	0/0	18(0,18)	18(18,0)	13(13,0)	downstream	LOC100056707
NC_009153.3	20796611	T	C	1/1	0/0	0/0	18(0,18)	18(18,0)	13(13,0)	intergenic	LOC111775254(dist=10226),LOC102148257(dist=5588)
NC_009152.3	81938	T	C	1/1	0/0	0/0	19(0,19)	18(18,0)	13(13,0)	intergenic	NONE(dist=NONE),MMP16(dist=937222)
NC_009168.3	33481238	T	C	1/1	0/0	0/0	20(0,20)	18(18,0)	13(13,0)	intronic	FNBP1
NC_009155.3	33460808	G	A	1/1	0/0	0/0	21(0,21)	18(18,0)	13(13,0)	intronic	SHANK2
NC_009158.3	39518610	T	A	1/1	0/0	0/0	23(0,23)	18(18,0)	13(13,0)	intronic	EHBP1
NC_009148.3	40813886	A	T	1/1	0/0	0/0	23(0,23)	18(18,0)	13(13,0)	intergenic	LOC100061663(dist=2160),LOC100061631(dist=9912)
NC_009149.3	71584132	C	T	1/1	0/0	0/0	25(0,25)	18(18,0)	13(13,0)	intergenic	CALCOCO1(dist=62148),HOXC13(dist=121841)
NC_009147.3	69511418	A	G	1/1	0/0	0/0	25(0,25)	18(18,0)	13(13,0)	intronic	IMMP2L
NC_009148.3	44098293	C	G	1/1	0/0	0/0	25(0,25)	18(18,0)	13(13,0)	intronic	LOC100068789
NC_009160.3	7326825	C	T	1/1	0/0	0/0	26(0,26)	18(18,0)	13(13,0)	intergenic	LOC102150128(dist=49895),LNX2(dist=22699)
NC_009147.3	72382070	G	T	1/1	0/0	0/0	27(0,27)	18(18,0)	13(13,0)	intergenic	FOXP2(dist=130097),MDFIC(dist=61554)
NC_009150.3	52774588	T	A	1/1	0/0	0/0	27(0,27)	18(18,0)	13(13,0)	intergenic	LOC100061045(dist=10019),LOC100061079(dist=7163)
NC_009165.3	39770418	A	C	1/1	0/0	0/0	28(0,28)	18(18,0)	13(13,0)	intronic	DPM1
NC_009166.3	55261379	C	T	1/1	0/0	0/0	32(0,32)	18(18,0)	13(13,0)	ncRNA_intronic	LOC111770234
NC_009146.3	14882344	G	A	1/1	0/0	0/0	42(0,42)	18(18,0)	13(13,0)	intergenic	LOC111772770(dist=528266),LOC111773027(dist=1288864)
NC_009163.3	59442070	G	A	1/1	0/0	0/0	10(0,10)	18(18,0)	14(14,0)	intergenic	EYS(dist=193561),LOC111769394(dist=119423)
NC_009170.3	9707268	C	T	1/1	0/0	0/0	11(0,11)	18(18,0)	14(14,0)	intronic	UNC5D
NC_009149.3	59197133	A	G	1/1	0/0	0/0	12(0,12)	18(18,0)	14(14,0)	intergenic	CPNE8(dist=12836),LOC111774071(dist=222169)
NC_009156.3	23697767	A	G	1/1	0/0	0/0	12(0,12)	18(18,0)	14(14,0)	intronic	LOC111767614
NC_009147.3	9505804	A	G	1/1	0/0	0/0	13(0,13)	18(18,0)	14(14,0)	ncRNA_intronic	LOC102149526
NC_009166.3	25613649	G	C	1/1	0/0	0/0	14(0,14)	18(18,0)	14(14,0)	intronic	AK3
NC_009146.3	85409131	T	A	1/1	0/0	0/0	14(0,14)	18(18,0)	14(14,0)	intergenic	GABRG1(dist=1066326),GNPDA2(dist=227305)
NC_009145.3	73860675	T	C	1/1	0/0	0/0	14(0,14)	18(18,0)	14(14,0)	intergenic	LOC111770355(dist=388532),RAPGEF2(dist=1364550)
NC_009157.3	84391311	A	T	1/1	0/0	0/0	16(0,16)	18(18,0)	14(14,0)	intronic	ATG10
NC_009148.3	77555928	T	C	1/1	0/0	0/0	16(0,16)	18(18,0)	14(14,0)	intergenic	LOC111773612(dist=631471),ADGRL2(dist=897186)
NC_009149.3	73660132	G	A	1/1	0/0	0/0	17(0,17)	18(18,0)	14(14,0)	intergenic	LOC100056707(dist=8841),LOC100056754(dist=6806)
NC_009156.3	26567388	T	C	1/1	0/0	0/0	18(0,18)	18(18,0)	14(14,0)	intergenic	LOC111767529(dist=41204),THUMPD1_1(dist=14603)
NC_009153.3	45132703	T	A	1/1	0/0	0/0	18(0,18)	18(18,0)	14(14,0)	intergenic	LOC111775490(dist=354687),LOC111775320(dist=882399)
NC_009170.3	33090961	T	G	1/1	0/0	0/0	19(0,19)	18(18,0)	14(14,0)	UTR3	LOC111770968(XM_023630880.1#NC_009170.3#33090045:c.*37A>C)
NC_009148.3	12689988	C	T	1/1	0/0	0/0	20(0,20)	18(18,0)	14(14,0)	intergenic	LOC111773382(dist=102546),LOC111773450(dist=59852)
NC_009144.3	14438489	A	G	1/1	0/0	0/0	21(0,21)	18(18,0)	14(14,0)	intergenic	RAB11FIP2(dist=35198),LOC111770596(dist=56364)
NC_009151.3	52332945	T	C	1/1	0/0	0/0	22(0,22)	18(18,0)	14(14,0)	intergenic	LOC106780922(dist=255310),CDH2(dist=63624)
NC_009170.3	30207521	C	A	1/1	0/0	0/0	22(0,22)	18(18,0)	14(14,0)	intergenic	LOC111770978(dist=191952),LOC111770878(dist=544310)
NC_009153.3	71095513	T	G	1/1	0/0	0/0	22(0,22)	18(18,0)	14(14,0)	intergenic	SERINC1(dist=22112),LOC111775363(dist=31716)
NC_009151.3	50420699	C	T	1/1	0/0	0/0	23(0,23)	18(18,0)	14(14,0)	intergenic	ZNF521(dist=356039),LOC111774555(dist=182619)
NC_009148.3	11887794	A	T	1/1	0/0	0/0	24(0,24)	18(18,0)	14(14,0)	intronic	PAPPA2
NC_009146.3	21394772	A	T	1/1	0/0	0/0	26(0,26)	18(18,0)	14(14,0)	intronic	ZFHX3
NC_009151.3	61737420	A	G	1/1	0/0	0/0	27(0,27)	18(18,0)	14(14,0)	intergenic	LOC106780924(dist=245795),LOC111774557(dist=293174)
NC_009149.3	51973282	G	A	1/1	0/0	0/0	29(0,29)	18(18,0)	14(14,0)	intergenic	KRAS(dist=147090),LMNTD1(dist=32934)
NC_009167.3	455571	T	G	1/1	0/0	0/0	33(0,33)	18(18,0)	14(14,0)	intergenic	LOC111770274(dist=38817),LOC106781295(dist=52607)
NC_009166.3	3731256	A	G	1/1	0/0	0/0	10(0,10)	18(18,0)	15(15,0)	intergenic	GAS1(dist=51717),LOC111770245(dist=205754)
NC_009160.3	38138901	C	A	1/1	0/0	0/0	10(0,10)	18(18,0)	15(15,0)	intergenic	LOC100064376(dist=145103),LOC100064677(dist=1168783)
NC_009168.3	31900777	A	C	1/1	0/0	0/0	10(0,10)	18(18,0)	15(15,0)	downstream	LOC100070379
NC_009154.3	50450113	T	C	1/1	0/0	0/0	10(0,10)	18(18,0)	15(15,0)	upstream	LOC100072933
NC_009144.3	161612708	A	G	1/1	0/0	0/0	10(0,10)	18(18,0)	15(15,0)	intergenic	LOC102147397(dist=35734),LOC102148559(dist=2445)
NC_009147.3	83957084	T	C	1/1	0/0	0/0	11(0,11)	18(18,0)	15(15,0)	intronic	TNPO3
NC_009145.3	13376206	A	G	1/1	0/0	0/0	11(0,11)	18(18,0)	15(15,0)	intronic	ZSWIM5
NC_009155.3	32999609	A	G	1/1	0/0	0/0	12(0,12)	18(18,0)	15(15,0)	intronic	PPFIA1
NC_009161.3	12953433	A	G	1/1	0/0	0/0	14(0,14)	18(18,0)	15(15,0)	intronic	CCDC93
NC_009150.3	54342426	T	C	1/1	0/0	0/0	15(0,15)	18(18,0)	15(15,0)	downstream	LOC106783449
NC_009150.3	76763006	T	C	1/1	0/0	0/0	16(0,16)	18(18,0)	15(15,0)	intergenic	LOC100054490(dist=22764),LOC100054534(dist=1744)
NC_009157.3	69430080	C	T	1/1	0/0	0/0	16(0,16)	18(18,0)	15(15,0)	intergenic	LOC111767874(dist=50324),LOC111767878(dist=778793)
NC_009145.3	103232733	T	A	1/1	0/0	0/0	17(0,17)	18(18,0)	15(15,0)	intergenic	LOC111770392(dist=103799),LOC111772565(dist=104166)
NC_009144.3	51934679	C	T	1/1	0/0	0/0	17(0,17)	18(18,0)	15(15,0)	intronic	RTKN2
NC_009162.3	33749456	A	G	1/1	0/0	0/0	18(0,18)	18(18,0)	15(15,0)	intronic	ATP13A3
NC_009148.3	13351785	C	A	1/1	0/0	0/0	18(0,18)	18(18,0)	15(15,0)	intronic	RASAL2
NC_009149.3	5056842	T	C	1/1	0/0	0/0	19(0,19)	18(18,0)	15(15,0)	intronic	ABCA12
NC_009164.3	23743677	C	A	1/1	0/0	0/0	19(0,19)	18(18,0)	15(15,0)	intronic	NNT
NC_009146.3	64793418	T	C	1/1	0/0	0/0	20(0,20)	18(18,0)	15(15,0)	intergenic	LOC106782979(dist=11716),LOC100050106(dist=60123)
NC_009146.3	109605223	G	T	1/1	0/0	0/0	23(0,23)	18(18,0)	15(15,0)	intronic	FBXL5
NC_009150.3	76185640	T	G	1/1	0/0	0/0	23(0,23)	18(18,0)	15(15,0)	intergenic	LOC100068937(dist=10004),LOC100068960(dist=11791)
NC_009170.3	6183407	A	G	1/1	0/0	0/0	24(0,24)	18(18,0)	15(15,0)	intronic	LOC100630731
NC_009167.3	12012336	T	G	1/1	0/0	0/0	26(0,26)	18(18,0)	15(15,0)	intronic	FUT8
NC_009147.3	89028974	G	A	1/1	0/0	0/0	28(0,28)	18(18,0)	15(15,0)	intronic	AGBL3
NC_009144.3	146534610	G	A	1/1	0/0	0/0	28(0,28)	18(18,0)	15(15,0)	intronic	FRMD5
NC_009145.3	25276080	A	G	1/1	0/0	0/0	28(0,28)	18(18,0)	15(15,0)	intronic	ZCCHC17
NC_009163.3	52194018	G	C	1/1	0/0	0/0	31(0,31)	18(18,0)	15(15,0)	ncRNA_intronic	LOC111769350
NC_009144.3	180338140	C	T	1/1	0/0	0/0	41(0,41)	18(18,0)	15(15,0)	intergenic	LRFN5(dist=681016),LOC111769864(dist=289708)
NC_009163.3	33209536	A	G	1/1	0/0	0/0	10(0,10)	18(18,0)	16(16,0)	intergenic	C20H6orf10(dist=227324),LOC100059994(dist=137970)
NC_009159.3	61109432	G	C	1/1	0/0	0/0	11(0,11)	18(18,0)	16(16,0)	intronic	LOC100061057
NC_009162.3	53175963	G	A	1/1	0/0	0/0	13(0,13)	18(18,0)	16(16,0)	intergenic	LOC102150220(dist=865189),CBLB(dist=185916)
NC_009152.3	52682795	G	A	1/1	0/0	0/0	13(0,13)	18(18,0)	16(16,0)	intergenic	LOC111774999(dist=145002),LOC111775000(dist=248108)
NC_009162.3	7775209	C	T	1/1	0/0	0/0	16(0,16)	18(18,0)	16(16,0)	intergenic	LOC111769009(dist=317929),SI(dist=668615)
NC_009146.3	110828973	T	C	1/1	0/0	0/0	16(0,16)	18(18,0)	16(16,0)	intergenic	LOC111772956(dist=310166),LOC111772957(dist=375824)
NC_009144.3	51934625	A	T	1/1	0/0	0/0	16(0,16)	18(18,0)	16(16,0)	intronic	RTKN2
NC_009145.3	108395112	A	G	1/1	0/0	0/0	17(0,17)	18(18,0)	16(16,0)	intergenic	LOC106782884(dist=182704),PDE5A(dist=18166)
NC_009149.3	73746373	A	G	1/1	0/0	0/0	18(0,18)	18(18,0)	16(16,0)	intergenic	LOC100056946(dist=15171),LOC100057025(dist=2855)
NC_009151.3	31109722	A	G	1/1	0/0	0/0	18(0,18)	18(18,0)	16(16,0)	intergenic	MIR9013(dist=58670),LOC111774688(dist=71717)
NC_009157.3	74869851	G	T	1/1	0/0	0/0	20(0,20)	18(18,0)	16(16,0)	ncRNA_intronic	LOC102148923
NC_009154.3	21528801	A	G	1/1	0/0	0/0	20(0,20)	18(18,0)	16(16,0)	intronic	LOC106783251
NC_009157.3	74874786	A	C	1/1	0/0	0/0	22(0,22)	18(18,0)	16(16,0)	ncRNA_intronic	LOC102148923
NC_009170.3	25573628	C	T	1/1	0/0	0/0	24(0,24)	18(18,0)	16(16,0)	intergenic	CASP3(dist=101007),IRF2(dist=6374)
NC_009153.3	41378208	A	G	1/1	0/0	0/0	24(0,24)	18(18,0)	16(16,0)	intronic	ORC3
NC_009148.3	28899813	A	G	1/1	0/0	0/0	24(0,24)	18(18,0)	16(16,0)	intronic	TMCO1
NC_009169.3	27752625	G	A	1/1	0/0	0/0	25(0,25)	18(18,0)	16(16,0)	intergenic	LOC111770853(dist=40671),CLDN17(dist=135092)
NC_009169.3	17352010	A	C	1/1	0/0	0/0	27(0,27)	18(18,0)	16(16,0)	intergenic	LOC102148285(dist=116271),CHODL(dist=88277)
NC_009148.3	24693178	T	C	1/1	0/0	0/0	33(0,33)	18(18,0)	16(16,0)	intronic	KCNH1
NC_009162.3	3427285	T	C	1/1	0/0	0/0	34(0,34)	18(18,0)	16(16,0)	UTR5	IFT80(XM_023623217.1#NC_009162.3#3426995:c.-16510T>C,XM_023623214.1#NC_009162.3#3426995:c.-1635T>C,XM_023623215.1#NC_009162.3#3426995:c.-1635T>C)
NC_009162.3	3427277	G	T	1/1	0/0	0/0	35(0,35)	18(18,0)	16(16,0)	UTR5	IFT80(XM_023623217.1#NC_009162.3#3426995:c.-16518G>T,XM_023623214.1#NC_009162.3#3426995:c.-1643G>T,XM_023623215.1#NC_009162.3#3426995:c.-1643G>T)
NC_009164.3	37705141	C	T	1/1	0/0	0/0	36(0,36)	18(18,0)	16(16,0)	ncRNA_intronic	LOC111769637
NC_009153.3	8703584	T	A	1/1	0/0	0/0	37(0,37)	18(18,0)	16(16,0)	UTR3	ZNF569(XM_014733056.2#NC_009153.3#8646199:c.*294T>A)
NC_009150.3	54577301	A	C	1/1	0/0	0/0	11(0,11)	18(18,0)	17(17,0)	intergenic	LOC100072693(dist=5454),LOC100064296(dist=12611)
NC_009151.3	5734238	A	T	1/1	0/0	0/0	11(0,11)	18(18,0)	17(17,0)	intronic	LOC102147971
NC_009146.3	75744999	A	G	1/1	0/0	0/0	12(0,12)	18(18,0)	17(17,0)	intergenic	LOC111772698(dist=1070839),LOC102147451(dist=1209524)
NC_009153.3	24342379	T	C	1/1	0/0	0/0	12(0,12)	18(18,0)	17(17,0)	intergenic	LOC111775142(dist=8533),LOC100054684(dist=26560)
NC_009161.3	3465984	T	G	1/1	0/0	0/0	13(0,13)	18(18,0)	17(17,0)	intergenic	LOC102148874(dist=44426),PROC(dist=4452)
NC_009167.3	47534351	G	A	1/1	0/0	0/0	15(0,15)	18(18,0)	17(17,0)	ncRNA_intronic	LOC100055483,LOC111770442
NC_009146.3	85409358	T	C	1/1	0/0	0/0	16(0,16)	18(18,0)	17(17,0)	intergenic	GABRG1(dist=1066553),GNPDA2(dist=227078)
NC_009153.3	52074444	A	G	1/1	0/0	0/0	18(0,18)	18(18,0)	17(17,0)	intergenic	PRDM13(dist=215696),MCHR2(dist=36307)
NC_009166.3	40018703	C	T	1/1	0/0	0/0	19(0,19)	18(18,0)	17(17,0)	exonic	IFNA1
NC_009147.3	38140493	T	A	1/1	0/0	0/0	22(0,22)	18(18,0)	17(17,0)	intronic	CASD1
NC_009149.3	20599271	T	A	1/1	0/0	0/0	22(0,22)	18(18,0)	17(17,0)	intronic	TRPM8
NC_009144.3	167046482	C	A	1/1	0/0	0/0	24(0,24)	18(18,0)	17(17,0)	intergenic	LOC111772490(dist=164221),LOC111769038(dist=382826)
NC_009151.3	5734210	A	G	1/1	0/0	0/0	11(0,11)	18(18,0)	18(18,0)	intronic	LOC102147971
NC_009170.3	539643	T	A	1/1	0/0	0/0	11(0,11)	18(18,0)	18(18,0)	intergenic	LOC111770873(dist=40315),LOC100061246(dist=2378)
NC_009145.3	99082176	C	G	1/1	0/0	0/0	11(0,11)	18(18,0)	18(18,0)	intergenic	LOC111772631(dist=799771),C2H4orf33(dist=1417365)
NC_009151.3	31017526	T	A	1/1	0/0	0/0	12(0,12)	18(18,0)	18(18,0)	intergenic	ADGRD1(dist=46478),MIR9013(dist=33382)
NC_009157.3	93542106	T	C	1/1	0/0	0/0	12(0,12)	18(18,0)	18(18,0)	intergenic	LOC100065088(dist=56083),LOC111767699(dist=5448)
NC_009163.3	59441663	A	C	1/1	0/0	0/0	14(0,14)	18(18,0)	18(18,0)	intergenic	EYS(dist=193154),LOC111769394(dist=119830)
NC_009162.3	7527307	G	A	1/1	0/0	0/0	14(0,14)	18(18,0)	18(18,0)	intergenic	LOC111769009(dist=70027),SI(dist=916517)
NC_009146.3	85410877	T	A	1/1	0/0	0/0	15(0,15)	18(18,0)	18(18,0)	intergenic	GABRG1(dist=1068072),GNPDA2(dist=225559)
NC_009150.3	54472552	A	G	1/1	0/0	0/0	15(0,15)	18(18,0)	18(18,0)	intergenic	LOC111774305(dist=60863),LOC106781236(dist=48159)
NC_009150.3	54472554	T	C	1/1	0/0	0/0	16(0,16)	18(18,0)	18(18,0)	intergenic	LOC111774305(dist=60865),LOC106781236(dist=48157)
NC_009161.3	68299490	G	A	1/1	0/0	0/0	17(0,17)	18(18,0)	18(18,0)	intronic	TMEFF2
NC_009150.3	9497059	A	T	1/1	0/0	0/0	21(0,21)	18(18,0)	18(18,0)	intergenic	LOC100068095(dist=1202766),LOC111774096(dist=112227)
NC_009160.3	44399524	C	T	1/1	0/0	0/0	21(0,21)	18(18,0)	18(18,0)	intergenic	LOC111768690(dist=297203),LOC111768722(dist=491377)
NC_009145.3	91204476	T	C	1/1	0/0	0/0	21(0,21)	18(18,0)	18(18,0)	intergenic	LOC111770373(dist=5360),MGAT4D(dist=5549)
NC_009147.3	48843481	T	C	1/1	0/0	0/0	26(0,26)	18(18,0)	18(18,0)	intronic	ISPD
NC_009168.3	27492288	A	G	1/1	0/0	0/0	33(0,33)	18(18,0)	18(18,0)	UTR3	PDCL(XM_023628819.1#NC_009168.3#27490794:c.*267T>C,XM_014736224.2#NC_009168.3#27490794:c.*267T>C)
NC_009152.3	40351798	G	A	1/1	0/0	0/0	33(0,33)	18(18,0)	18(18,0)	intronic	RUNX1T1
NC_009163.3	53597571	A	T	1/1	0/0	0/0	11(0,11)	18(18,0)	19(19,0)	intergenic	FAM83B(dist=231794),HCRTR2(dist=2931)
NC_009171.3	3178717	G	A	1/1	0/0	0/0	11(0,11)	18(18,0)	19(19,0)	intergenic	TRHDE(dist=1401913),LOC111771070(dist=176684)
NC_009157.3	34982005	C	T	1/1	0/0	0/0	16(0,16)	18(18,0)	19(19,0)	downstream	LOC100061584
NC_009161.3	36231326	C	T	1/1	0/0	0/0	18(0,18)	18(18,0)	19(19,0)	intronic	KCNJ3
NC_009148.3	44174184	C	T	1/1	0/0	0/0	18(0,18)	18(18,0)	19(19,0)	exonic	LOC100630206
NC_009153.3	52074436	T	A	1/1	0/0	0/0	18(0,18)	18(18,0)	19(19,0)	intergenic	PRDM13(dist=215688),MCHR2(dist=36315)
NC_009158.3	24674599	T	G	1/1	0/0	0/0	19(0,19)	18(18,0)	19(19,0)	intronic	CTNNA2
NC_009150.3	54594775	T	C	1/1	0/0	0/0	19(0,19)	18(18,0)	19(19,0)	intronic	LOC100064296
NC_009150.3	24023850	C	T	1/1	0/0	0/0	23(0,23)	18(18,0)	19(19,0)	intronic	CADM1
NC_009150.3	24023853	T	C	1/1	0/0	0/0	24(0,24)	18(18,0)	19(19,0)	intronic	CADM1
NC_009158.3	16414896	C	T	1/1	0/0	0/0	10(0,10)	18(18,0)	20(20,0)	intronic	IL37
NC_009144.3	164722817	T	A	1/1	0/0	0/0	10(0,10)	18(18,0)	20(20,0)	intergenic	LOC102150071(dist=29989),LOC111768996(dist=68333)
NC_009149.3	72830964	C	A	1/1	0/0	0/0	13(0,13)	18(18,0)	20(20,0)	upstream	LOC100054214
NC_009160.3	31780711	G	A	1/1	0/0	0/0	13(0,13)	18(18,0)	20(20,0)	intergenic	LOC111768686(dist=819496),LOC111768687(dist=795792)
NC_009160.3	37836043	C	G	1/1	0/0	0/0	14(0,14)	18(18,0)	20(20,0)	intergenic	LOC111768599(dist=479039),LOC100064376(dist=157240)
NC_009157.3	88225799	T	C	1/1	0/0	0/0	17(0,17)	18(18,0)	20(20,0)	intronic	WDR41
NC_009149.3	39328098	T	C	1/1	0/0	0/0	18(0,18)	18(18,0)	20(20,0)	intronic	LY49F
NC_009149.3	29226696	T	C	1/1	0/0	0/0	19(0,19)	18(18,0)	20(20,0)	intronic	CACNA1C
NC_009145.3	111633700	T	C	1/1	0/0	0/0	21(0,21)	18(18,0)	20(20,0)	intergenic	LOC111770396(dist=768019),NDST4(dist=379514)
NC_009156.3	8529382	C	G	1/1	0/0	0/0	24(0,24)	18(18,0)	20(20,0)	UTR3	LOC102148675(XM_014729875.2#NC_009156.3#8529145:c.*520G>C)
NC_009144.3	10116534	A	T	1/1	0/0	0/0	27(0,27)	18(18,0)	20(20,0)	intronic	CUZD1
NC_009173.3	22870687	G	A	1/1	0/0	0/0	29(0,29)	18(18,0)	20(20,0)	intergenic	LOC102149064(dist=39898),LOC111771305(dist=187412)
NC_009146.3	49505869	T	C	1/1	0/0	0/0	33(0,33)	18(18,0)	20(20,0)	intronic	MMRN1
NC_009163.3	44884936	G	A	1/1	0/0	0/0	36(0,36)	18(18,0)	20(20,0)	intronic	SUPT3H
NC_009144.3	164708130	A	G	1/1	0/0	0/0	17(0,17)	18(18,0)	21(21,0)	intergenic	LOC102150071(dist=15302),LOC111768996(dist=83020)
NC_009150.3	75289155	A	G	1/1	0/0	0/0	19(0,19)	18(18,0)	21(21,0)	intergenic	LOC100067873(dist=10448),LOC100067901(dist=2856)
NC_009150.3	54575789	T	C	1/1	0/0	0/0	20(0,20)	18(18,0)	21(21,0)	intergenic	LOC100072693(dist=3942),LOC100064296(dist=14123)
NC_009145.3	111633636	C	T	1/1	0/0	0/0	22(0,22)	18(18,0)	21(21,0)	intergenic	LOC111770396(dist=767955),NDST4(dist=379578)
NC_009153.3	24340998	C	G	1/1	0/0	0/0	26(0,26)	18(18,0)	21(21,0)	intergenic	LOC111775142(dist=7152),LOC100054684(dist=27941)
NC_009155.3	3750863	G	A	1/1	0/0	0/0	27(0,27)	18(18,0)	21(21,0)	ncRNA_intronic	LOC111775888
NC_009144.3	10116533	T	C	1/1	0/0	0/0	28(0,28)	18(18,0)	21(21,0)	intronic	CUZD1
NC_009153.3	24340964	C	A	1/1	0/0	0/0	28(0,28)	18(18,0)	21(21,0)	intergenic	LOC111775142(dist=7118),LOC100054684(dist=27975)
NC_009144.3	164716055	C	T	1/1	0/0	0/0	13(0,13)	18(18,0)	22(22,0)	intergenic	LOC102150071(dist=23227),LOC111768996(dist=75095)
NC_009158.3	29255588	A	C	1/1	0/0	0/0	15(0,15)	18(18,0)	22(22,0)	intergenic	HK2(dist=6403),SEMA4F(dist=129936)
NC_009145.3	63055603	C	T	1/1	0/0	0/0	16(0,16)	18(18,0)	22(22,0)	intergenic	GALNT7(dist=198933),LOC106782832(dist=77689)
NC_009147.3	6572157	A	G	1/1	0/0	0/0	17(0,17)	18(18,0)	22(22,0)	intergenic	LOC111773121(dist=48102),LOC111773122(dist=35524)
NC_009147.3	6572161	T	C	1/1	0/0	0/0	17(0,17)	18(18,0)	22(22,0)	intergenic	LOC111773121(dist=48106),LOC111773122(dist=35520)
NC_009153.3	24341001	A	G	1/1	0/0	0/0	26(0,26)	18(18,0)	22(22,0)	intergenic	LOC111775142(dist=7155),LOC100054684(dist=27938)
NC_009153.3	24340971	T	C	1/1	0/0	0/0	27(0,27)	18(18,0)	22(22,0)	intergenic	LOC111775142(dist=7125),LOC100054684(dist=27968)
NC_009144.3	164717925	C	T	1/1	0/0	0/0	16(0,16)	18(18,0)	23(23,0)	intergenic	LOC102150071(dist=25097),LOC111768996(dist=73225)
NC_009146.3	67815944	G	A	1/1	0/0	0/0	42(0,42)	18(18,0)	23(23,0)	intergenic	LOC111772894(dist=24977),LOC100066472(dist=8347)
NC_009144.3	164724879	G	A	1/1	0/0	0/0	12(0,12)	18(18,0)	24(24,0)	intergenic	LOC102150071(dist=32051),LOC111768996(dist=66271)
NC_009164.3	185040	G	C	1/1	0/0	0/0	15(0,15)	18(18,0)	24(24,0)	intergenic	LOC111769603(dist=85482),LOC100070707(dist=22955)
NC_009146.3	85410741	G	A	1/1	0/0	0/0	17(0,17)	18(18,0)	24(24,0)	intergenic	GABRG1(dist=1067936),GNPDA2(dist=225695)
NC_009144.3	164720548	C	T	1/1	0/0	0/0	19(0,19)	18(18,0)	24(24,0)	intergenic	LOC102150071(dist=27720),LOC111768996(dist=70602)
NC_009160.3	38508699	T	C	1/1	0/0	0/0	29(0,29)	18(18,0)	24(24,0)	intergenic	LOC100064376(dist=514901),LOC100064677(dist=798985)
NC_009148.3	74308830	A	G	1/1	0/0	0/0	10(0,10)	18(18,0)	25(25,0)	intronic	LOC100063509
NC_009155.3	16572186	A	G	1/1	0/0	0/0	16(0,16)	18(18,0)	25(25,0)	intergenic	LOC100146635(dist=39836),LOC100064509(dist=1461)
NC_009155.3	16596520	A	C	1/1	0/0	0/0	22(0,22)	18(18,0)	25(25,0)	intergenic	LOC111776060(dist=8490),LOC111776061(dist=12822)
NC_009144.3	23461674	G	A	1/1	0/0	0/0	16(0,16)	18(18,0)	26(26,0)	intergenic	LOC106782040(dist=133771),SORCS1(dist=290407)
NC_009150.3	30063726	T	A	1/1	0/0	0/0	22(0,22)	18(18,0)	26(26,0)	intergenic	LOC102147431(dist=104686),MIR125B(dist=80262)
NC_009144.3	164711024	T	C	1/1	0/0	0/0	22(0,22)	18(18,0)	28(28,0)	intergenic	LOC102150071(dist=18196),LOC111768996(dist=80126)
NC_009161.3	3917666	G	A	1/1	0/0	0/0	40(0,40)	18(18,0)	28(28,0)	intergenic	LOC102148364(dist=9356),TEX51(dist=60885)
NC_009144.3	164710644	T	C	1/1	0/0	0/0	18(0,18)	18(18,0)	30(30,0)	intergenic	LOC102150071(dist=17816),LOC111768996(dist=80506)
NC_009144.3	164714126	G	A	1/1	0/0	0/0	12(0,12)	18(18,0)	33(33,0)	intergenic	LOC102150071(dist=21298),LOC111768996(dist=77024)
NC_009144.3	164728144	G	C	1/1	0/0	0/0	13(0,13)	18(18,0)	35(35,0)	intergenic	LOC102150071(dist=35316),LOC111768996(dist=63006)
NC_009149.3	70446702	C	T	1/1	0/0	0/0	10(0,10)	19(19,0)	10(10,0)	intergenic	KRT75(dist=14585),KRT6C(dist=4848)
NC_009148.3	40808685	T	G	1/1	0/0	0/0	10(0,10)	19(19,0)	10(10,0)	upstream	LOC100061663
NC_009146.3	95275728	A	G	1/1	0/0	0/0	10(0,10)	19(19,0)	10(10,0)	intergenic	LOC111772932(dist=1878278),LOC111772711(dist=24524)
NC_009150.3	4903647	C	T	1/1	0/0	0/0	11(0,11)	19(19,0)	10(10,0)	intronic	ADGRE1
NC_009170.3	9703576	G	T	1/1	0/0	0/0	13(0,13)	19(19,0)	10(10,0)	intronic	UNC5D
NC_009150.3	76176661	C	T	1/1	0/0	0/0	14(0,14)	19(19,0)	10(10,0)	intergenic	LOC100068937(dist=1025),LOC100068960(dist=20770)
NC_009144.3	131341029	C	A	1/1	0/0	0/0	14(0,14)	19(19,0)	10(10,0)	intronic	VPS13C
NC_009148.3	5250837	G	C	1/1	0/0	0/0	15(0,15)	19(19,0)	10(10,0)	intergenic	DPT(dist=30267),LOC106783126(dist=3091)
NC_009149.3	7633722	G	A	1/1	0/0	0/0	16(0,16)	19(19,0)	10(10,0)	UTR3	CXCR2(XM_005610605.3#NC_009149.3#7619796:c.*156G>A,XM_005610607.3#NC_009149.3#7619903:c.*156G>A,XM_005610608.3#NC_009149.3#7619998:c.*156G>A,XM_005610606.3#NC_009149.3#7627398:c.*156G>A)
NC_009170.3	6019538	A	G	1/1	0/0	0/0	16(0,16)	19(19,0)	10(10,0)	intronic	LOC100630731
NC_009148.3	13754256	A	G	1/1	0/0	0/0	20(0,20)	19(19,0)	10(10,0)	intronic	RALGPS2
NC_009162.3	7254473	A	G	1/1	0/0	0/0	21(0,21)	19(19,0)	10(10,0)	intergenic	OTOL1(dist=1608685),LOC106781059(dist=156940)
NC_009154.3	43972302	C	A	1/1	0/0	0/0	23(0,23)	19(19,0)	10(10,0)	intronic	EFCAB5
NC_009157.3	90423491	A	T	1/1	0/0	0/0	23(0,23)	19(19,0)	10(10,0)	downstream	ENC1
NC_009145.3	114465507	T	C	1/1	0/0	0/0	34(0,34)	19(19,0)	10(10,0)	intergenic	LOC111770565(dist=36282),LOC111772588(dist=3413)
NC_009162.3	25529686	G	A	1/1	0/0	0/0	36(0,36)	19(19,0)	10(10,0)	intronic	VPS8
NC_009150.3	76176507	A	C	1/1	0/0	0/0	10(0,10)	19(19,0)	11(11,0)	upstream	LOC100068937
NC_009163.3	7817197	C	T	1/1	0/0	0/0	10(0,10)	19(19,0)	11(11,0)	intronic	RREB1
NC_009146.3	48257042	A	C	1/1	0/0	0/0	12(0,12)	19(19,0)	11(11,0)	intronic	CCSER1
NC_009148.3	44096535	A	C	1/1	0/0	0/0	12(0,12)	19(19,0)	11(11,0)	intronic	LOC100068789
NC_009147.3	9511342	A	C	1/1	0/0	0/0	12(0,12)	19(19,0)	11(11,0)	ncRNA_intronic	LOC102149526
NC_009160.3	37836117	C	T	1/1	0/0	0/0	12(0,12)	19(19,0)	11(11,0)	intergenic	LOC111768599(dist=479113),LOC100064376(dist=157166)
NC_009155.3	18412696	T	C	1/1	0/0	0/0	12(0,12)	19(19,0)	11(11,0)	intergenic	LOC111775936(dist=158877),LOC111775937(dist=13478)
NC_009157.3	34981323	T	G	1/1	0/0	0/0	13(0,13)	19(19,0)	11(11,0)	downstream	LOC100061584
NC_009155.3	16312073	G	A	1/1	0/0	0/0	13(0,13)	19(19,0)	11(11,0)	intergenic	LOC111776123(dist=124812),LOC100064164(dist=34581)
NC_009145.3	104061363	T	C	1/1	0/0	0/0	14(0,14)	19(19,0)	11(11,0)	intergenic	FAT4(dist=450238),ANKRD50(dist=48166)
NC_009167.3	48142316	C	A	1/1	0/0	0/0	15(0,15)	19(19,0)	11(11,0)	upstream	LOC100063226
NC_009155.3	16601217	T	C	1/1	0/0	0/0	15(0,15)	19(19,0)	11(11,0)	intergenic	LOC111776060(dist=13187),LOC111776061(dist=8125)
NC_009149.3	73661507	C	T	1/1	0/0	0/0	17(0,17)	19(19,0)	11(11,0)	intergenic	LOC100056707(dist=10216),LOC100056754(dist=5431)
NC_009149.3	73661730	A	G	1/1	0/0	0/0	18(0,18)	19(19,0)	11(11,0)	intergenic	LOC100056707(dist=10439),LOC100056754(dist=5208)
NC_009150.3	76181135	T	C	1/1	0/0	0/0	18(0,18)	19(19,0)	11(11,0)	intergenic	LOC100068937(dist=5499),LOC100068960(dist=16296)
NC_009170.3	9700137	C	T	1/1	0/0	0/0	18(0,18)	19(19,0)	11(11,0)	intronic	UNC5D
NC_009147.3	3759868	C	T	1/1	0/0	0/0	19(0,19)	19(19,0)	11(11,0)	intronic	FBXL13,LRRC17
NC_009144.3	28428913	T	C	1/1	0/0	0/0	19(0,19)	19(19,0)	11(11,0)	UTR3	MGEA5(XM_001499535.5#NC_009144.3#28403869:c.*979T>C,XM_023640519.1#NC_009144.3#28404653:c.*979T>C)
NC_009164.3	19843572	C	A	1/1	0/0	0/0	20(0,20)	19(19,0)	11(11,0)	intergenic	ITGA1(dist=70650),LOC111769874(dist=644946)
NC_009164.3	19843573	G	A	1/1	0/0	0/0	20(0,20)	19(19,0)	11(11,0)	intergenic	ITGA1(dist=70651),LOC111769874(dist=644945)
NC_009167.3	37160626	G	A	1/1	0/0	0/0	20(0,20)	19(19,0)	11(11,0)	intergenic	LOC100064785(dist=7574),IFI27(dist=2579)
NC_009146.3	15460931	T	C	1/1	0/0	0/0	20(0,20)	19(19,0)	11(11,0)	intergenic	LOC111772770(dist=1106853),LOC111773027(dist=710277)
NC_009147.3	97958394	T	C	1/1	0/0	0/0	20(0,20)	19(19,0)	11(11,0)	intronic	TPK1
NC_009148.3	22908874	T	G	1/1	0/0	0/0	21(0,21)	19(19,0)	11(11,0)	intronic	RPS6KC1
NC_009163.3	24907596	C	G	1/1	0/0	0/0	22(0,22)	19(19,0)	11(11,0)	intronic	LOC100054236
NC_009146.3	67383843	G	A	1/1	0/0	0/0	23(0,23)	19(19,0)	11(11,0)	intronic	LOC100068041
NC_009156.3	18621396	A	T	1/1	0/0	0/0	26(0,26)	19(19,0)	11(11,0)	intronic	TPST1
NC_009159.3	38118015	T	G	1/1	0/0	0/0	27(0,27)	19(19,0)	11(11,0)	intronic	DOCK3
NC_009144.3	44644984	C	T	1/1	0/0	0/0	27(0,27)	19(19,0)	11(11,0)	intronic	PCDH15
NC_009172.3	7408276	G	C	1/1	0/0	0/0	27(0,27)	19(19,0)	11(11,0)	intronic	ZEB1
NC_009169.3	23990001	A	G	1/1	0/0	0/0	28(0,28)	19(19,0)	11(11,0)	exonic	MRPL39
NC_009158.3	1111640	C	G	1/1	0/0	0/0	29(0,29)	19(19,0)	11(11,0)	intronic	LOC100060826
NC_009164.3	8527849	C	T	1/1	0/0	0/0	32(0,32)	19(19,0)	11(11,0)	intronic	TRAPPC13
NC_009144.3	97198564	T	C	1/1	0/0	0/0	38(0,38)	19(19,0)	11(11,0)	intronic	AGBL1
NC_009148.3	62906009	G	C	1/1	0/0	0/0	10(0,10)	19(19,0)	12(12,0)	intronic	AGL
NC_009170.3	22155614	G	A	1/1	0/0	0/0	10(0,10)	19(19,0)	12(12,0)	intergenic	LOC106782668(dist=328503),TRIML1(dist=482870)
NC_009170.3	5423743	T	C	1/1	0/0	0/0	10(0,10)	19(19,0)	12(12,0)	intronic	LOC111770875
NC_009157.3	181342	A	G	1/1	0/0	0/0	11(0,11)	19(19,0)	12(12,0)	intergenic	LOC102149317(dist=63831),LOC106781586(dist=78548)
NC_009144.3	33546	G	C	1/1	0/0	0/0	11(0,11)	19(19,0)	12(12,0)	intronic	LOC111772506
NC_009156.3	30219747	C	T	1/1	0/0	0/0	12(0,12)	19(19,0)	12(12,0)	intergenic	LOC111767554(dist=142583),LOC100053583(dist=505708)
NC_009165.3	6881082	T	G	1/1	0/0	0/0	12(0,12)	19(19,0)	12(12,0)	intronic	PET117
NC_009144.3	39812195	T	C	1/1	0/0	0/0	13(0,13)	19(19,0)	12(12,0)	intronic	ANKRD22
NC_009144.3	101630061	A	G	1/1	0/0	0/0	14(0,14)	19(19,0)	12(12,0)	intergenic	LOC106782206(dist=67459),LOC111775350(dist=304575)
NC_009152.3	28725968	C	T	1/1	0/0	0/0	14(0,14)	19(19,0)	12(12,0)	intergenic	TMEM68(dist=126819),XKR4(dist=6611)
NC_009163.3	930062	C	G	1/1	0/0	0/0	15(0,15)	19(19,0)	12(12,0)	intergenic	NONE(dist=NONE),DUSP22(dist=61397)
NC_009147.3	4069708	A	T	1/1	0/0	0/0	17(0,17)	19(19,0)	12(12,0)	intronic	SLC26A5
NC_009150.3	54578802	G	A	1/1	0/0	0/0	18(0,18)	19(19,0)	12(12,0)	intergenic	LOC100072693(dist=6955),LOC100064296(dist=11110)
NC_009147.3	15118198	C	T	1/1	0/0	0/0	18(0,18)	19(19,0)	12(12,0)	intronic	NUDCD3
NC_009148.3	91317040	A	G	1/1	0/0	0/0	19(0,19)	19(19,0)	12(12,0)	intronic	SGIP1
NC_009163.3	46865078	C	A	1/1	0/0	0/0	20(0,20)	19(19,0)	12(12,0)	intronic	CD2AP
NC_009158.3	49134647	A	G	1/1	0/0	0/0	20(0,20)	19(19,0)	12(12,0)	intergenic	LOC111768215(dist=90463),LOC111768179(dist=423671)
NC_009144.3	46009727	A	T	1/1	0/0	0/0	21(0,21)	19(19,0)	12(12,0)	intergenic	LOC111773962(dist=139756),ZWINT(dist=754581)
NC_009154.3	33179377	G	C	1/1	0/0	0/0	21(0,21)	19(19,0)	12(12,0)	intronic	TEX14
NC_009154.3	33179378	A	G	1/1	0/0	0/0	21(0,21)	19(19,0)	12(12,0)	intronic	TEX14
NC_009162.3	5008934	A	G	1/1	0/0	0/0	23(0,23)	19(19,0)	12(12,0)	intronic	PPM1L
NC_009158.3	65601074	G	C	1/1	0/0	0/0	23(0,23)	19(19,0)	12(12,0)	intronic	SPAST
NC_009158.3	65601076	G	C	1/1	0/0	0/0	23(0,23)	19(19,0)	12(12,0)	intronic	SPAST
NC_009144.3	129045392	G	C	1/1	0/0	0/0	23(0,23)	19(19,0)	12(12,0)	intronic	TRIP4
NC_009150.3	76187981	A	G	1/1	0/0	0/0	24(0,24)	19(19,0)	12(12,0)	intergenic	LOC100068937(dist=12345),LOC100068960(dist=9450)
NC_009160.3	23282052	C	G	1/1	0/0	0/0	24(0,24)	19(19,0)	12(12,0)	intergenic	LOC111768677(dist=240000),LOC111768678(dist=11811)
NC_009159.3	79137249	A	G	1/1	0/0	0/0	24(0,24)	19(19,0)	12(12,0)	intronic	SLC9A9
NC_009164.3	27177009	G	A	1/1	0/0	0/0	26(0,26)	19(19,0)	12(12,0)	intronic	C9
NC_009164.3	142696	C	T	1/1	0/0	0/0	29(0,29)	19(19,0)	12(12,0)	intergenic	LOC111769603(dist=43138),LOC100070707(dist=65299)
NC_009168.3	35061515	T	C	1/1	0/0	0/0	30(0,30)	19(19,0)	12(12,0)	intronic	MED27
NC_009168.3	35061519	C	T	1/1	0/0	0/0	31(0,31)	19(19,0)	12(12,0)	intronic	MED27
NC_009153.3	63027713	A	G	1/1	0/0	0/0	40(0,40)	19(19,0)	12(12,0)	intergenic	RFPL4B(dist=276271),LOC106782498(dist=547161)
NC_009145.3	111635023	C	T	1/1	0/0	0/0	11(0,11)	19(19,0)	13(13,0)	intergenic	LOC111770396(dist=769342),NDST4(dist=378191)
NC_009151.3	29696452	A	T	1/1	0/0	0/0	11(0,11)	19(19,0)	13(13,0)	intronic	LOC111774686
NC_009157.3	34976349	C	T	1/1	0/0	0/0	11(0,11)	19(19,0)	13(13,0)	UTR5	PCDHB14(XM_014730610.2#NC_009157.3#34972271:c.-1131G>A)
NC_009150.3	32899527	A	G	1/1	0/0	0/0	12(0,12)	19(19,0)	13(13,0)	intergenic	LOC100071988(dist=7650),LOC100071999(dist=24885)
NC_009150.3	32890648	A	G	1/1	0/0	0/0	13(0,13)	19(19,0)	13(13,0)	upstream	LOC100071988
NC_009170.3	33186181	A	G	1/1	0/0	0/0	13(0,13)	19(19,0)	13(13,0)	UTR3	LOC111770967(XM_023630873.1#NC_009170.3#33174951:c.*90A>G,XM_023630874.1#NC_009170.3#33174962:c.*90A>G,XM_023630875.1#NC_009170.3#33176384:c.*90A>G)
NC_009146.3	737080	T	C	1/1	0/0	0/0	14(0,14)	19(19,0)	13(13,0)	intronic	ITFG1
NC_009144.3	156853768	T	G	1/1	0/0	0/0	14(0,14)	19(19,0)	13(13,0)	intergenic	LOC100072040(dist=10944),LOC100072052(dist=17294)
NC_009157.3	16687470	T	C	1/1	0/0	0/0	16(0,16)	19(19,0)	13(13,0)	intergenic	LOC111767739(dist=307322),GABRG2(dist=326104)
NC_009170.3	9700190	A	C	1/1	0/0	0/0	16(0,16)	19(19,0)	13(13,0)	intronic	UNC5D
NC_009151.3	79011150	T	C	1/1	0/0	0/0	17(0,17)	19(19,0)	13(13,0)	intronic	NEDD4L
NC_009152.3	33760392	G	A	1/1	0/0	0/0	18(0,18)	19(19,0)	13(13,0)	intronic	SNTG1
NC_009149.3	45758780	C	T	1/1	0/0	0/0	19(0,19)	19(19,0)	13(13,0)	intergenic	LMO3(dist=697244),LOC111773801(dist=224391)
NC_009155.3	33460811	T	C	1/1	0/0	0/0	19(0,19)	19(19,0)	13(13,0)	intronic	SHANK2
NC_009159.3	4937527	A	G	1/1	0/0	0/0	20(0,20)	19(19,0)	13(13,0)	intronic	CCDC174
NC_009156.3	25975529	A	C	1/1	0/0	0/0	21(0,21)	19(19,0)	13(13,0)	UTR5	ACSM4(XM_001498571.4#NC_009156.3#25974023:c.-916A>C)
NC_009158.3	16515589	C	T	1/1	0/0	0/0	21(0,21)	19(19,0)	13(13,0)	intronic	IL37
NC_009150.3	54687229	T	C	1/1	0/0	0/0	21(0,21)	19(19,0)	13(13,0)	intergenic	LOC111774307(dist=53633),LOC100055731(dist=4986)
NC_009168.3	38266197	G	A	1/1	0/0	0/0	22(0,22)	19(19,0)	13(13,0)	intronic	GPSM1
NC_009147.3	95744440	T	C	1/1	0/0	0/0	22(0,22)	19(19,0)	13(13,0)	downstream	LOC111773268
NC_009156.3	23863764	A	G	1/1	0/0	0/0	23(0,23)	19(19,0)	13(13,0)	intronic	ARHGAP17
NC_009147.3	58712413	C	T	1/1	0/0	0/0	23(0,23)	19(19,0)	13(13,0)	intronic	HIBADH
NC_009147.3	6468021	C	T	1/1	0/0	0/0	23(0,23)	19(19,0)	13(13,0)	intronic	NAMPT
NC_009148.3	55534330	C	T	1/1	0/0	0/0	23(0,23)	19(19,0)	13(13,0)	intergenic	TMEM167B(dist=2586),TAF13(dist=8518)
NC_009158.3	58881774	G	C	1/1	0/0	0/0	26(0,26)	19(19,0)	13(13,0)	intronic	SLC8A1
NC_009154.3	47072829	A	G	1/1	0/0	0/0	29(0,29)	19(19,0)	13(13,0)	intergenic	LOC100072586(dist=7073),LOC100072593(dist=9284)
NC_009147.3	87814838	C	A	1/1	0/0	0/0	31(0,31)	19(19,0)	13(13,0)	intronic	EXOC4
NC_009151.3	23248869	C	T	1/1	0/0	0/0	33(0,33)	19(19,0)	13(13,0)	exonic	CUX2
NC_009148.3	15415579	G	A	1/1	0/0	0/0	39(0,39)	19(19,0)	13(13,0)	intronic	XPR1
NC_009148.3	27690608	T	C	1/1	0/0	0/0	42(0,42)	19(19,0)	13(13,0)	ncRNA_intronic	LOC111773485
NC_009147.3	107244353	T	C	1/1	0/0	0/0	11(0,11)	19(19,0)	14(14,0)	intronic	LMBR1
NC_009168.3	4352964	G	C	1/1	0/0	0/0	11(0,11)	19(19,0)	14(14,0)	intergenic	LOC111770702(dist=4804),LOC102147401(dist=18146)
NC_009145.3	60725133	C	A	1/1	0/0	0/0	12(0,12)	19(19,0)	14(14,0)	ncRNA_intronic	LOC106782840
NC_009145.3	52169581	G	C	1/1	0/0	0/0	13(0,13)	19(19,0)	14(14,0)	intergenic	TNFRSF10B(dist=47286),LOC102149226(dist=12205)
NC_009144.3	97307812	A	C	1/1	0/0	0/0	14(0,14)	19(19,0)	14(14,0)	intronic	AGBL1
NC_009145.3	73860681	T	G	1/1	0/0	0/0	14(0,14)	19(19,0)	14(14,0)	intergenic	LOC111770355(dist=388538),RAPGEF2(dist=1364544)
NC_009150.3	32899438	T	C	1/1	0/0	0/0	15(0,15)	19(19,0)	14(14,0)	intergenic	LOC100071988(dist=7561),LOC100071999(dist=24974)
NC_009144.3	173309578	T	C	1/1	0/0	0/0	15(0,15)	19(19,0)	14(14,0)	downstream	LOC111769108
NC_009159.3	78030968	A	G	1/1	0/0	0/0	16(0,16)	19(19,0)	14(14,0)	intronic	ATR
NC_009155.3	20036437	T	C	1/1	0/0	0/0	16(0,16)	19(19,0)	14(14,0)	intergenic	LOC100066553(dist=45492),LOC100066690(dist=98239)
NC_009173.3	27363886	C	A	1/1	0/0	0/0	16(0,16)	19(19,0)	14(14,0)	intergenic	LOC111771307(dist=76515),LOC102150107(dist=40329)
NC_009149.3	73660156	C	T	1/1	0/0	0/0	17(0,17)	19(19,0)	14(14,0)	intergenic	LOC100056707(dist=8865),LOC100056754(dist=6782)
NC_009155.3	20036381	A	G	1/1	0/0	0/0	17(0,17)	19(19,0)	14(14,0)	intergenic	LOC100066553(dist=45436),LOC100066690(dist=98295)
NC_009168.3	16567222	G	A	1/1	0/0	0/0	17(0,17)	19(19,0)	14(14,0)	intergenic	LOC111770670(dist=31013),LOC100058280(dist=47673)
NC_009149.3	81408533	A	C	1/1	0/0	0/0	18(0,18)	19(19,0)	14(14,0)	intronic	XPOT
NC_009158.3	67146851	T	C	1/1	0/0	0/0	19(0,19)	19(19,0)	14(14,0)	intronic	LCLAT1
NC_009160.3	38137692	A	T	1/1	0/0	0/0	19(0,19)	19(19,0)	14(14,0)	intergenic	LOC100064376(dist=143894),LOC100064677(dist=1169992)
NC_009155.3	19640637	T	G	1/1	0/0	0/0	20(0,20)	19(19,0)	14(14,0)	exonic	LOC100066190
NC_009163.3	2012198	T	G	1/1	0/0	0/0	20(0,20)	19(19,0)	14(14,0)	intergenic	LOC111769233(dist=407207),FOXQ1(dist=85810)
NC_009173.3	18591098	C	T	1/1	0/0	0/0	20(0,20)	19(19,0)	14(14,0)	intergenic	LOC111771306(dist=133908),LOC100058286(dist=897217)
NC_009159.3	37508426	G	C	1/1	0/0	0/0	20(0,20)	19(19,0)	14(14,0)	intronic	RAD54L2
NC_009151.3	43710057	C	T	1/1	0/0	0/0	21(0,21)	19(19,0)	14(14,0)	intronic	ROCK1
NC_009158.3	65601099	C	A	1/1	0/0	0/0	21(0,21)	19(19,0)	14(14,0)	intronic	SPAST
NC_009158.3	39518687	G	A	1/1	0/0	0/0	22(0,22)	19(19,0)	14(14,0)	intronic	EHBP1
NC_009161.3	25101435	T	C	1/1	0/0	0/0	22(0,22)	19(19,0)	14(14,0)	intronic	LRP1B
NC_009173.3	15953520	A	G	1/1	0/0	0/0	25(0,25)	19(19,0)	14(14,0)	intronic	ESRRG
NC_009145.3	99609891	A	G	1/1	0/0	0/0	25(0,25)	19(19,0)	14(14,0)	intergenic	LOC111772631(dist=1327486),C2H4orf33(dist=889650)
NC_009155.3	17468636	A	G	1/1	0/0	0/0	27(0,27)	19(19,0)	14(14,0)	intronic	LOC100063184,LOC111775934
NC_009145.3	13797018	G	A	1/1	0/0	0/0	27(0,27)	19(19,0)	14(14,0)	UTR3	RNF220(XM_023631347.1#NC_009145.3#13796507:c.*417C>T,XM_023631352.1#NC_009145.3#13796507:c.*417C>T,XM_023631348.1#NC_009145.3#13796507:c.*417C>T,XM_023631355.1#NC_009145.3#13796507:c.*417C>T)
NC_009149.3	7655783	G	A	1/1	0/0	0/0	28(0,28)	19(19,0)	14(14,0)	exonic	LOC100058291
NC_009154.3	47072823	T	C	1/1	0/0	0/0	30(0,30)	19(19,0)	14(14,0)	intergenic	LOC100072586(dist=7067),LOC100072593(dist=9290)
NC_009158.3	5765649	C	A	1/1	0/0	0/0	30(0,30)	19(19,0)	14(14,0)	intergenic	LOC111768025(dist=516041),TMEM182(dist=1304406)
NC_009149.3	7985542	A	C	1/1	0/0	0/0	32(0,32)	19(19,0)	14(14,0)	ncRNA_intronic	LOC111773840
NC_009149.3	7985538	A	G	1/1	0/0	0/0	33(0,33)	19(19,0)	14(14,0)	ncRNA_intronic	LOC111773840
NC_009171.3	10031125	A	C	1/1	0/0	0/0	34(0,34)	19(19,0)	14(14,0)	intergenic	PPFIA2(dist=9079),CCDC59(dist=420369)
NC_009172.3	26514936	C	T	1/1	0/0	0/0	36(0,36)	19(19,0)	14(14,0)	intergenic	LOC102148255(dist=161939),LOC111771187(dist=316225)
NC_009152.3	236546	C	T	1/1	0/0	0/0	36(0,36)	19(19,0)	14(14,0)	intergenic	NONE(dist=NONE),MMP16(dist=782614)
NC_009163.3	31821626	A	G	1/1	0/0	0/0	10(0,10)	19(19,0)	15(15,0)	intronic	LOC100049798
NC_009172.3	2076997	A	G	1/1	0/0	0/0	10(0,10)	19(19,0)	15(15,0)	intergenic	LOC111771226(dist=56069),LOC111771177(dist=52190)
NC_009153.3	50604226	G	A	1/1	0/0	0/0	10(0,10)	19(19,0)	15(15,0)	intergenic	LOC111775513(dist=220529),POU3F2(dist=586609)
NC_009160.3	38138881	C	G	1/1	0/0	0/0	11(0,11)	19(19,0)	15(15,0)	intergenic	LOC100064376(dist=145083),LOC100064677(dist=1168803)
NC_009144.3	156854025	G	A	1/1	0/0	0/0	11(0,11)	19(19,0)	15(15,0)	intergenic	LOC100072040(dist=11201),LOC100072052(dist=17037)
NC_009151.3	29696332	C	T	1/1	0/0	0/0	11(0,11)	19(19,0)	15(15,0)	intronic	LOC111774686
NC_009164.3	25246833	C	G	1/1	0/0	0/0	13(0,13)	19(19,0)	15(15,0)	intronic	OXCT1
NC_009149.3	73660809	G	T	1/1	0/0	0/0	14(0,14)	19(19,0)	15(15,0)	intergenic	LOC100056707(dist=9518),LOC100056754(dist=6129)
NC_009150.3	32893681	G	T	1/1	0/0	0/0	14(0,14)	19(19,0)	15(15,0)	intergenic	LOC100071988(dist=1804),LOC100071999(dist=30731)
NC_009145.3	121199635	G	A	1/1	0/0	0/0	14(0,14)	19(19,0)	15(15,0)	intergenic	TACR3(dist=18085),NONE(dist=NONE)
NC_009144.3	39812233	C	T	1/1	0/0	0/0	15(0,15)	19(19,0)	15(15,0)	intronic	ANKRD22
NC_009172.3	32638610	C	T	1/1	0/0	0/0	16(0,16)	19(19,0)	15(15,0)	intergenic	LOC111771231(dist=629895),LOC111771246(dist=141235)
NC_009172.3	32638611	A	G	1/1	0/0	0/0	16(0,16)	19(19,0)	15(15,0)	intergenic	LOC111771231(dist=629896),LOC111771246(dist=141234)
NC_009144.3	51934645	A	C	1/1	0/0	0/0	16(0,16)	19(19,0)	15(15,0)	intronic	RTKN2
NC_009164.3	20440075	T	G	1/1	0/0	0/0	17(0,17)	19(19,0)	15(15,0)	intergenic	ITGA1(dist=667153),LOC111769874(dist=48443)
NC_009166.3	40184108	G	A	1/1	0/0	0/0	17(0,17)	19(19,0)	15(15,0)	ncRNA_intronic	LOC106782499
NC_009155.3	20037580	A	C	1/1	0/0	0/0	18(0,18)	19(19,0)	15(15,0)	intergenic	LOC100066553(dist=46635),LOC100066690(dist=97096)
NC_009169.3	12008601	C	T	1/1	0/0	0/0	19(0,19)	19(19,0)	15(15,0)	intergenic	LOC111770785(dist=124022),LOC111770849(dist=128796)
NC_009144.3	37171312	C	A	1/1	0/0	0/0	19(0,19)	19(19,0)	15(15,0)	intronic	TNKS2
NC_009172.3	11346088	G	T	1/1	0/0	0/0	20(0,20)	19(19,0)	15(15,0)	intronic	APBB1IP
NC_009173.3	10382001	A	G	1/1	0/0	0/0	20(0,20)	19(19,0)	15(15,0)	intronic	DISP1
NC_009159.3	58160802	T	C	1/1	0/0	0/0	20(0,20)	19(19,0)	15(15,0)	intergenic	LOC111768510(dist=243035),LRRC3B(dist=28755)
NC_009162.3	4238388	G	T	1/1	0/0	0/0	20(0,20)	19(19,0)	15(15,0)	intergenic	LOC111769004(dist=184536),IQCJ(dist=157049)
NC_009149.3	73659604	A	G	1/1	0/0	0/0	21(0,21)	19(19,0)	15(15,0)	intergenic	LOC100056707(dist=8313),LOC100056754(dist=7334)
NC_009172.3	2114298	T	C	1/1	0/0	0/0	22(0,22)	19(19,0)	15(15,0)	intergenic	LOC111771226(dist=93370),LOC111771177(dist=14889)
NC_009158.3	9571621	T	G	1/1	0/0	0/0	23(0,23)	19(19,0)	15(15,0)	intronic	AFF3
NC_009153.3	65988743	G	T	1/1	0/0	0/0	23(0,23)	19(19,0)	15(15,0)	intergenic	TSPYL4(dist=5110),TSPYL1(dist=1762)
NC_009169.3	26203801	T	C	1/1	0/0	0/0	24(0,24)	19(19,0)	15(15,0)	intergenic	ADAMTS5(dist=1041526),LOC111770793(dist=304595)
NC_009157.3	6830801	A	G	1/1	0/0	0/0	26(0,26)	19(19,0)	15(15,0)	intergenic	NSG2(dist=18401),C14H5orf47(dist=12857)
NC_009150.3	85155857	C	T	1/1	0/0	0/0	27(0,27)	19(19,0)	15(15,0)	intronic	RRAS2
NC_009170.3	39168089	T	C	1/1	0/0	0/0	28(0,28)	19(19,0)	15(15,0)	intronic	DLGAP2
NC_009168.3	7852910	G	C	1/1	0/0	0/0	31(0,31)	19(19,0)	15(15,0)	intergenic	ALDOB(dist=24801),LOC111770699(dist=5602)
NC_009145.3	90594155	T	C	1/1	0/0	0/0	31(0,31)	19(19,0)	15(15,0)	intergenic	LOC102150924(dist=33337),ZNF330(dist=3606)
NC_009160.3	69528538	C	T	1/1	0/0	0/0	33(0,33)	19(19,0)	15(15,0)	intergenic	TMTC4(dist=12150),NALCN(dist=259691)
NC_009154.3	21905115	C	G	1/1	0/0	0/0	10(0,10)	19(19,0)	16(16,0)	UTR5	KRT10B(XM_023652544.1#NC_009154.3#21905098:c.-630C>G)
NC_009144.3	164702586	G	A	1/1	0/0	0/0	10(0,10)	19(19,0)	16(16,0)	intergenic	LOC102150071(dist=9758),LOC111768996(dist=88564)
NC_009167.3	137922	T	C	1/1	0/0	0/0	10(0,10)	19(19,0)	16(16,0)	intergenic	LOC106782627(dist=5840),LOC111770275(dist=16380)
NC_009147.3	80015601	T	A	1/1	0/0	0/0	10(0,10)	19(19,0)	16(16,0)	intergenic	LOC111773095(dist=53153),TMEM229A(dist=73781)
NC_009155.3	4377804	G	A	1/1	0/0	0/0	10(0,10)	19(19,0)	16(16,0)	intergenic	LOC111775888(dist=24335),LOC111775889(dist=1259522)
NC_009144.3	173458752	T	G	1/1	0/0	0/0	11(0,11)	19(19,0)	16(16,0)	exonic	LOC106782221
NC_009165.3	4228133	A	C	1/1	0/0	0/0	12(0,12)	19(19,0)	16(16,0)	UTR3	LOC100060806(XM_023626007.1#NC_009165.3#4227218:c.*71A>C)
NC_009164.3	820794	G	A	1/1	0/0	0/0	12(0,12)	19(19,0)	16(16,0)	intergenic	LOC100062238(dist=17146),LOC100062316(dist=41133)
NC_009164.3	27684911	A	G	1/1	0/0	0/0	12(0,12)	19(19,0)	16(16,0)	intergenic	OSMR(dist=111213),LOC111769784(dist=78615)
NC_009144.3	160620614	C	T	1/1	0/0	0/0	13(0,13)	19(19,0)	16(16,0)	intergenic	LOC100072891(dist=7853),LOC106781124(dist=18269)
NC_009147.3	2544621	C	G	1/1	0/0	0/0	14(0,14)	19(19,0)	16(16,0)	intronic	MAGI2
NC_009145.3	46040808	A	G	1/1	0/0	0/0	15(0,15)	19(19,0)	16(16,0)	intergenic	AJAP1(dist=169369),C2H1orf174(dist=422227)
NC_009145.3	46040809	T	C	1/1	0/0	0/0	15(0,15)	19(19,0)	16(16,0)	intergenic	AJAP1(dist=169370),C2H1orf174(dist=422226)
NC_009158.3	75764794	G	A	1/1	0/0	0/0	16(0,16)	19(19,0)	16(16,0)	intronic	LDAH
NC_009155.3	20037577	A	G	1/1	0/0	0/0	16(0,16)	19(19,0)	16(16,0)	intergenic	LOC100066553(dist=46632),LOC100066690(dist=97099)
NC_009153.3	8127970	G	A	1/1	0/0	0/0	16(0,16)	19(19,0)	16(16,0)	intronic	ZNF829
NC_009144.3	73666469	C	T	1/1	0/0	0/0	18(0,18)	19(19,0)	16(16,0)	intergenic	CHRM3(dist=633176),LOC111774612(dist=1153918)
NC_009150.3	76762847	A	T	1/1	0/0	0/0	18(0,18)	19(19,0)	16(16,0)	intergenic	LOC100054490(dist=22605),LOC100054534(dist=1903)
NC_009149.3	40255107	A	C	1/1	0/0	0/0	18(0,18)	19(19,0)	16(16,0)	intergenic	LOC100065752(dist=4109),LOC100065827(dist=45305)
NC_009166.3	40018689	C	T	1/1	0/0	0/0	19(0,19)	19(19,0)	16(16,0)	exonic	IFNA1
NC_009145.3	70349029	A	G	1/1	0/0	0/0	20(0,20)	19(19,0)	16(16,0)	intergenic	APELA(dist=57870),MARCH1(dist=724998)
NC_009145.3	70349034	C	T	1/1	0/0	0/0	20(0,20)	19(19,0)	16(16,0)	intergenic	APELA(dist=57875),MARCH1(dist=724993)
NC_009151.3	92754315	C	A	1/1	0/0	0/0	20(0,20)	19(19,0)	16(16,0)	intronic	ZNF407
NC_009158.3	24334490	T	C	1/1	0/0	0/0	22(0,22)	19(19,0)	16(16,0)	intronic	CTNNA2
NC_009158.3	30253520	G	T	1/1	0/0	0/0	24(0,24)	19(19,0)	16(16,0)	intergenic	LOC106781152(dist=2864),DUSP11(dist=31957)
NC_009161.3	42876043	A	G	1/1	0/0	0/0	25(0,25)	19(19,0)	16(16,0)	intronic	KCNH7
NC_009164.3	16705396	A	G	1/1	0/0	0/0	25(0,25)	19(19,0)	16(16,0)	intergenic	LOC111769632(dist=43445),ANKRD55(dist=143340)
NC_009165.3	42332591	C	T	1/1	0/0	0/0	34(0,34)	19(19,0)	16(16,0)	intergenic	BCAS1(dist=43118),LOC111770039(dist=3650)
NC_009150.3	32894718	G	A	1/1	0/0	0/0	11(0,11)	19(19,0)	17(17,0)	intergenic	LOC100071988(dist=2841),LOC100071999(dist=29694)
NC_009150.3	54524077	C	T	1/1	0/0	0/0	11(0,11)	19(19,0)	17(17,0)	intergenic	LOC106781236(dist=2428),LOC111774306(dist=18833)
NC_009151.3	38817560	G	A	1/1	0/0	0/0	11(0,11)	19(19,0)	17(17,0)	intergenic	PIEZO2(dist=51338),LOC111774553(dist=73706)
NC_009170.3	5418980	A	T	1/1	0/0	0/0	12(0,12)	19(19,0)	17(17,0)	intronic	LOC100056890
NC_009161.3	21068869	C	T	1/1	0/0	0/0	12(0,12)	19(19,0)	17(17,0)	intronic	THSD7B
NC_009152.3	33759438	G	C	1/1	0/0	0/0	13(0,13)	19(19,0)	17(17,0)	intronic	SNTG1
NC_009153.3	50604533	A	C	1/1	0/0	0/0	14(0,14)	19(19,0)	17(17,0)	intergenic	LOC111775513(dist=220836),POU3F2(dist=586302)
NC_009172.3	10919073	T	A	1/1	0/0	0/0	14(0,14)	19(19,0)	17(17,0)	intronic	YME1L1
NC_009153.3	8127952	G	A	1/1	0/0	0/0	16(0,16)	19(19,0)	17(17,0)	intronic	ZNF829
NC_009153.3	8127953	A	G	1/1	0/0	0/0	16(0,16)	19(19,0)	17(17,0)	intronic	ZNF829
NC_009146.3	45934318	A	G	1/1	0/0	0/0	17(0,17)	19(19,0)	17(17,0)	intronic	GRID2
NC_009153.3	79938073	T	C	1/1	0/0	0/0	17(0,17)	19(19,0)	17(17,0)	upstream	LOC100073120
NC_009158.3	27909770	C	T	1/1	0/0	0/0	18(0,18)	19(19,0)	17(17,0)	intergenic	LOC111768263(dist=322762),GCFC2(dist=563036)
NC_009172.3	32635945	G	A	1/1	0/0	0/0	18(0,18)	19(19,0)	17(17,0)	intergenic	LOC111771231(dist=627230),LOC111771246(dist=143900)
NC_009148.3	13351781	A	G	1/1	0/0	0/0	18(0,18)	19(19,0)	17(17,0)	intronic	RASAL2
NC_009144.3	87493208	T	C	1/1	0/0	0/0	19(0,19)	19(19,0)	17(17,0)	intergenic	GHITM(dist=815623),NRG3(dist=64904)
NC_009152.3	52682812	A	G	1/1	0/0	0/0	19(0,19)	19(19,0)	17(17,0)	intergenic	LOC111774999(dist=145019),LOC111775000(dist=248091)
NC_009151.3	53081074	T	A	1/1	0/0	0/0	20(0,20)	19(19,0)	17(17,0)	intergenic	CDH2(dist=475667),LOC111774853(dist=253742)
NC_009158.3	33594918	A	G	1/1	0/0	0/0	22(0,22)	19(19,0)	17(17,0)	intronic	GMCL1
NC_009149.3	20127709	T	C	1/1	0/0	0/0	23(0,23)	19(19,0)	17(17,0)	intronic	ATG16L1
NC_009149.3	50799283	T	G	1/1	0/0	0/0	24(0,24)	19(19,0)	17(17,0)	ncRNA_intronic	LOC111774060
NC_009153.3	68782825	A	G	1/1	0/0	0/0	25(0,25)	19(19,0)	17(17,0)	intergenic	MAN1A1(dist=177138),TBC1D32(dist=1155846)
NC_009169.3	15785192	G	A	1/1	0/0	0/0	27(0,27)	19(19,0)	17(17,0)	intergenic	LOC106782630(dist=279253),MIR99A-2(dist=223527)
NC_009153.3	3276298	C	T	1/1	0/0	0/0	27(0,27)	19(19,0)	17(17,0)	intergenic	TSHZ3(dist=272721),LOC111775475(dist=31558)
NC_009145.3	89926114	A	G	1/1	0/0	0/0	28(0,28)	19(19,0)	17(17,0)	intronic	INPP4B
NC_009172.3	27776796	A	G	1/1	0/0	0/0	31(0,31)	19(19,0)	17(17,0)	intronic	SFMBT2
NC_009159.3	43627788	A	G	1/1	0/0	0/0	32(0,32)	19(19,0)	17(17,0)	intronic	TCAIM
NC_009164.3	44218048	G	T	1/1	0/0	0/0	33(0,33)	19(19,0)	17(17,0)	intergenic	CDH18(dist=1322638),LOC102150284(dist=309738)
NC_009164.3	3116041	G	A	1/1	0/0	0/0	10(0,10)	19(19,0)	18(18,0)	downstream	COLGALT1
NC_009158.3	90835187	A	T	1/1	0/0	0/0	10(0,10)	19(19,0)	18(18,0)	intergenic	LOC111768172(dist=125258),MYT1L(dist=58438)
NC_009144.3	156780684	T	C	1/1	0/0	0/0	10(0,10)	19(19,0)	18(18,0)	intergenic	LOC111775626(dist=11224),LOC100072033(dist=11946)
NC_009148.3	70716243	A	G	1/1	0/0	0/0	11(0,11)	19(19,0)	18(18,0)	intergenic	BARHL2(dist=35887),LOC102150970(dist=409824)
NC_009144.3	164719409	C	T	1/1	0/0	0/0	11(0,11)	19(19,0)	18(18,0)	intergenic	LOC102150071(dist=26581),LOC111768996(dist=71741)
NC_009164.3	820784	A	G	1/1	0/0	0/0	12(0,12)	19(19,0)	18(18,0)	intergenic	LOC100062238(dist=17136),LOC100062316(dist=41143)
NC_009158.3	27841194	T	C	1/1	0/0	0/0	12(0,12)	19(19,0)	18(18,0)	intergenic	LOC111768263(dist=254186),GCFC2(dist=631612)
NC_009162.3	54581813	A	G	1/1	0/0	0/0	13(0,13)	19(19,0)	18(18,0)	intergenic	ALCAM(dist=781218),LOC106781984(dist=540436)
NC_009153.3	50601335	G	A	1/1	0/0	0/0	13(0,13)	19(19,0)	18(18,0)	intergenic	LOC111775513(dist=217638),POU3F2(dist=589500)
NC_009151.3	38817340	C	T	1/1	0/0	0/0	13(0,13)	19(19,0)	18(18,0)	intergenic	PIEZO2(dist=51118),LOC111774553(dist=73926)
NC_009160.3	31114664	G	C	1/1	0/0	0/0	14(0,14)	19(19,0)	18(18,0)	intergenic	LOC111768686(dist=153449),LOC111768687(dist=1461839)
NC_009162.3	7775172	T	C	1/1	0/0	0/0	14(0,14)	19(19,0)	18(18,0)	intergenic	LOC111769009(dist=317892),SI(dist=668652)
NC_009147.3	2375004	A	G	1/1	0/0	0/0	14(0,14)	19(19,0)	18(18,0)	intronic	MAGI2
NC_009173.3	19296182	A	C	1/1	0/0	0/0	16(0,16)	19(19,0)	18(18,0)	intergenic	LOC111771306(dist=838992),LOC100058286(dist=192133)
NC_009174.3	22161595	G	A	1/1	0/0	0/0	16(0,16)	19(19,0)	18(18,0)	intronic	PHACTR2
NC_009150.3	99089303	T	C	1/1	0/0	0/0	17(0,17)	19(19,0)	18(18,0)	intronic	LOC100072601
NC_009153.3	52074433	A	G	1/1	0/0	0/0	17(0,17)	19(19,0)	18(18,0)	intergenic	PRDM13(dist=215685),MCHR2(dist=36318)
NC_009150.3	9497063	T	C	1/1	0/0	0/0	20(0,20)	19(19,0)	18(18,0)	intergenic	LOC100068095(dist=1202770),LOC111774096(dist=112223)
NC_009158.3	8271506	A	C	1/1	0/0	0/0	21(0,21)	19(19,0)	18(18,0)	intergenic	MAP4K4(dist=147201),RFX8(dist=25026)
NC_009157.3	47607205	G	A	1/1	0/0	0/0	23(0,23)	19(19,0)	18(18,0)	intergenic	GRAMD2B(dist=270135),LOC111767954(dist=690289)
NC_009156.3	14669750	G	A	1/1	0/0	0/0	24(0,24)	19(19,0)	18(18,0)	intergenic	LOC102148714(dist=136284),LOC106781528(dist=612630)
NC_009146.3	74567312	A	G	1/1	0/0	0/0	31(0,31)	19(19,0)	18(18,0)	intergenic	ADGRL3(dist=172195),LOC111772698(dist=104850)
NC_009150.3	88430766	G	T	1/1	0/0	0/0	45(0,45)	19(19,0)	18(18,0)	intronic	SERGEF
NC_009153.3	24314624	T	C	1/1	0/0	0/0	10(0,10)	19(19,0)	19(19,0)	intergenic	LOC100054370(dist=71312),LOC100054595(dist=13190)
NC_009144.3	164699097	G	T	1/1	0/0	0/0	10(0,10)	19(19,0)	19(19,0)	intergenic	LOC102150071(dist=6269),LOC111768996(dist=92053)
NC_009150.3	32893429	G	C	1/1	0/0	0/0	13(0,13)	19(19,0)	19(19,0)	intergenic	LOC100071988(dist=1552),LOC100071999(dist=30983)
NC_009144.3	180418344	G	A	1/1	0/0	0/0	13(0,13)	19(19,0)	19(19,0)	intergenic	LRFN5(dist=761220),LOC111769864(dist=209504)
NC_009161.3	21068852	G	A	1/1	0/0	0/0	13(0,13)	19(19,0)	19(19,0)	intronic	THSD7B
NC_009150.3	32893433	T	C	1/1	0/0	0/0	14(0,14)	19(19,0)	19(19,0)	intergenic	LOC100071988(dist=1556),LOC100071999(dist=30979)
NC_009157.3	74870131	T	C	1/1	0/0	0/0	19(0,19)	19(19,0)	19(19,0)	ncRNA_intronic	LOC102148923
NC_009147.3	9505748	T	G	1/1	0/0	0/0	20(0,20)	19(19,0)	19(19,0)	ncRNA_intronic	LOC102149526
NC_009166.3	40018710	A	G	1/1	0/0	0/0	21(0,21)	19(19,0)	19(19,0)	exonic	IFNA1
NC_009148.3	65724946	G	A	1/1	0/0	0/0	22(0,22)	19(19,0)	19(19,0)	intergenic	PTBP2(dist=5252),LOC111773402(dist=436567)
NC_009148.3	68410999	G	A	1/1	0/0	0/0	23(0,23)	19(19,0)	19(19,0)	intergenic	FNBP1L(dist=10752),DR1(dist=33384)
NC_009161.3	70481751	G	A	1/1	0/0	0/0	24(0,24)	19(19,0)	19(19,0)	intergenic	LOC111768937(dist=784365),LOC111768777(dist=624665)
NC_009146.3	25794732	T	C	1/1	0/0	0/0	30(0,30)	19(19,0)	19(19,0)	intronic	CNTNAP4
NC_009154.3	34506278	A	G	1/1	0/0	0/0	31(0,31)	19(19,0)	19(19,0)	intronic	MED13
NC_009151.3	31017507	A	G	1/1	0/0	0/0	10(0,10)	19(19,0)	20(20,0)	intergenic	ADGRD1(dist=46459),MIR9013(dist=33401)
NC_009150.3	65273168	T	C	1/1	0/0	0/0	12(0,12)	19(19,0)	20(20,0)	intergenic	FAM181B(dist=711022),LOC102149455(dist=17911)
NC_009150.3	65273169	G	A	1/1	0/0	0/0	14(0,14)	19(19,0)	20(20,0)	intergenic	FAM181B(dist=711023),LOC102149455(dist=17910)
NC_009161.3	13208266	G	A	1/1	0/0	0/0	14(0,14)	19(19,0)	20(20,0)	intergenic	LOC102148719(dist=31501),LOC100147601(dist=8205)
NC_009167.3	46967133	G	A	1/1	0/0	0/0	14(0,14)	19(19,0)	20(20,0)	intronic	PACS2
NC_009160.3	38911814	A	C	1/1	0/0	0/0	15(0,15)	19(19,0)	20(20,0)	intergenic	LOC100064376(dist=918016),LOC100064677(dist=395870)
NC_009164.3	24969988	G	A	1/1	0/0	0/0	18(0,18)	19(19,0)	20(20,0)	intergenic	GHR(dist=176797),LOC111769770(dist=45848)
NC_009170.3	22146053	T	C	1/1	0/0	0/0	21(0,21)	19(19,0)	20(20,0)	intergenic	LOC106782668(dist=318942),TRIML1(dist=492431)
NC_009145.3	74206101	T	C	1/1	0/0	0/0	24(0,24)	19(19,0)	20(20,0)	intergenic	LOC111770355(dist=733958),RAPGEF2(dist=1019124)
NC_009160.3	32726974	G	A	1/1	0/0	0/0	35(0,35)	19(19,0)	20(20,0)	intergenic	LOC111768687(dist=137581),LOC111768716(dist=414152)
NC_009155.3	4373064	A	G	1/1	0/0	0/0	11(0,11)	19(19,0)	21(21,0)	intergenic	LOC111775888(dist=19595),LOC111775889(dist=1264262)
NC_009144.3	164727422	G	A	1/1	0/0	0/0	14(0,14)	19(19,0)	21(21,0)	intergenic	LOC102150071(dist=34594),LOC111768996(dist=63728)
NC_009144.3	152439658	A	C	1/1	0/0	0/0	15(0,15)	19(19,0)	21(21,0)	intergenic	LOC111768331(dist=460245),LOC106782188(dist=154155)
NC_009158.3	27909666	C	G	1/1	0/0	0/0	16(0,16)	19(19,0)	21(21,0)	intergenic	LOC111768263(dist=322658),GCFC2(dist=563140)
NC_009154.3	21466867	A	G	1/1	0/0	0/0	17(0,17)	19(19,0)	21(21,0)	exonic	KRT33A
NC_009164.3	24969983	A	G	1/1	0/0	0/0	18(0,18)	19(19,0)	21(21,0)	intergenic	GHR(dist=176792),LOC111769770(dist=45853)
NC_009144.3	164715646	G	A	1/1	0/0	0/0	18(0,18)	19(19,0)	21(21,0)	intergenic	LOC102150071(dist=22818),LOC111768996(dist=75504)
NC_009144.3	164715650	T	G	1/1	0/0	0/0	18(0,18)	19(19,0)	21(21,0)	intergenic	LOC102150071(dist=22822),LOC111768996(dist=75500)
NC_009164.3	1687006	C	G	1/1	0/0	0/0	20(0,20)	19(19,0)	21(21,0)	downstream	LOC100070661
NC_009144.3	54580080	A	C	1/1	0/0	0/0	21(0,21)	19(19,0)	21(21,0)	intergenic	LOC111774018(dist=738610),LOC111769842(dist=534183)
NC_009150.3	9497084	C	T	1/1	0/0	0/0	22(0,22)	19(19,0)	21(21,0)	intergenic	LOC100068095(dist=1202791),LOC111774096(dist=112202)
NC_009152.3	32270715	T	C	1/1	0/0	0/0	24(0,24)	19(19,0)	21(21,0)	intronic	PCMTD1
NC_009162.3	45676812	T	C	1/1	0/0	0/0	27(0,27)	19(19,0)	21(21,0)	intergenic	GAP43(dist=347716),LOC111768977(dist=92071)
NC_009173.3	4798044	T	C	1/1	0/0	0/0	10(0,10)	19(19,0)	22(22,0)	intronic	LOC102150074
NC_009149.3	35992351	T	A	1/1	0/0	0/0	14(0,14)	19(19,0)	22(22,0)	intergenic	CD163(dist=74448),LOC100060538(dist=137102)
NC_009145.3	63055594	G	A	1/1	0/0	0/0	15(0,15)	19(19,0)	22(22,0)	intergenic	GALNT7(dist=198924),LOC106782832(dist=77698)
NC_009151.3	79530453	G	A	1/1	0/0	0/0	15(0,15)	19(19,0)	22(22,0)	intronic	ZNF532
NC_009148.3	7644672	A	G	1/1	0/0	0/0	18(0,18)	19(19,0)	22(22,0)	intronic	PRRC2C
NC_009156.3	19118238	G	A	1/1	0/0	0/0	18(0,18)	19(19,0)	22(22,0)	intergenic	PSPH(dist=14908),NIPSNAP2(dist=3210)
NC_009153.3	24340979	C	T	1/1	0/0	0/0	26(0,26)	19(19,0)	22(22,0)	intergenic	LOC111775142(dist=7133),LOC100054684(dist=27960)
NC_009160.3	58086786	A	C	1/1	0/0	0/0	28(0,28)	19(19,0)	22(22,0)	intergenic	LOC111768700(dist=457139),SLITRK5(dist=450482)
NC_009151.3	23944981	C	G	1/1	0/0	0/0	10(0,10)	19(19,0)	23(23,0)	downstream	ANAPC7,ATP2A2
NC_009144.3	164717130	A	C	1/1	0/0	0/0	13(0,13)	19(19,0)	23(23,0)	intergenic	LOC102150071(dist=24302),LOC111768996(dist=74020)
NC_009150.3	54686134	G	A	1/1	0/0	0/0	14(0,14)	19(19,0)	23(23,0)	intergenic	LOC111774307(dist=52538),LOC100055731(dist=6081)
NC_009173.3	20150148	G	A	1/1	0/0	0/0	15(0,15)	19(19,0)	23(23,0)	intronic	BRINP3
NC_009169.3	7625558	A	G	1/1	0/0	0/0	25(0,25)	19(19,0)	23(23,0)	intergenic	CADM2(dist=1959884),LOC111770757(dist=881897)
NC_009145.3	63055608	G	A	1/1	0/0	0/0	13(0,13)	19(19,0)	24(24,0)	intergenic	GALNT7(dist=198938),LOC106782832(dist=77684)
NC_009144.3	41848532	G	A	1/1	0/0	0/0	15(0,15)	19(19,0)	24(24,0)	intronic	A1CF
NC_009166.3	45633	T	C	1/1	0/0	0/0	49(0,49)	19(19,0)	24(24,0)	intergenic	NONE(dist=NONE),LOC111770119(dist=73199)
NC_009146.3	69456093	T	C	1/1	0/0	0/0	11(0,11)	19(19,0)	25(25,0)	intergenic	LOC111773048(dist=63694),LOC111772695(dist=394054)
NC_009169.3	20210395	G	A	1/1	0/0	0/0	20(0,20)	19(19,0)	25(25,0)	intronic	NCAM2
NC_009145.3	98020648	A	G	1/1	0/0	0/0	27(0,27)	19(19,0)	26(26,0)	intergenic	LOC111770384(dist=180556),LOC111772631(dist=261651)
NC_009144.3	46010002	T	A	1/1	0/0	0/0	30(0,30)	19(19,0)	26(26,0)	intergenic	LOC111773962(dist=140031),ZWINT(dist=754306)
NC_009155.3	16596538	T	C	1/1	0/0	0/0	22(0,22)	19(19,0)	27(27,0)	intergenic	LOC111776060(dist=8508),LOC111776061(dist=12804)
NC_009144.3	164718710	T	C	1/1	0/0	0/0	11(0,11)	19(19,0)	28(28,0)	intergenic	LOC102150071(dist=25882),LOC111768996(dist=72440)
NC_009144.3	164708402	A	T	1/1	0/0	0/0	16(0,16)	19(19,0)	28(28,0)	intergenic	LOC102150071(dist=15574),LOC111768996(dist=82748)
NC_009144.3	164708403	A	G	1/1	0/0	0/0	16(0,16)	19(19,0)	28(28,0)	intergenic	LOC102150071(dist=15575),LOC111768996(dist=82747)
NC_009150.3	76741301	T	G	1/1	0/0	0/0	19(0,19)	19(19,0)	28(28,0)	intergenic	LOC100054490(dist=1059),LOC100054534(dist=23449)
NC_009169.3	19199286	G	C	1/1	0/0	0/0	27(0,27)	19(19,0)	28(28,0)	intergenic	LOC100067387(dist=298159),LOC111770861(dist=24795)
NC_009147.3	18842378	T	G	1/1	0/0	0/0	28(0,28)	19(19,0)	30(30,0)	intergenic	ABCA13(dist=273709),VWC2(dist=801967)
NC_009151.3	80900993	A	G	1/1	0/0	0/0	24(0,24)	19(19,0)	32(32,0)	intergenic	LOC100055638(dist=75394),CDH20(dist=521036)
NC_009144.3	164710429	C	T	1/1	0/0	0/0	15(0,15)	19(19,0)	36(36,0)	intergenic	LOC102150071(dist=17601),LOC111768996(dist=80721)
NC_009153.3	30040686	A	C	1/1	0/0	0/0	11(0,11)	20(20,0)	10(10,0)	intergenic	CD109(dist=785915),COL12A1(dist=334316)
NC_009170.3	22155701	G	T	1/1	0/0	0/0	11(0,11)	20(20,0)	10(10,0)	intergenic	LOC106782668(dist=328590),TRIML1(dist=482783)
NC_009145.3	116472133	T	G	1/1	0/0	0/0	12(0,12)	20(20,0)	10(10,0)	intronic	CFI
NC_009160.3	62061773	G	T	1/1	0/0	0/0	12(0,12)	20(20,0)	10(10,0)	intronic	GPC5
NC_009162.3	54579261	A	T	1/1	0/0	0/0	13(0,13)	20(20,0)	10(10,0)	intergenic	ALCAM(dist=778666),LOC106781984(dist=542988)
NC_009169.3	4699460	T	A	1/1	0/0	0/0	13(0,13)	20(20,0)	10(10,0)	intronic	CADM2
NC_009156.3	17496983	T	G	1/1	0/0	0/0	13(0,13)	20(20,0)	10(10,0)	intronic	CALN1
NC_009153.3	9874189	T	A	1/1	0/0	0/0	13(0,13)	20(20,0)	10(10,0)	intronic	LOC100066370
NC_009150.3	32895225	T	C	1/1	0/0	0/0	14(0,14)	20(20,0)	10(10,0)	intergenic	LOC100071988(dist=3348),LOC100071999(dist=29187)
NC_009150.3	32895237	A	G	1/1	0/0	0/0	15(0,15)	20(20,0)	10(10,0)	intergenic	LOC100071988(dist=3360),LOC100071999(dist=29175)
NC_009149.3	7633734	G	A	1/1	0/0	0/0	16(0,16)	20(20,0)	10(10,0)	UTR3	CXCR2(XM_005610605.3#NC_009149.3#7619796:c.*168G>A,XM_005610607.3#NC_009149.3#7619903:c.*168G>A,XM_005610608.3#NC_009149.3#7619998:c.*168G>A,XM_005610606.3#NC_009149.3#7627398:c.*168G>A)
NC_009146.3	43859567	T	G	1/1	0/0	0/0	16(0,16)	20(20,0)	10(10,0)	intergenic	PDHA2(dist=48444),UNC5C(dist=169956)
NC_009158.3	6200978	T	C	1/1	0/0	0/0	17(0,17)	20(20,0)	10(10,0)	intergenic	LOC111768025(dist=951370),TMEM182(dist=869077)
NC_009147.3	98364140	T	G	1/1	0/0	0/0	17(0,17)	20(20,0)	10(10,0)	intergenic	LOC111773281(dist=244068),LOC111773318(dist=597415)
NC_009159.3	40374430	A	G	1/1	0/0	0/0	18(0,18)	20(20,0)	10(10,0)	intergenic	ECATH-2(dist=3843),CDC25A(dist=20131)
NC_009149.3	82874411	C	T	1/1	0/0	0/0	18(0,18)	20(20,0)	10(10,0)	intronic	IRAK3
NC_009159.3	2867845	G	T	1/1	0/0	0/0	18(0,18)	20(20,0)	10(10,0)	intronic	LOC100054787
NC_009156.3	36202999	C	T	1/1	0/0	0/0	18(0,18)	20(20,0)	10(10,0)	intergenic	LOC102149396(dist=75629),USP7(dist=2935)
NC_009154.3	20325773	A	G	1/1	0/0	0/0	18(0,18)	20(20,0)	10(10,0)	UTR3	PSME3(XM_003362548.4#NC_009154.3#20324994:c.*1427T>C,XM_005597369.3#NC_009154.3#20324994:c.*1427T>C)
NC_009153.3	14531506	A	G	1/1	0/0	0/0	19(0,19)	20(20,0)	10(10,0)	intergenic	LOC100070087(dist=5065),LOC106782025(dist=37098)
NC_009154.3	21927659	T	C	1/1	0/0	0/0	22(0,22)	20(20,0)	10(10,0)	UTR3	KRT28(NM_001346174.1#NC_009154.3#21919028:c.*178T>C)
NC_009157.3	70036318	T	G	1/1	0/0	0/0	24(0,24)	20(20,0)	10(10,0)	intergenic	LOC111767874(dist=656562),LOC111767878(dist=172555)
NC_009145.3	27660199	A	T	1/1	0/0	0/0	25(0,25)	20(20,0)	10(10,0)	intronic	PHACTR4
NC_009154.3	14890112	T	C	1/1	0/0	0/0	25(0,25)	20(20,0)	10(10,0)	intronic	SMURF2
NC_009147.3	6948079	A	G	1/1	0/0	0/0	27(0,27)	20(20,0)	10(10,0)	intronic	PIK3CG
NC_009162.3	53108327	C	T	1/1	0/0	0/0	32(0,32)	20(20,0)	10(10,0)	intergenic	LOC102150220(dist=797553),CBLB(dist=253552)
NC_009160.3	74116773	G	T	1/1	0/0	0/0	32(0,32)	20(20,0)	10(10,0)	intergenic	LOC111768632(dist=846886),LOC111768633(dist=189742)
NC_009153.3	21967690	T	C	1/1	0/0	0/0	36(0,36)	20(20,0)	10(10,0)	intronic	LOC100065138
NC_009167.3	455517	A	G	1/1	0/0	0/0	49(0,49)	20(20,0)	10(10,0)	intergenic	LOC111770274(dist=38763),LOC106781295(dist=52661)
NC_009153.3	18991585	A	G	1/1	0/0	0/0	10(0,10)	20(20,0)	11(11,0)	exonic	LOC100054308
NC_009161.3	60700022	T	C	1/1	0/0	0/0	10(0,10)	20(20,0)	11(11,0)	intronic	NCKAP1
NC_009162.3	25242186	A	T	1/1	0/0	0/0	11(0,11)	20(20,0)	11(11,0)	intergenic	LOC106781979(dist=79026),LOC100067260(dist=3100)
NC_009172.3	12434368	T	C	1/1	0/0	0/0	12(0,12)	20(20,0)	11(11,0)	intronic	GPR158
NC_009161.3	12947875	C	A	1/1	0/0	0/0	13(0,13)	20(20,0)	11(11,0)	intronic	CCDC93
NC_009151.3	92720393	A	T	1/1	0/0	0/0	13(0,13)	20(20,0)	11(11,0)	intronic	ZNF407
NC_009153.3	9874181	T	C	1/1	0/0	0/0	14(0,14)	20(20,0)	11(11,0)	intronic	LOC100066370
NC_009153.3	47902486	G	A	1/1	0/0	0/0	14(0,14)	20(20,0)	11(11,0)	intergenic	LOC102148577(dist=1275743),LOC111775321(dist=222594)
NC_009159.3	43492603	A	G	1/1	0/0	0/0	14(0,14)	20(20,0)	11(11,0)	intronic	ZNF852
NC_009148.3	44109447	A	T	1/1	0/0	0/0	15(0,15)	20(20,0)	11(11,0)	intergenic	LOC100068789(dist=6630),TRNAH-GUG_4(dist=8002)
NC_009144.3	147756287	G	A	1/1	0/0	0/0	16(0,16)	20(20,0)	11(11,0)	intronic	STARD9
NC_009150.3	26782359	C	T	1/1	0/0	0/0	16(0,16)	20(20,0)	11(11,0)	intronic	UBE4A
NC_009150.3	24002416	C	T	1/1	0/0	0/0	18(0,18)	20(20,0)	11(11,0)	intronic	CADM1
NC_009149.3	73661598	A	C	1/1	0/0	0/0	18(0,18)	20(20,0)	11(11,0)	intergenic	LOC100056707(dist=10307),LOC100056754(dist=5340)
NC_009167.3	37420686	T	G	1/1	0/0	0/0	18(0,18)	20(20,0)	11(11,0)	intergenic	LOC100065068(dist=4841),SPI2(dist=6707)
NC_009150.3	76185997	T	C	1/1	0/0	0/0	18(0,18)	20(20,0)	11(11,0)	intergenic	LOC100068937(dist=10361),LOC100068960(dist=11434)
NC_009154.3	46099324	C	A	1/1	0/0	0/0	18(0,18)	20(20,0)	11(11,0)	intronic	SMG6
NC_009151.3	88547183	G	A	1/1	0/0	0/0	21(0,21)	20(20,0)	11(11,0)	intronic	DOK6
NC_009149.3	73654808	G	A	1/1	0/0	0/0	23(0,23)	20(20,0)	11(11,0)	intergenic	LOC100056707(dist=3517),LOC100056754(dist=12130)
NC_009144.3	20761955	C	T	1/1	0/0	0/0	24(0,24)	20(20,0)	11(11,0)	intronic	RBM20
NC_009145.3	94305980	T	C	1/1	0/0	0/0	25(0,25)	20(20,0)	11(11,0)	intergenic	PCDH18(dist=490846),LOC111772558(dist=773867)
NC_009150.3	28504213	T	C	1/1	0/0	0/0	27(0,27)	20(20,0)	11(11,0)	intronic	POU2F3
NC_009153.3	15353505	C	T	1/1	0/0	0/0	27(0,27)	20(20,0)	11(11,0)	intergenic	ZNF112(dist=9003),ZNF285(dist=20295)
NC_009145.3	49569223	C	T	1/1	0/0	0/0	30(0,30)	20(20,0)	11(11,0)	intronic	ATP6V1B2
NC_009151.3	25138553	T	C	1/1	0/0	0/0	31(0,31)	20(20,0)	11(11,0)	intergenic	CLIP1(dist=21900),ZCCHC8(dist=7612)
NC_009145.3	12885112	C	T	1/1	0/0	0/0	31(0,31)	20(20,0)	11(11,0)	intronic	NASP
NC_009154.3	38000596	A	G	1/1	0/0	0/0	31(0,31)	20(20,0)	11(11,0)	intergenic	SLFN12(dist=25220),LOC106780891(dist=1217)
NC_009154.3	52560015	T	C	1/1	0/0	0/0	32(0,32)	20(20,0)	11(11,0)	intronic	STX8
NC_009144.3	121194714	T	A	1/1	0/0	0/0	33(0,33)	20(20,0)	11(11,0)	intronic	REC114
NC_009161.3	77579103	G	A	1/1	0/0	0/0	38(0,38)	20(20,0)	11(11,0)	intergenic	BMPR2(dist=3622),FAM117B(dist=28363)
NC_009166.3	6919801	A	T	1/1	0/0	0/0	39(0,39)	20(20,0)	11(11,0)	intronic	C23H9orf64
NC_009159.3	6353992	T	C	1/1	0/0	0/0	42(0,42)	20(20,0)	11(11,0)	intronic	PPARG
NC_009172.3	30622471	T	C	1/1	0/0	0/0	44(0,44)	20(20,0)	11(11,0)	intergenic	LOC100057416(dist=172078),LOC102150432(dist=61557)
NC_009157.3	10556486	C	A	1/1	0/0	0/0	11(0,11)	20(20,0)	12(12,0)	intronic	DOCK2
NC_009146.3	67718584	T	C	1/1	0/0	0/0	11(0,11)	20(20,0)	12(12,0)	intergenic	LOC100067994(dist=83912),LOC100066501(dist=9815)
NC_009172.3	1984795	G	A	1/1	0/0	0/0	11(0,11)	20(20,0)	12(12,0)	intergenic	LOC100146765(dist=69712),LOC111771226(dist=32763)
NC_009144.3	111445600	G	A	1/1	0/0	0/0	12(0,12)	20(20,0)	12(12,0)	UTR3	LOC102150068(XM_023651779.1#NC_009144.3#111404818:c.*124G>A,XM_023651786.1#NC_009144.3#111407978:c.*124G>A,XM_023651798.1#NC_009144.3#111430378:c.*90G>A,XM_023651837.1#NC_009144.3#111430386:c.*124G>A,XM_023651775.1#NC_009144.3#111430393:c.*124G>A,XM_023651771.1#NC_009144.3#111430393:c.*124G>A,XM_023651841.1#NC_009144.3#111432872:c.*124G>A)
NC_009171.3	38132859	T	C	1/1	0/0	0/0	13(0,13)	20(20,0)	12(12,0)	intronic	ADSL
NC_009146.3	51738744	T	G	1/1	0/0	0/0	13(0,13)	20(20,0)	12(12,0)	upstream	HSD17B11
NC_009153.3	18071750	C	A	1/1	0/0	0/0	13(0,13)	20(20,0)	12(12,0)	intergenic	LOC100050266(dist=20847),CRX(dist=24184)
NC_009146.3	67718598	G	A	1/1	0/0	0/0	13(0,13)	20(20,0)	12(12,0)	intergenic	LOC100067994(dist=83926),LOC100066501(dist=9801)
NC_009171.3	38132860	G	A	1/1	0/0	0/0	14(0,14)	20(20,0)	12(12,0)	intronic	ADSL
NC_009153.3	18071747	C	G	1/1	0/0	0/0	14(0,14)	20(20,0)	12(12,0)	intergenic	LOC100050266(dist=20844),CRX(dist=24187)
NC_009150.3	76755918	G	A	1/1	0/0	0/0	14(0,14)	20(20,0)	12(12,0)	intergenic	LOC100054490(dist=15676),LOC100054534(dist=8832)
NC_009148.3	44190939	T	C	1/1	0/0	0/0	14(0,14)	20(20,0)	12(12,0)	intronic	LOC100630206
NC_009151.3	66290290	G	A	1/1	0/0	0/0	14(0,14)	20(20,0)	12(12,0)	intergenic	LOC111774737(dist=24510),LOC111774738(dist=59359)
NC_009153.3	18071728	T	C	1/1	0/0	0/0	15(0,15)	20(20,0)	12(12,0)	intergenic	LOC100050266(dist=20825),CRX(dist=24206)
NC_009149.3	73660546	A	G	1/1	0/0	0/0	15(0,15)	20(20,0)	12(12,0)	intergenic	LOC100056707(dist=9255),LOC100056754(dist=6392)
NC_009149.3	40256830	T	A	1/1	0/0	0/0	15(0,15)	20(20,0)	12(12,0)	intergenic	LOC100065752(dist=5832),LOC100065827(dist=43582)
NC_009167.3	455612	A	G	1/1	0/0	0/0	15(0,15)	20(20,0)	12(12,0)	intergenic	LOC111770274(dist=38858),LOC106781295(dist=52566)
NC_009146.3	9700336	T	G	1/1	0/0	0/0	15(0,15)	20(20,0)	12(12,0)	intronic	LOC111772729
NC_009166.3	15712702	T	C	1/1	0/0	0/0	16(0,16)	20(20,0)	12(12,0)	upstream	ANXA1
NC_009169.3	33706536	A	T	1/1	0/0	0/0	16(0,16)	20(20,0)	12(12,0)	intergenic	LOC100061690(dist=21654),LOC100061622(dist=10248)
NC_009172.3	1984788	C	G	1/1	0/0	0/0	16(0,16)	20(20,0)	12(12,0)	intergenic	LOC100146765(dist=69705),LOC111771226(dist=32770)
NC_009148.3	32624589	C	G	1/1	0/0	0/0	16(0,16)	20(20,0)	12(12,0)	intronic	LOC100147417
NC_009149.3	13521960	T	G	1/1	0/0	0/0	17(0,17)	20(20,0)	12(12,0)	intergenic	DOCK10(dist=161499),NYAP2(dist=308207)
NC_009172.3	1984782	C	T	1/1	0/0	0/0	17(0,17)	20(20,0)	12(12,0)	intergenic	LOC100146765(dist=69699),LOC111771226(dist=32776)
NC_009173.3	18591190	G	A	1/1	0/0	0/0	17(0,17)	20(20,0)	12(12,0)	intergenic	LOC111771306(dist=134000),LOC100058286(dist=897125)
NC_009146.3	75008735	T	G	1/1	0/0	0/0	17(0,17)	20(20,0)	12(12,0)	intergenic	LOC111772698(dist=334575),LOC102147451(dist=1945788)
NC_009145.3	104061423	G	A	1/1	0/0	0/0	18(0,18)	20(20,0)	12(12,0)	intergenic	FAT4(dist=450298),ANKRD50(dist=48106)
[truncated: 12,110 more rows]

## Sheet: MIE_inheridate_donkey
Table S10. The detail of non-Mendelian inheritance variants.
Chr.	Poisition	Ref.	Alt.	Donkey_GT	Horse_GT	Mule_GT	Donkey_DP (Ref,Alt)	Horse_DP (Ref,Alt)	Mule_DP (Ref,Alt)	Location	Gene
NC_009145.3	71271881	A	C	1/1	0/0	1/1	25(0,25)	10(10,0)	11(0,11)	intronic	MARCH1
NC_009145.3	71271896	G	A	1/1	0/0	1/1	26(0,26)	11(11,0)	11(0,11)	intronic	MARCH1
NC_009145.3	71272111	T	C	1/1	0/0	1/1	37(0,37)	15(15,0)	12(0,12)	intronic	MARCH1
NC_009145.3	71271648	T	A	1/1	0/0	1/1	30(0,30)	11(11,0)	13(0,13)	intronic	MARCH1
NC_009145.3	71271831	T	C	1/1	0/0	1/1	19(0,19)	10(10,0)	14(0,14)	intronic	MARCH1
NC_009145.3	71271832	G	A	1/1	0/0	1/1	19(0,19)	10(10,0)	14(0,14)	intronic	MARCH1
NC_009145.3	71271489	A	G	1/1	0/0	1/1	32(0,32)	21(21,0)	15(0,15)	intronic	MARCH1
NC_009145.3	71271551	G	T	1/1	0/0	1/1	35(0,35)	21(21,0)	15(0,15)	intronic	MARCH1
NC_009145.3	71271536	C	T	1/1	0/0	1/1	37(0,37)	21(21,0)	15(0,15)	intronic	MARCH1
NC_009145.3	71272382	A	G	1/1	0/0	1/1	31(0,31)	14(14,0)	16(0,16)	intronic	MARCH1
NC_009145.3	71271153	T	C	1/1	0/0	1/1	36(0,36)	22(22,0)	25(0,25)	intronic	MARCH1
NC_009145.3	71272428	T	G	0/0	1/1	0/0	35(35,0)	11(0,11)	15(15,0)	intronic	MARCH1
NC_009147.3	65754709	G	T	1/1	0/0	1/1	24(0,24)	11(11,0)	14(0,14)	intronic	SEPT7
NC_009156.3	39477694	A	C	1/1	0/0	1/1	32(0,32)	25(25,0)	12(0,12)	intronic	SEPT12
NC_009156.3	39479896	G	A	1/1	0/0	1/1	16(0,16)	31(31,0)	12(0,12)	intronic	SEPT12
NC_009156.3	39477734	C	A	1/1	0/0	1/1	32(0,32)	27(27,0)	15(0,15)	intronic	SEPT12
NC_009156.3	39479253	G	T	1/1	0/0	1/1	30(0,30)	25(25,0)	16(0,16)	intronic	SEPT12
NC_009156.3	39477709	G	C	1/1	0/0	1/1	33(0,33)	28(28,0)	16(0,16)	intronic	SEPT12
NC_009156.3	39477729	C	T	0/0	1/1	0/0	32(32,0)	28(0,28)	14(14,0)	intronic	SEPT12
NC_009171.3	40344886	T	C	0/1	0/0	1/1	20(10,10)	30(30,0)	15(0,15)	intergenic	A4GALT(dist=29693),LOC111770989(dist=1752)
NC_009147.3	78503711	T	C	1/1	0/0	1/1	35(0,35)	11(11,0)	11(0,11)	intronic	AASS
NC_009147.3	78503546	T	C	1/1	0/0	1/1	38(0,38)	18(18,0)	14(0,14)	intronic	AASS
NC_009147.3	78503618	A	C	1/1	0/0	1/1	35(0,35)	18(18,0)	15(0,15)	intronic	AASS
NC_009147.3	78503588	C	T	0/0	1/1	0/0	32(32,0)	16(0,16)	13(13,0)	intronic	AASS
NC_009147.3	18354505	A	G	1/1	0/0	1/1	15(0,15)	21(21,0)	10(0,10)	intronic	ABCA13
NC_009147.3	18354544	A	G	1/1	0/0	1/1	17(0,17)	20(20,0)	12(0,12)	intronic	ABCA13
NC_009147.3	18354471	C	G	1/1	0/0	1/1	20(0,20)	17(17,0)	14(0,14)	intronic	ABCA13
NC_009147.3	18354613	A	G	1/1	0/0	1/1	25(0,25)	23(23,0)	14(0,14)	intronic	ABCA13
NC_009147.3	18355380	T	C	1/1	0/0	1/1	27(0,27)	30(30,0)	15(0,15)	intronic	ABCA13
NC_009147.3	18355139	T	C	1/1	0/0	1/1	25(0,25)	21(21,0)	16(0,16)	intronic	ABCA13
NC_009147.3	18354635	T	C	1/1	0/0	1/1	29(0,29)	15(15,0)	18(0,18)	intronic	ABCA13
NC_009147.3	18354294	C	T	1/1	0/0	1/1	15(0,15)	19(19,0)	18(0,18)	intronic	ABCA13
NC_009147.3	18773354	G	A	1/1	0/0	1/1	27(0,27)	20(20,0)	23(0,23)	intergenic	ABCA13(dist=204685),VWC2(dist=870991)
NC_009147.3	18773360	A	G	1/1	0/0	1/1	28(0,28)	20(20,0)	22(0,22)	intergenic	ABCA13(dist=204691),VWC2(dist=870985)
NC_009147.3	18773377	A	C	1/1	0/0	1/1	28(0,28)	18(18,0)	25(0,25)	intergenic	ABCA13(dist=204708),VWC2(dist=870968)
NC_009147.3	18773379	T	A	1/1	0/0	1/1	28(0,28)	17(17,0)	24(0,24)	intergenic	ABCA13(dist=204710),VWC2(dist=870966)
NC_009147.3	18773408	C	A	1/1	0/0	1/1	30(0,30)	15(15,0)	27(0,27)	intergenic	ABCA13(dist=204739),VWC2(dist=870937)
NC_009147.3	18773486	C	G	1/1	0/0	1/1	27(0,27)	19(19,0)	26(0,26)	intergenic	ABCA13(dist=204817),VWC2(dist=870859)
NC_009147.3	18773487	A	G	1/1	0/0	1/1	27(0,27)	19(19,0)	26(0,26)	intergenic	ABCA13(dist=204818),VWC2(dist=870858)
NC_009147.3	18773509	T	A	1/1	0/0	1/1	32(0,32)	19(19,0)	25(0,25)	intergenic	ABCA13(dist=204840),VWC2(dist=870836)
NC_009147.3	18774504	T	C	1/1	0/0	1/1	30(0,30)	18(18,0)	19(0,19)	intergenic	ABCA13(dist=205835),VWC2(dist=869841)
NC_009147.3	18774509	A	T	1/1	0/0	1/1	29(0,29)	15(15,0)	19(0,19)	intergenic	ABCA13(dist=205840),VWC2(dist=869836)
NC_009147.3	18776877	T	A	1/1	0/0	1/1	31(0,31)	12(12,0)	18(0,18)	intergenic	ABCA13(dist=208208),VWC2(dist=867468)
NC_009147.3	18776968	T	A	1/1	0/0	1/1	28(0,28)	17(17,0)	17(0,17)	intergenic	ABCA13(dist=208299),VWC2(dist=867377)
NC_009147.3	18777001	G	T	1/1	0/0	1/1	23(0,23)	19(19,0)	16(0,16)	intergenic	ABCA13(dist=208332),VWC2(dist=867344)
NC_009147.3	18777045	C	T	1/1	0/0	1/1	29(0,29)	16(16,0)	17(0,17)	intergenic	ABCA13(dist=208376),VWC2(dist=867300)
NC_009147.3	18777113	C	T	1/1	0/0	1/1	35(0,35)	14(14,0)	16(0,16)	intergenic	ABCA13(dist=208444),VWC2(dist=867232)
NC_009147.3	18777140	T	G	1/1	0/0	1/1	27(0,27)	14(14,0)	21(0,21)	intergenic	ABCA13(dist=208471),VWC2(dist=867205)
NC_009147.3	18777180	T	C	1/1	0/0	1/1	28(0,28)	18(18,0)	19(0,19)	intergenic	ABCA13(dist=208511),VWC2(dist=867165)
NC_009147.3	18777181	G	A	1/1	0/0	1/1	27(0,27)	18(18,0)	19(0,19)	intergenic	ABCA13(dist=208512),VWC2(dist=867164)
NC_009147.3	18777872	G	A	1/1	0/0	1/1	20(0,20)	13(13,0)	21(0,21)	intergenic	ABCA13(dist=209203),VWC2(dist=866473)
NC_009147.3	18777876	G	A	1/1	0/0	1/1	20(0,20)	12(12,0)	22(0,22)	intergenic	ABCA13(dist=209207),VWC2(dist=866469)
NC_009147.3	18778308	T	C	1/1	0/0	1/1	29(0,29)	17(17,0)	17(0,17)	intergenic	ABCA13(dist=209639),VWC2(dist=866037)
NC_009147.3	18778311	T	C	1/1	0/0	1/1	30(0,30)	17(17,0)	17(0,17)	intergenic	ABCA13(dist=209642),VWC2(dist=866034)
NC_009147.3	18778489	A	G	1/1	0/0	1/1	35(0,35)	19(19,0)	17(0,17)	intergenic	ABCA13(dist=209820),VWC2(dist=865856)
NC_009147.3	18778505	C	T	0/0	1/1	0/0	33(33,0)	19(0,19)	17(17,0)	intergenic	ABCA13(dist=209836),VWC2(dist=865840)
NC_009147.3	18778932	G	T	1/1	0/0	1/1	33(0,33)	16(16,0)	12(0,12)	intergenic	ABCA13(dist=210263),VWC2(dist=865413)
NC_009147.3	18778941	A	T	1/1	0/0	1/1	34(0,34)	15(15,0)	12(0,12)	intergenic	ABCA13(dist=210272),VWC2(dist=865404)
NC_009147.3	18778971	A	T	1/1	0/0	1/1	38(0,38)	16(16,0)	12(0,12)	intergenic	ABCA13(dist=210302),VWC2(dist=865374)
NC_009147.3	18779118	C	G	1/1	0/0	1/1	33(0,33)	24(24,0)	16(0,16)	intergenic	ABCA13(dist=210449),VWC2(dist=865227)
NC_009147.3	18779199	A	G	1/1	0/0	1/1	29(0,29)	18(18,0)	12(0,12)	intergenic	ABCA13(dist=210530),VWC2(dist=865146)
NC_009147.3	18779286	G	A	1/1	0/0	1/1	29(0,29)	17(17,0)	10(0,10)	intergenic	ABCA13(dist=210617),VWC2(dist=865059)
NC_009147.3	18779314	G	A	1/1	0/0	1/1	25(0,25)	15(15,0)	11(0,11)	intergenic	ABCA13(dist=210645),VWC2(dist=865031)
NC_009150.3	69489202	C	T	0/0	1/1	0/0	29(29,0)	13(0,13)	19(19,0)	UTR3	ACER3(XM_023645672.1#NC_009150.3#69488908:c.*3231G>A,XM_023645671.1#NC_009150.3#69488908:c.*3231G>A,XM_023645673.1#NC_009150.3#69488908:c.*3231G>A)
NC_009156.3	9142983	T	C	0/0	1/1	0/0	28(28,0)	20(0,20)	18(18,0)	intergenic	ACHE(dist=31361),LOC111767628(dist=14335)
NC_009145.3	5017690	C	G	1/1	0/0	1/1	26(0,26)	16(16,0)	14(0,14)	intronic	ACOT11
NC_009145.3	5018367	A	T	1/1	0/0	1/1	23(0,23)	37(37,0)	15(0,15)	intronic	ACOT11
NC_009145.3	5018383	C	T	1/1	0/0	1/1	22(0,22)	43(43,0)	16(0,16)	intronic	ACOT11
NC_009145.3	5016114	C	A	1/1	0/0	1/1	26(0,26)	23(23,0)	17(0,17)	intronic	ACOT11
NC_009145.3	5017375	G	C	1/1	0/0	1/1	23(0,23)	10(10,0)	18(0,18)	intronic	ACOT11
NC_009164.3	15890644	G	A	1/1	0/0	1/1	25(0,25)	22(22,0)	10(0,10)	intergenic	ACTBL2(dist=104319),GPBP1(dist=73076)
NC_009147.3	104266883	G	A	1/1	0/0	1/1	21(0,21)	33(33,0)	15(0,15)	intergenic	ACTR3B(dist=11950),DPP6(dist=821230)
NC_009144.3	106167659	C	G	1/1	0/0	1/1	26(0,26)	13(13,0)	10(0,10)	intronic	ADAMTS17
NC_009169.3	25635409	G	A	1/1	0/0	1/1	24(0,24)	29(29,0)	19(0,19)	intergenic	ADAMTS5(dist=473134),LOC111770793(dist=872987)
NC_009169.3	25635471	C	T	1/1	0/0	1/1	21(0,21)	25(25,0)	17(0,17)	intergenic	ADAMTS5(dist=473196),LOC111770793(dist=872925)
NC_009169.3	25635481	C	T	1/1	0/0	1/1	24(0,24)	24(24,0)	15(0,15)	intergenic	ADAMTS5(dist=473206),LOC111770793(dist=872915)
NC_009169.3	25635484	G	C	1/1	0/0	1/1	24(0,24)	24(24,0)	16(0,16)	intergenic	ADAMTS5(dist=473209),LOC111770793(dist=872912)
NC_009169.3	25635508	G	C	1/1	0/0	1/1	22(0,22)	16(16,0)	16(0,16)	intergenic	ADAMTS5(dist=473233),LOC111770793(dist=872888)
NC_009169.3	25636667	T	C	1/1	0/0	1/1	24(0,24)	18(18,0)	10(0,10)	intergenic	ADAMTS5(dist=474392),LOC111770793(dist=871729)
NC_009169.3	25637626	A	C	1/1	0/0	1/1	29(0,29)	14(14,0)	20(0,20)	intergenic	ADAMTS5(dist=475351),LOC111770793(dist=870770)
NC_009169.3	25637637	A	T	1/1	0/0	1/1	29(0,29)	14(14,0)	19(0,19)	intergenic	ADAMTS5(dist=475362),LOC111770793(dist=870759)
NC_009169.3	25640017	G	A	1/1	0/0	1/1	46(0,46)	11(11,0)	14(0,14)	intergenic	ADAMTS5(dist=477742),LOC111770793(dist=868379)
NC_009169.3	25640117	G	C	1/1	0/0	1/1	32(0,32)	11(11,0)	16(0,16)	intergenic	ADAMTS5(dist=477842),LOC111770793(dist=868279)
NC_009169.3	25640433	T	G	1/1	0/0	1/1	41(0,41)	10(10,0)	12(0,12)	intergenic	ADAMTS5(dist=478158),LOC111770793(dist=867963)
NC_009169.3	25641184	G	A	1/1	0/0	1/1	33(0,33)	11(11,0)	14(0,14)	intergenic	ADAMTS5(dist=478909),LOC111770793(dist=867212)
NC_009169.3	25641452	A	G	0/0	1/1	0/0	21(21,0)	12(0,12)	15(15,0)	intergenic	ADAMTS5(dist=479177),LOC111770793(dist=866944)
NC_009169.3	25641628	C	A	1/1	0/0	1/1	25(0,25)	15(15,0)	14(0,14)	intergenic	ADAMTS5(dist=479353),LOC111770793(dist=866768)
NC_009169.3	25641796	G	A	1/1	0/0	1/1	20(0,20)	10(10,0)	18(0,18)	intergenic	ADAMTS5(dist=479521),LOC111770793(dist=866600)
NC_009169.3	25641825	C	A	1/1	0/0	1/1	19(0,19)	12(12,0)	18(0,18)	intergenic	ADAMTS5(dist=479550),LOC111770793(dist=866571)
NC_009169.3	25642130	G	C	1/1	0/0	1/1	46(0,46)	14(14,0)	16(0,16)	intergenic	ADAMTS5(dist=479855),LOC111770793(dist=866266)
NC_009169.3	25642202	C	T	1/1	0/0	1/1	32(0,32)	19(19,0)	15(0,15)	intergenic	ADAMTS5(dist=479927),LOC111770793(dist=866194)
NC_009164.3	8786361	G	C	1/1	0/0	1/1	25(0,25)	28(28,0)	15(0,15)	intronic	ADAMTS6
NC_009164.3	8786309	A	G	1/1	0/0	1/1	27(0,27)	22(22,0)	20(0,20)	intronic	ADAMTS6
NC_009156.3	40028855	C	T	1/1	0/0	1/1	30(0,30)	40(40,0)	12(0,12)	intronic	ADCY9
NC_009163.3	12078852	T	A	1/1	0/0	1/1	22(0,22)	18(18,0)	11(0,11)	intronic	ADTRP
NC_009163.3	12078695	A	G	0/1	0/0	1/1	35(16,19)	18(18,0)	14(0,14)	intronic	ADTRP
NC_009163.3	12078743	A	G	1/1	0/0	1/1	38(0,38)	14(14,0)	15(0,15)	intronic	ADTRP
NC_009147.3	48031048	T	G	1/1	0/0	1/1	44(0,44)	15(15,0)	23(0,23)	intronic	AGMO
NC_009173.3	10522937	A	G	1/1	0/0	1/1	14(0,14)	17(17,0)	10(0,10)	intronic	AIDA
NC_009173.3	10522931	T	C	1/1	0/0	1/1	15(0,15)	17(17,0)	12(0,12)	intronic	AIDA
NC_009173.3	10522949	T	C	1/1	0/0	1/1	16(0,16)	18(18,0)	12(0,12)	intronic	AIDA
NC_009160.3	27842867	C	T	1/1	0/0	1/1	25(0,25)	18(18,0)	20(0,20)	intronic	AKAP11
NC_009144.3	171634509	T	G	1/1	0/0	1/1	33(0,33)	26(26,0)	12(0,12)	intronic	AKAP6
NC_009144.3	171634518	T	C	1/1	0/0	1/1	31(0,31)	22(22,0)	14(0,14)	intronic	AKAP6
NC_009147.3	91930186	A	G	1/1	0/0	1/1	33(0,33)	13(13,0)	17(0,17)	intergenic	AKR1D1(dist=23048),TRIM24(dist=158515)
NC_009146.3	64037823	T	C	0/0	1/1	0/0	19(19,0)	16(0,16)	12(12,0)	intergenic	ALB(dist=20157),LOC102148562(dist=63658)
NC_009154.3	59232637	A	G	1/1	0/0	1/1	33(0,33)	17(17,0)	18(0,18)	intergenic	ALDH3A2(dist=18038),LOC100073168(dist=16896)
NC_009154.3	59232781	A	G	0/0	1/1	0/0	29(29,0)	10(0,10)	22(22,0)	intergenic	ALDH3A2(dist=18182),LOC100073168(dist=16752)
NC_009154.3	59233085	C	T	1/1	0/0	1/1	36(0,36)	11(11,0)	20(0,20)	intergenic	ALDH3A2(dist=18486),LOC100073168(dist=16448)
NC_009154.3	59234354	A	G	1/1	0/0	1/1	41(0,41)	18(18,0)	14(0,14)	intergenic	ALDH3A2(dist=19755),LOC100073168(dist=15179)
NC_009154.3	59234359	A	G	1/1	0/0	1/1	41(0,41)	19(19,0)	14(0,14)	intergenic	ALDH3A2(dist=19760),LOC100073168(dist=15174)
NC_009154.3	59234401	C	T	1/1	0/0	1/1	32(0,32)	18(18,0)	13(0,13)	intergenic	ALDH3A2(dist=19802),LOC100073168(dist=15132)
NC_009154.3	59234494	A	G	1/1	0/0	1/1	36(0,36)	10(10,0)	16(0,16)	intergenic	ALDH3A2(dist=19895),LOC100073168(dist=15039)
NC_009154.3	59234529	T	C	1/1	0/0	1/1	27(0,27)	21(21,0)	14(0,14)	intergenic	ALDH3A2(dist=19930),LOC100073168(dist=15004)
NC_009154.3	59234546	T	C	1/1	0/0	1/1	20(0,20)	21(21,0)	14(0,14)	intergenic	ALDH3A2(dist=19947),LOC100073168(dist=14987)
NC_009154.3	59234746	C	T	1/1	0/0	1/1	12(0,12)	30(30,0)	10(0,10)	intergenic	ALDH3A2(dist=20147),LOC100073168(dist=14787)
NC_009154.3	59234800	G	T	1/1	0/0	1/1	13(0,13)	31(31,0)	13(0,13)	intergenic	ALDH3A2(dist=20201),LOC100073168(dist=14733)
NC_009154.3	59234809	G	A	1/1	0/0	1/1	14(0,14)	29(29,0)	12(0,12)	intergenic	ALDH3A2(dist=20210),LOC100073168(dist=14724)
NC_009154.3	59234825	A	C	0/0	1/1	0/0	14(14,0)	29(0,29)	13(13,0)	intergenic	ALDH3A2(dist=20226),LOC100073168(dist=14708)
NC_009154.3	59234839	C	A	1/1	0/0	1/1	17(0,17)	27(27,0)	12(0,12)	intergenic	ALDH3A2(dist=20240),LOC100073168(dist=14694)
NC_009154.3	59234929	C	G	1/1	0/0	1/1	31(0,31)	23(23,0)	12(0,12)	intergenic	ALDH3A2(dist=20330),LOC100073168(dist=14604)
NC_009154.3	59235104	G	C	1/1	0/0	1/1	41(0,41)	21(21,0)	12(0,12)	intergenic	ALDH3A2(dist=20505),LOC100073168(dist=14429)
NC_009171.3	13116435	C	T	1/1	0/0	1/1	34(0,34)	16(16,0)	26(0,26)	intergenic	ALX1(dist=37608),RASSF9(dist=426237)
NC_009171.3	21940293	G	A	1/1	0/0	1/1	23(0,23)	33(33,0)	11(0,11)	downstream	AMDHD1
NC_009171.3	21940120	G	A	1/1	0/0	1/1	25(0,25)	18(18,0)	12(0,12)	downstream	AMDHD1
NC_009171.3	21940306	T	C	1/1	0/0	1/1	19(0,19)	34(34,0)	12(0,12)	downstream	AMDHD1
NC_009171.3	21940307	G	A	1/1	0/0	1/1	19(0,19)	34(34,0)	12(0,12)	downstream	AMDHD1
NC_009171.3	21940083	A	G	1/1	0/0	1/1	23(0,23)	21(21,0)	13(0,13)	downstream	AMDHD1
NC_009171.3	21940055	G	T	1/1	0/0	1/1	21(0,21)	27(27,0)	17(0,17)	downstream	AMDHD1
NC_009170.3	3542645	T	C	1/1	0/0	1/1	22(0,22)	21(21,0)	19(0,19)	intronic	ANK1
NC_009170.3	3542613	G	C	0/1	0/0	1/1	25(12,13)	24(24,0)	19(0,19)	intronic	ANK1
NC_009147.3	76085195	G	A	1/1	0/0	1/1	46(0,46)	21(21,0)	21(0,21)	intergenic	ANKRD7(dist=521321),LOC106783061(dist=274919)
NC_009171.3	24592761	G	A	1/1	0/0	1/1	23(0,23)	16(16,0)	29(0,29)	intronic	ANKS1B
NC_009158.3	34132311	A	G	1/1	0/0	1/1	26(0,26)	34(34,0)	20(0,20)	intronic	ANTXR1
NC_009158.3	34131993	C	G	1/1	0/0	1/1	26(0,26)	18(18,0)	24(0,24)	intronic	ANTXR1
NC_009158.3	34132116	A	G	1/1	0/0	1/1	32(0,32)	25(25,0)	24(0,24)	intronic	ANTXR1
NC_009161.3	75530717	T	A	1/1	0/0	1/1	37(0,37)	28(28,0)	21(0,21)	exonic	AOX1
NC_009161.3	75530677	A	G	1/1	0/0	1/1	47(0,47)	30(30,0)	22(0,22)	exonic	AOX1
NC_009161.3	75530661	T	C	1/1	0/0	1/1	50(0,50)	33(33,0)	22(0,22)	intronic	AOX1
NC_009172.3	11294090	A	G	1/1	0/0	1/1	44(0,44)	13(13,0)	11(0,11)	intronic	APBB1IP
NC_009172.3	11294191	G	T	1/1	0/0	1/1	30(0,30)	15(15,0)	11(0,11)	intronic	APBB1IP
NC_009172.3	11293035	C	T	0/1	0/0	1/1	39(15,24)	19(19,0)	17(0,17)	intronic	APBB1IP
NC_009172.3	11293742	A	G	0/0	1/1	0/0	38(38,0)	15(0,15)	14(14,0)	intronic	APBB1IP
NC_009145.3	70889782	C	T	1/1	0/0	1/1	30(0,30)	22(22,0)	16(0,16)	intergenic	APELA(dist=598623),MARCH1(dist=184245)
NC_009145.3	70889831	G	A	1/1	0/0	1/1	37(0,37)	23(23,0)	13(0,13)	intergenic	APELA(dist=598672),MARCH1(dist=184196)
NC_009145.3	70889873	G	T	1/1	0/0	1/1	38(0,38)	21(21,0)	18(0,18)	intergenic	APELA(dist=598714),MARCH1(dist=184154)
NC_009145.3	70889874	A	G	1/1	0/0	1/1	37(0,37)	21(21,0)	19(0,19)	intergenic	APELA(dist=598715),MARCH1(dist=184153)
NC_009145.3	70889898	G	C	1/1	0/0	1/1	35(0,35)	22(22,0)	18(0,18)	intergenic	APELA(dist=598739),MARCH1(dist=184129)
NC_009145.3	70890332	G	A	0/1	0/0	1/1	45(18,27)	15(15,0)	15(0,15)	intergenic	APELA(dist=599173),MARCH1(dist=183695)
NC_009145.3	70890774	G	A	1/1	0/0	1/1	28(0,28)	22(22,0)	20(0,20)	intergenic	APELA(dist=599615),MARCH1(dist=183253)
NC_009145.3	70890779	G	A	1/1	0/0	1/1	28(0,28)	22(22,0)	20(0,20)	intergenic	APELA(dist=599620),MARCH1(dist=183248)
NC_009145.3	70890795	A	C	0/0	1/1	0/0	32(32,0)	18(0,18)	16(16,0)	intergenic	APELA(dist=599636),MARCH1(dist=183232)
NC_009145.3	70890864	C	A	1/1	0/0	1/1	39(0,39)	21(21,0)	19(0,19)	intergenic	APELA(dist=599705),MARCH1(dist=183163)
NC_009145.3	70890865	T	A	0/0	1/1	0/0	36(36,0)	19(0,19)	20(20,0)	intergenic	APELA(dist=599706),MARCH1(dist=183162)
NC_009145.3	70890892	G	A	1/1	0/0	1/1	32(0,32)	22(22,0)	18(0,18)	intergenic	APELA(dist=599733),MARCH1(dist=183135)
NC_009145.3	70890966	G	C	0/0	1/1	0/0	32(32,0)	16(0,16)	16(16,0)	intergenic	APELA(dist=599807),MARCH1(dist=183061)
NC_009145.3	70891383	C	A	0/0	1/1	0/0	32(32,0)	16(0,16)	13(13,0)	intergenic	APELA(dist=600224),MARCH1(dist=182644)
NC_009145.3	70891778	T	C	1/1	0/0	1/1	36(0,36)	14(14,0)	16(0,16)	intergenic	APELA(dist=600619),MARCH1(dist=182249)
NC_009145.3	70891842	G	C	1/1	0/0	1/1	29(0,29)	10(10,0)	19(0,19)	intergenic	APELA(dist=600683),MARCH1(dist=182185)
NC_009145.3	70891909	A	T	1/1	0/0	1/1	37(0,37)	11(11,0)	18(0,18)	intergenic	APELA(dist=600750),MARCH1(dist=182118)
NC_009145.3	70891980	A	G	1/1	0/0	1/1	40(0,40)	20(20,0)	11(0,11)	intergenic	APELA(dist=600821),MARCH1(dist=182047)
NC_009145.3	70892083	G	A	1/1	0/0	1/1	33(0,33)	14(14,0)	18(0,18)	intergenic	APELA(dist=600924),MARCH1(dist=181944)
NC_009150.3	73197814	C	T	1/1	0/0	1/1	15(0,15)	40(40,0)	18(0,18)	intergenic	ARAP1(dist=2941),PDE2A(dist=7646)
NC_009172.3	7080339	T	G	1/1	0/0	1/1	36(0,36)	20(20,0)	26(0,26)	intronic	ARHGAP12
NC_009150.3	19959878	A	C	1/1	0/0	1/1	34(0,34)	15(15,0)	13(0,13)	intergenic	ARHGAP20(dist=66234),LOC111774103(dist=88273)
NC_009150.3	19959901	C	T	1/1	0/0	1/1	36(0,36)	17(17,0)	18(0,18)	intergenic	ARHGAP20(dist=66257),LOC111774103(dist=88250)
NC_009150.3	19960566	G	C	1/1	0/0	1/1	26(0,26)	27(27,0)	15(0,15)	intergenic	ARHGAP20(dist=66922),LOC111774103(dist=87585)
NC_009150.3	19960668	T	C	1/1	0/0	1/1	30(0,30)	31(31,0)	20(0,20)	intergenic	ARHGAP20(dist=67024),LOC111774103(dist=87483)
NC_009150.3	19960803	T	C	1/1	0/0	1/1	36(0,36)	27(27,0)	19(0,19)	intergenic	ARHGAP20(dist=67159),LOC111774103(dist=87348)
NC_009150.3	19961606	C	T	0/0	1/1	0/0	32(32,0)	12(0,12)	23(23,0)	intergenic	ARHGAP20(dist=67962),LOC111774103(dist=86545)
NC_009150.3	19962047	C	T	1/1	0/0	1/1	29(0,29)	12(12,0)	14(0,14)	intergenic	ARHGAP20(dist=68403),LOC111774103(dist=86104)
NC_009150.3	19962066	A	G	1/1	0/0	1/1	34(0,34)	10(10,0)	14(0,14)	intergenic	ARHGAP20(dist=68422),LOC111774103(dist=86085)
NC_009150.3	19962114	G	A	1/1	0/0	1/1	30(0,30)	11(11,0)	11(0,11)	intergenic	ARHGAP20(dist=68470),LOC111774103(dist=86037)
NC_009150.3	19962179	G	A	1/1	0/0	1/1	31(0,31)	13(13,0)	12(0,12)	intergenic	ARHGAP20(dist=68535),LOC111774103(dist=85972)
NC_009150.3	19962259	G	A	1/1	0/0	1/1	24(0,24)	16(16,0)	11(0,11)	intergenic	ARHGAP20(dist=68615),LOC111774103(dist=85892)
NC_009150.3	19962261	C	T	1/1	0/0	1/1	20(0,20)	16(16,0)	11(0,11)	intergenic	ARHGAP20(dist=68617),LOC111774103(dist=85890)
NC_009158.3	34566616	T	C	1/1	0/0	1/1	20(0,20)	38(38,0)	18(0,18)	intergenic	ARHGAP25(dist=8596),PROKR1(dist=47631)
NC_009154.3	55451011	A	T	1/1	0/0	1/1	24(0,24)	18(18,0)	18(0,18)	intronic	ARHGAP44
NC_009162.3	3234079	C	T	1/1	0/0	1/1	27(0,27)	16(16,0)	13(0,13)	intergenic	ARL14(dist=61276),KPNA4(dist=20737)
NC_009172.3	10312509	C	T	1/1	0/0	1/1	27(0,27)	27(27,0)	23(0,23)	intronic	ARMC4
NC_009154.3	50497946	G	A	1/1	0/0	1/1	20(0,20)	21(21,0)	10(0,10)	intronic	ASGR2
NC_009154.3	50497372	G	A	1/1	0/0	1/1	13(0,13)	18(18,0)	12(0,12)	intronic	ASGR2
NC_009154.3	50498081	A	T	1/1	0/0	1/1	26(0,26)	20(20,0)	12(0,12)	intronic	ASGR2
NC_009154.3	50498043	A	G	0/1	0/0	1/1	16(8,8)	22(22,0)	12(0,12)	intronic	ASGR2
NC_009154.3	50498536	T	A	1/1	0/0	1/1	26(0,26)	24(24,0)	13(0,13)	intronic	ASGR2
NC_009154.3	50498077	C	A	1/1	0/0	1/1	24(0,24)	20(20,0)	14(0,14)	intronic	ASGR2
NC_009154.3	50498067	T	C	0/1	0/0	1/1	21(11,10)	21(21,0)	14(0,14)	intronic	ASGR2
NC_009154.3	50497764	C	T	1/1	0/0	1/1	24(0,24)	18(18,0)	15(0,15)	intronic	ASGR2
NC_009154.3	50497572	A	G	1/1	0/0	1/1	20(0,20)	21(21,0)	17(0,17)	intronic	ASGR2
NC_009154.3	50497526	A	G	1/1	0/0	1/1	19(0,19)	24(24,0)	21(0,21)	intronic	ASGR2
NC_009154.3	50497780	T	C	0/0	1/1	0/0	24(24,0)	14(0,14)	13(13,0)	intronic	ASGR2
NC_009154.3	50497509	G	A	0/0	1/1	0/0	21(21,0)	23(0,23)	21(21,0)	intronic	ASGR2
NC_009154.3	50497241	C	T	1/1	0/0	1/1	20(0,20)	23(23,0)	16(0,16)	UTR5	ASGR2(XM_005597733.3#NC_009154.3#50485120:c.-727G>A)
NC_009154.3	39377842	T	C	1/1	0/0	1/1	42(0,42)	14(14,0)	12(0,12)	intronic	ASIC2
NC_009154.3	39378867	C	A	1/1	0/0	1/1	31(0,31)	27(27,0)	12(0,12)	intronic	ASIC2
NC_009154.3	39378941	T	C	1/1	0/0	1/1	26(0,26)	30(30,0)	13(0,13)	intronic	ASIC2
NC_009154.3	39378949	G	C	1/1	0/0	1/1	24(0,24)	29(29,0)	14(0,14)	intronic	ASIC2
NC_009154.3	39378623	T	C	1/1	0/0	1/1	22(0,22)	32(32,0)	15(0,15)	intronic	ASIC2
NC_009154.3	39378801	G	A	1/1	0/0	1/1	31(0,31)	26(26,0)	16(0,16)	intronic	ASIC2
NC_009154.3	39378175	G	A	1/1	0/0	1/1	33(0,33)	15(15,0)	19(0,19)	intronic	ASIC2
NC_009154.3	39378186	T	C	1/1	0/0	1/1	34(0,34)	16(16,0)	20(0,20)	intronic	ASIC2
NC_009154.3	39378104	G	C	1/1	0/0	1/1	31(0,31)	18(18,0)	20(0,20)	intronic	ASIC2
NC_009154.3	39378547	A	G	1/1	0/0	1/1	31(0,31)	22(22,0)	22(0,22)	intronic	ASIC2
NC_009173.3	26189743	T	C	1/1	0/0	1/1	27(0,27)	16(16,0)	13(0,13)	UTR3	ASPM(XM_005608034.3#NC_009173.3#26189389:c.*658A>G)
NC_009173.3	26189669	T	G	0/1	0/0	1/1	29(17,12)	19(19,0)	13(0,13)	UTR3	ASPM(XM_005608034.3#NC_009173.3#26189389:c.*732A>C)
NC_009149.3	5228493	T	A	1/1	0/0	1/1	27(0,27)	18(18,0)	13(0,13)	intronic	ATIC
NC_009149.3	5229396	G	A	1/1	0/0	1/1	10(0,10)	13(13,0)	15(0,15)	intronic	ATIC
NC_009149.3	5229149	T	C	1/1	0/0	1/1	12(0,12)	22(22,0)	18(0,18)	intronic	ATIC
NC_009149.3	5228021	A	G	1/1	0/0	1/1	20(0,20)	24(24,0)	22(0,22)	intronic	ATIC
NC_009149.3	5227947	G	A	1/1	0/0	1/1	26(0,26)	16(16,0)	23(0,23)	intronic	ATIC
NC_009149.3	5228017	A	G	1/1	0/0	1/1	19(0,19)	24(24,0)	23(0,23)	intronic	ATIC
NC_009146.3	32317353	A	G	0/1	0/0	1/1	12(6,6)	29(29,0)	12(0,12)	intronic	ATP2C2
NC_009144.3	16819970	C	A	1/1	0/0	1/1	43(0,43)	17(17,0)	10(0,10)	intronic	ATRNL1
NC_009144.3	16819948	A	G	1/1	0/0	1/1	35(0,35)	18(18,0)	10(0,10)	intronic	ATRNL1
NC_009144.3	16820446	A	G	1/1	0/0	1/1	36(0,36)	12(12,0)	15(0,15)	intronic	ATRNL1
NC_009144.3	16820442	A	G	1/1	0/0	1/1	40(0,40)	12(12,0)	16(0,16)	intronic	ATRNL1
NC_009171.3	3800983	T	C	0/0	1/1	0/0	36(36,0)	17(0,17)	25(25,0)	intergenic	ATXN7L3B(dist=249923),KCNC2(dist=169364)
NC_009171.3	3801261	A	T	1/1	0/0	1/1	32(0,32)	21(21,0)	20(0,20)	intergenic	ATXN7L3B(dist=250201),KCNC2(dist=169086)
NC_009171.3	3801309	G	T	1/1	0/0	1/1	29(0,29)	17(17,0)	16(0,16)	intergenic	ATXN7L3B(dist=250249),KCNC2(dist=169038)
NC_009171.3	3801393	G	T	1/1	0/0	1/1	36(0,36)	18(18,0)	17(0,17)	intergenic	ATXN7L3B(dist=250333),KCNC2(dist=168954)
NC_009171.3	3801841	A	T	1/1	0/0	1/1	34(0,34)	22(22,0)	11(0,11)	intergenic	ATXN7L3B(dist=250781),KCNC2(dist=168506)
NC_009149.3	80761804	G	A	1/1	0/0	1/1	27(0,27)	35(35,0)	21(0,21)	intergenic	AVPR1A(dist=119683),RXYLT1(dist=179432)
NC_009161.3	47503194	C	T	1/1	0/0	1/1	37(0,37)	13(13,0)	19(0,19)	intronic	B3GALT1
NC_009163.3	63585060	G	A	1/1	0/0	1/1	36(0,36)	20(20,0)	25(0,25)	intergenic	B3GAT2(dist=11255),LOC111769365(dist=120616)
NC_009163.3	63585219	A	G	1/1	0/0	1/1	32(0,32)	14(14,0)	25(0,25)	intergenic	B3GAT2(dist=11414),LOC111769365(dist=120457)
NC_009163.3	63585654	G	A	1/1	0/0	1/1	28(0,28)	19(19,0)	23(0,23)	intergenic	B3GAT2(dist=11849),LOC111769365(dist=120022)
NC_009163.3	63585676	G	C	1/1	0/0	1/1	32(0,32)	18(18,0)	22(0,22)	intergenic	B3GAT2(dist=11871),LOC111769365(dist=120000)
NC_009163.3	63585677	G	A	1/1	0/0	1/1	32(0,32)	18(18,0)	22(0,22)	intergenic	B3GAT2(dist=11872),LOC111769365(dist=119999)
NC_009163.3	63585768	C	T	1/1	0/0	1/1	30(0,30)	23(23,0)	19(0,19)	intergenic	B3GAT2(dist=11963),LOC111769365(dist=119908)
NC_009163.3	63585776	A	G	1/1	0/0	1/1	31(0,31)	24(24,0)	20(0,20)	intergenic	B3GAT2(dist=11971),LOC111769365(dist=119900)
NC_009163.3	63585814	G	T	1/1	0/0	1/1	32(0,32)	27(27,0)	24(0,24)	intergenic	B3GAT2(dist=12009),LOC111769365(dist=119862)
NC_009163.3	63585899	C	T	1/1	0/0	1/1	32(0,32)	22(22,0)	18(0,18)	intergenic	B3GAT2(dist=12094),LOC111769365(dist=119777)
NC_009163.3	63585902	G	C	1/1	0/0	1/1	33(0,33)	22(22,0)	18(0,18)	intergenic	B3GAT2(dist=12097),LOC111769365(dist=119774)
NC_009163.3	63586070	A	G	1/1	0/0	1/1	15(0,15)	15(15,0)	19(0,19)	intergenic	B3GAT2(dist=12265),LOC111769365(dist=119606)
NC_009163.3	63586083	C	T	1/1	0/0	1/1	22(0,22)	15(15,0)	20(0,20)	intergenic	B3GAT2(dist=12278),LOC111769365(dist=119593)
NC_009163.3	63586128	T	C	1/1	0/0	1/1	24(0,24)	14(14,0)	15(0,15)	intergenic	B3GAT2(dist=12323),LOC111769365(dist=119548)
NC_009163.3	63586295	T	G	1/1	0/0	1/1	20(0,20)	21(21,0)	16(0,16)	intergenic	B3GAT2(dist=12490),LOC111769365(dist=119381)
NC_009163.3	63586350	A	C	1/1	0/0	1/1	19(0,19)	21(21,0)	21(0,21)	intergenic	B3GAT2(dist=12545),LOC111769365(dist=119326)
NC_009163.3	63586386	A	C	1/1	0/0	1/1	21(0,21)	20(20,0)	23(0,23)	intergenic	B3GAT2(dist=12581),LOC111769365(dist=119290)
NC_009163.3	63586454	T	C	1/1	0/0	1/1	28(0,28)	19(19,0)	24(0,24)	intergenic	B3GAT2(dist=12649),LOC111769365(dist=119222)
NC_009163.3	63586531	T	C	1/1	0/0	1/1	28(0,28)	28(28,0)	19(0,19)	intergenic	B3GAT2(dist=12726),LOC111769365(dist=119145)
NC_009163.3	63586628	G	A	1/1	0/0	1/1	23(0,23)	25(25,0)	23(0,23)	intergenic	B3GAT2(dist=12823),LOC111769365(dist=119048)
NC_009163.3	63586847	A	G	1/1	0/0	1/1	26(0,26)	31(31,0)	23(0,23)	intergenic	B3GAT2(dist=13042),LOC111769365(dist=118829)
NC_009163.3	63586865	T	A	1/1	0/0	1/1	24(0,24)	35(35,0)	24(0,24)	intergenic	B3GAT2(dist=13060),LOC111769365(dist=118811)
NC_009163.3	63586912	T	C	1/1	0/0	1/1	24(0,24)	27(27,0)	27(0,27)	intergenic	B3GAT2(dist=13107),LOC111769365(dist=118764)
NC_009163.3	63586928	A	G	1/1	0/0	1/1	18(0,18)	23(23,0)	28(0,28)	intergenic	B3GAT2(dist=13123),LOC111769365(dist=118748)
NC_009163.3	63587018	G	A	1/1	0/0	1/1	18(0,18)	20(20,0)	22(0,22)	intergenic	B3GAT2(dist=13213),LOC111769365(dist=118658)
NC_009158.3	14702304	A	G	1/1	0/0	1/1	20(0,20)	24(24,0)	16(0,16)	intergenic	BCL2L11(dist=24204),LOC111768039(dist=228032)
NC_009158.3	14702341	G	A	1/1	0/0	1/1	25(0,25)	24(24,0)	12(0,12)	intergenic	BCL2L11(dist=24241),LOC111768039(dist=227995)
NC_009158.3	14702460	G	A	0/0	1/1	0/0	24(24,0)	20(0,20)	25(25,0)	intergenic	BCL2L11(dist=24360),LOC111768039(dist=227876)
NC_009158.3	14702511	A	G	1/1	0/0	1/1	30(0,30)	25(25,0)	25(0,25)	intergenic	BCL2L11(dist=24411),LOC111768039(dist=227825)
NC_009158.3	14702585	C	T	1/1	0/0	1/1	31(0,31)	23(23,0)	12(0,12)	intergenic	BCL2L11(dist=24485),LOC111768039(dist=227751)
NC_009158.3	14703114	C	T	1/1	0/0	1/1	31(0,31)	21(21,0)	17(0,17)	intergenic	BCL2L11(dist=25014),LOC111768039(dist=227222)
NC_009158.3	14703192	T	C	1/1	0/0	1/1	30(0,30)	28(28,0)	17(0,17)	intergenic	BCL2L11(dist=25092),LOC111768039(dist=227144)
NC_009158.3	14703272	C	T	1/1	0/0	1/1	31(0,31)	25(25,0)	22(0,22)	intergenic	BCL2L11(dist=25172),LOC111768039(dist=227064)
NC_009158.3	14703298	A	G	1/1	0/0	1/1	28(0,28)	27(27,0)	23(0,23)	intergenic	BCL2L11(dist=25198),LOC111768039(dist=227038)
NC_009158.3	14703382	C	G	1/1	0/0	1/1	31(0,31)	28(28,0)	17(0,17)	intergenic	BCL2L11(dist=25282),LOC111768039(dist=226954)
NC_009158.3	14703424	A	G	1/1	0/0	1/1	22(0,22)	30(30,0)	16(0,16)	intergenic	BCL2L11(dist=25324),LOC111768039(dist=226912)
NC_009158.3	14703430	G	C	1/1	0/0	1/1	22(0,22)	28(28,0)	17(0,17)	intergenic	BCL2L11(dist=25330),LOC111768039(dist=226906)
NC_009158.3	14703763	T	C	1/1	0/0	1/1	32(0,32)	21(21,0)	16(0,16)	intergenic	BCL2L11(dist=25663),LOC111768039(dist=226573)
NC_009158.3	14703888	C	T	0/0	1/1	0/0	32(32,0)	20(0,20)	14(14,0)	intergenic	BCL2L11(dist=25788),LOC111768039(dist=226448)
NC_009158.3	14703989	A	C	1/1	0/0	1/1	35(0,35)	27(27,0)	16(0,16)	intergenic	BCL2L11(dist=25889),LOC111768039(dist=226347)
NC_009158.3	14704103	C	T	1/1	0/0	1/1	27(0,27)	20(20,0)	12(0,12)	intergenic	BCL2L11(dist=26003),LOC111768039(dist=226233)
NC_009158.3	14704170	C	G	1/1	0/0	1/1	21(0,21)	28(28,0)	18(0,18)	intergenic	BCL2L11(dist=26070),LOC111768039(dist=226166)
NC_009158.3	14705066	G	T	1/1	0/0	1/1	26(0,26)	12(12,0)	18(0,18)	intergenic	BCL2L11(dist=26966),LOC111768039(dist=225270)
NC_009158.3	14705377	C	T	1/1	0/0	1/1	24(0,24)	15(15,0)	16(0,16)	intergenic	BCL2L11(dist=27277),LOC111768039(dist=224959)
NC_009158.3	14705465	C	T	1/1	0/0	1/1	18(0,18)	15(15,0)	16(0,16)	intergenic	BCL2L11(dist=27365),LOC111768039(dist=224871)
NC_009156.3	11532668	G	A	1/1	0/0	1/1	33(0,33)	18(18,0)	15(0,15)	intronic	BCL7B
NC_009154.3	44236435	G	A	1/1	0/0	1/1	23(0,23)	18(18,0)	11(0,11)	intronic	BLMH
NC_009163.3	3860292	C	T	0/0	1/1	0/0	11(11,0)	14(0,14)	17(17,0)	UTR5	BPHL(XM_023624368.1#NC_009163.3#3860241:c.-150C>T)
NC_009156.3	2183259	C	T	1/1	0/0	1/1	18(0,18)	30(30,0)	15(0,15)	UTR5	BRAT1(XM_023655162.1#NC_009156.3#2182273:c.-332C>T,XM_023655160.1#NC_009156.3#2182486:c.-332C>T,XM_023655166.1#NC_009156.3#2182681:c.-332C>T,XM_023655169.1#NC_009156.3#2182681:c.-405C>T,XM_023655161.1#NC_009156.3#2182681:c.-332C>T,XM_023655168.1#NC_009156.3#2182681:c.-405C>T,XM_023655164.1#NC_009156.3#2182681:c.-332C>T,XM_023655170.1#NC_009156.3#2182681:c.-405C>T,XM_023655165.1#NC_009156.3#218268…
NC_009164.3	1373271	G	A	1/1	0/0	1/1	27(0,27)	23(23,0)	13(0,13)	intergenic	BRD4(dist=36981),AKAP8(dist=14737)
NC_009144.3	174625637	T	A	1/1	0/0	1/1	29(0,29)	13(13,0)	16(0,16)	intergenic	BRMS1L(dist=129281),LOC111769160(dist=140336)
NC_009144.3	174625708	G	A	1/1	0/0	1/1	29(0,29)	15(15,0)	12(0,12)	intergenic	BRMS1L(dist=129352),LOC111769160(dist=140265)
NC_009144.3	174625742	C	T	1/1	0/0	1/1	29(0,29)	14(14,0)	12(0,12)	intergenic	BRMS1L(dist=129386),LOC111769160(dist=140231)
NC_009144.3	174625764	C	G	1/1	0/0	1/1	28(0,28)	13(13,0)	14(0,14)	intergenic	BRMS1L(dist=129408),LOC111769160(dist=140209)
NC_009144.3	174625932	T	C	1/1	0/0	1/1	28(0,28)	10(10,0)	14(0,14)	intergenic	BRMS1L(dist=129576),LOC111769160(dist=140041)
NC_009144.3	174625967	G	C	1/1	0/0	1/1	26(0,26)	11(11,0)	12(0,12)	intergenic	BRMS1L(dist=129611),LOC111769160(dist=140006)
NC_009144.3	174625977	C	T	1/1	0/0	1/1	29(0,29)	11(11,0)	13(0,13)	intergenic	BRMS1L(dist=129621),LOC111769160(dist=139996)
NC_009144.3	174626149	T	C	1/1	0/0	1/1	32(0,32)	13(13,0)	15(0,15)	intergenic	BRMS1L(dist=129793),LOC111769160(dist=139824)
NC_009144.3	174626246	A	G	1/1	0/0	1/1	18(0,18)	10(10,0)	13(0,13)	intergenic	BRMS1L(dist=129890),LOC111769160(dist=139727)
NC_009145.3	24458942	G	A	1/1	0/0	1/1	25(0,25)	21(21,0)	20(0,20)	intronic	BSDC1
NC_009145.3	24458921	A	C	1/1	0/0	1/1	26(0,26)	22(22,0)	20(0,20)	intronic	BSDC1
NC_009157.3	91511436	G	T	1/1	0/0	1/1	16(0,16)	17(17,0)	10(0,10)	intergenic	BTF3(dist=28247),FOXD1(dist=10859)
NC_009147.3	41067694	T	G	1/1	0/0	1/1	37(0,37)	19(19,0)	13(0,13)	intronic	C1GALT1
NC_009147.3	41067704	A	G	1/1	0/0	1/1	36(0,36)	20(20,0)	13(0,13)	intronic	C1GALT1
NC_009144.3	28273437	A	T	1/1	0/0	1/1	31(0,31)	15(15,0)	12(0,12)	intronic	C1H10orf76
NC_009144.3	6796432	A	C	1/1	0/0	1/1	21(0,21)	32(32,0)	15(0,15)	UTR3	C1H10orf90(XM_023637159.1#NC_009144.3#6580716:c.*703A>C,XM_023637146.1#NC_009144.3#6580717:c.*703A>C,XM_023637137.1#NC_009144.3#6580718:c.*703A>C,XM_023637148.1#NC_009144.3#6709556:c.*703A>C,XM_023637153.1#NC_009144.3#6709556:c.*703A>C,XM_001488777.5#NC_009144.3#6711873:c.*703A>C,XM_023637162.1#NC_009144.3#6712646:c.*703A>C)
NC_009163.3	37208905	T	G	1/1	0/0	1/1	27(0,27)	17(17,0)	13(0,13)	intergenic	C20H6orf222(dist=1438),ETV7(dist=30464)
NC_009167.3	5784940	G	A	1/1	0/0	1/1	27(0,27)	19(19,0)	10(0,10)	intergenic	C24H14orf37(dist=34129),ACTR10(dist=9025)
NC_009145.3	40809014	G	A	1/1	0/0	1/1	26(0,26)	32(32,0)	11(0,11)	intergenic	C2H1orf127(dist=94792),LOC111772449(dist=12172)
NC_009172.3	18334706	A	C	1/1	0/0	1/1	28(0,28)	17(17,0)	19(0,19)	intronic	CACNB2
NC_009171.3	35003006	A	G	0/0	1/1	0/0	25(25,0)	39(0,39)	17(17,0)	intronic	CACNG2
NC_009154.3	24936439	G	A	1/1	0/0	1/1	24(0,24)	16(16,0)	15(0,15)	intergenic	CALCOCO2(dist=17911),ATP5MC1(dist=25985)
NC_009154.3	24936442	G	T	1/1	0/0	1/1	25(0,25)	20(20,0)	15(0,15)	intergenic	CALCOCO2(dist=17914),ATP5MC1(dist=25982)
NC_009154.3	24936472	A	T	1/1	0/0	1/1	29(0,29)	27(27,0)	16(0,16)	intergenic	CALCOCO2(dist=17944),ATP5MC1(dist=25952)
NC_009154.3	24936500	T	C	1/1	0/0	1/1	30(0,30)	25(25,0)	17(0,17)	intergenic	CALCOCO2(dist=17972),ATP5MC1(dist=25924)
NC_009154.3	24936530	C	T	1/1	0/0	1/1	26(0,26)	21(21,0)	14(0,14)	intergenic	CALCOCO2(dist=18002),ATP5MC1(dist=25894)
NC_009154.3	24936559	T	C	1/1	0/0	1/1	26(0,26)	26(26,0)	14(0,14)	intergenic	CALCOCO2(dist=18031),ATP5MC1(dist=25865)
NC_009154.3	24937188	C	T	1/1	0/0	1/1	32(0,32)	24(24,0)	14(0,14)	intergenic	CALCOCO2(dist=18660),ATP5MC1(dist=25236)
NC_009154.3	24937260	G	T	1/1	0/0	1/1	29(0,29)	22(22,0)	17(0,17)	intergenic	CALCOCO2(dist=18732),ATP5MC1(dist=25164)
NC_009154.3	24937319	T	C	1/1	0/0	1/1	29(0,29)	21(21,0)	21(0,21)	intergenic	CALCOCO2(dist=18791),ATP5MC1(dist=25105)
NC_009154.3	24937330	C	T	1/1	0/0	1/1	27(0,27)	24(24,0)	22(0,22)	intergenic	CALCOCO2(dist=18802),ATP5MC1(dist=25094)
NC_009154.3	24937424	C	T	1/1	0/0	1/1	22(0,22)	16(16,0)	10(0,10)	intergenic	CALCOCO2(dist=18896),ATP5MC1(dist=25000)
NC_009154.3	24938710	G	A	1/1	0/0	1/1	27(0,27)	29(29,0)	15(0,15)	intergenic	CALCOCO2(dist=20182),ATP5MC1(dist=23714)
NC_009154.3	24938720	A	G	1/1	0/0	1/1	28(0,28)	27(27,0)	16(0,16)	intergenic	CALCOCO2(dist=20192),ATP5MC1(dist=23704)
NC_009154.3	24938782	A	G	1/1	0/0	1/1	29(0,29)	27(27,0)	17(0,17)	intergenic	CALCOCO2(dist=20254),ATP5MC1(dist=23642)
NC_009154.3	24938998	A	G	1/1	0/0	1/1	24(0,24)	10(10,0)	16(0,16)	intergenic	CALCOCO2(dist=20470),ATP5MC1(dist=23426)
NC_009154.3	24939036	A	G	1/1	0/0	1/1	30(0,30)	12(12,0)	15(0,15)	intergenic	CALCOCO2(dist=20508),ATP5MC1(dist=23388)
NC_009154.3	24939091	G	A	1/1	0/0	1/1	30(0,30)	13(13,0)	12(0,12)	intergenic	CALCOCO2(dist=20563),ATP5MC1(dist=23333)
NC_009154.3	24939102	A	G	1/1	0/0	1/1	28(0,28)	16(16,0)	12(0,12)	intergenic	CALCOCO2(dist=20574),ATP5MC1(dist=23322)
NC_009154.3	24939149	C	T	1/1	0/0	1/1	21(0,21)	18(18,0)	16(0,16)	intergenic	CALCOCO2(dist=20621),ATP5MC1(dist=23275)
NC_009154.3	24939171	C	T	1/1	0/0	1/1	22(0,22)	20(20,0)	17(0,17)	intergenic	CALCOCO2(dist=20643),ATP5MC1(dist=23253)
NC_009154.3	24939173	G	A	1/1	0/0	1/1	22(0,22)	17(17,0)	17(0,17)	intergenic	CALCOCO2(dist=20645),ATP5MC1(dist=23251)
NC_009154.3	24939300	C	T	1/1	0/0	1/1	27(0,27)	21(21,0)	18(0,18)	intergenic	CALCOCO2(dist=20772),ATP5MC1(dist=23124)
NC_009154.3	24940649	G	A	1/1	0/0	1/1	30(0,30)	19(19,0)	14(0,14)	intergenic	CALCOCO2(dist=22121),ATP5MC1(dist=21775)
NC_009154.3	24940664	C	T	0/1	0/0	1/1	27(13,14)	16(16,0)	13(0,13)	intergenic	CALCOCO2(dist=22136),ATP5MC1(dist=21760)
NC_009154.3	24941173	A	T	1/1	0/0	1/1	45(0,45)	24(24,0)	26(0,26)	intergenic	CALCOCO2(dist=22645),ATP5MC1(dist=21251)
NC_009154.3	24941252	C	G	1/1	0/0	1/1	43(0,43)	24(24,0)	20(0,20)	intergenic	CALCOCO2(dist=22724),ATP5MC1(dist=21172)
NC_009154.3	24941332	G	C	1/1	0/0	1/1	42(0,42)	17(17,0)	18(0,18)	intergenic	CALCOCO2(dist=22804),ATP5MC1(dist=21092)
NC_009154.3	24941338	T	C	0/1	0/0	1/1	42(21,21)	15(15,0)	20(0,20)	intergenic	CALCOCO2(dist=22810),ATP5MC1(dist=21086)
NC_009154.3	24941852	C	T	1/1	0/0	1/1	40(0,40)	19(19,0)	13(0,13)	intergenic	CALCOCO2(dist=23324),ATP5MC1(dist=20572)
NC_009154.3	24941872	C	G	1/1	0/0	1/1	34(0,34)	18(18,0)	14(0,14)	intergenic	CALCOCO2(dist=23344),ATP5MC1(dist=20552)
NC_009154.3	24942010	G	A	1/1	0/0	1/1	35(0,35)	15(15,0)	16(0,16)	intergenic	CALCOCO2(dist=23482),ATP5MC1(dist=20414)
NC_009154.3	24942039	C	G	1/1	0/0	1/1	34(0,34)	14(14,0)	17(0,17)	intergenic	CALCOCO2(dist=23511),ATP5MC1(dist=20385)
NC_009154.3	24942041	C	G	1/1	0/0	1/1	33(0,33)	14(14,0)	17(0,17)	intergenic	CALCOCO2(dist=23513),ATP5MC1(dist=20383)
NC_009154.3	24942240	G	A	1/1	0/0	1/1	32(0,32)	18(18,0)	13(0,13)	intergenic	CALCOCO2(dist=23712),ATP5MC1(dist=20184)
NC_009154.3	24942284	C	T	1/1	0/0	1/1	34(0,34)	19(19,0)	18(0,18)	intergenic	CALCOCO2(dist=23756),ATP5MC1(dist=20140)
NC_009154.3	24942287	G	T	1/1	0/0	1/1	36(0,36)	18(18,0)	18(0,18)	intergenic	CALCOCO2(dist=23759),ATP5MC1(dist=20137)
NC_009154.3	24942357	A	G	1/1	0/0	1/1	44(0,44)	14(14,0)	18(0,18)	intergenic	CALCOCO2(dist=23829),ATP5MC1(dist=20067)
NC_009154.3	24942986	T	C	1/1	0/0	1/1	37(0,37)	21(21,0)	16(0,16)	intergenic	CALCOCO2(dist=24458),ATP5MC1(dist=19438)
NC_009148.3	49712135	T	G	1/1	0/0	1/1	22(0,22)	25(25,0)	15(0,15)	intronic	CASQ2
NC_009147.3	74001531	T	A	0/1	0/0	1/1	30(19,11)	13(13,0)	23(0,23)	intergenic	CAV1(dist=83481),MET(dist=12657)
NC_009144.3	17766765	T	G	1/1	0/0	1/1	34(0,34)	17(17,0)	13(0,13)	intronic	CCDC186
NC_009144.3	17766221	C	T	1/1	0/0	1/1	50(0,50)	18(18,0)	13(0,13)	intronic	CCDC186
NC_009144.3	17766685	C	G	1/1	0/0	1/1	42(0,42)	11(11,0)	16(0,16)	intronic	CCDC186
NC_009144.3	17766285	T	C	1/1	0/0	1/1	48(0,48)	14(14,0)	16(0,16)	intronic	CCDC186
NC_009144.3	17766447	G	A	1/1	0/0	1/1	44(0,44)	15(15,0)	19(0,19)	intronic	CCDC186
NC_009144.3	17766662	T	G	0/1	0/0	1/1	44(28,16)	10(10,0)	21(0,21)	intronic	CCDC186
NC_009144.3	17766565	G	A	1/1	0/0	1/1	47(0,47)	11(11,0)	21(0,21)	intronic	CCDC186
NC_009144.3	17766556	C	A	1/1	0/0	1/1	49(0,49)	12(12,0)	21(0,21)	intronic	CCDC186
NC_009162.3	31387369	G	A	1/1	0/0	1/1	27(0,27)	14(14,0)	23(0,23)	intergenic	CCDC50(dist=247875),FGF12(dist=407698)
NC_009167.3	42019188	G	A	1/1	0/0	1/1	24(0,24)	17(17,0)	20(0,20)	intronic	CCDC85C
NC_009167.3	42019182	A	G	1/1	0/0	1/1	22(0,22)	18(18,0)	20(0,20)	intronic	CCDC85C
NC_009167.3	42019160	T	C	1/1	0/0	1/1	19(0,19)	18(18,0)	21(0,21)	intronic	CCDC85C
NC_009167.3	42019133	C	T	1/1	0/0	1/1	26(0,26)	13(13,0)	24(0,24)	intronic	CCDC85C
NC_009167.3	42019156	G	A	1/1	0/0	1/1	21(0,21)	17(17,0)	24(0,24)	intronic	CCDC85C
NC_009164.3	5465716	C	T	1/1	0/0	1/1	32(0,32)	19(19,0)	21(0,21)	intergenic	CCNB1(dist=10440),SLC30A5(dist=5688)
NC_009146.3	48306060	T	C	1/1	0/0	1/1	36(0,36)	12(12,0)	40(0,40)	intronic	CCSER1
NC_009158.3	30698115	G	C	1/1	0/0	1/1	32(0,32)	18(18,0)	13(0,13)	intronic	CCT7
NC_009173.3	22675386	T	C	1/1	0/0	1/1	24(0,24)	18(18,0)	15(0,15)	intergenic	CDC73(dist=58753),LOC102149030(dist=35812)
NC_009164.3	42118215	C	T	1/1	0/0	1/1	26(0,26)	11(11,0)	13(0,13)	intronic	CDH18
NC_009163.3	19865939	G	C	1/1	0/0	1/1	20(0,20)	16(16,0)	15(0,15)	intronic	CDKAL1
NC_009163.3	19865220	C	A	1/1	0/0	1/1	33(0,33)	23(23,0)	17(0,17)	intronic	CDKAL1
NC_009163.3	19865215	C	T	1/1	0/0	1/1	31(0,31)	22(22,0)	18(0,18)	intronic	CDKAL1
NC_009163.3	19865253	G	T	1/1	0/0	1/1	36(0,36)	19(19,0)	22(0,22)	intronic	CDKAL1
NC_009163.3	19867288	T	C	1/1	0/0	1/1	22(0,22)	23(23,0)	26(0,26)	intronic	CDKAL1
NC_009163.3	19866852	G	A	0/0	1/1	0/0	31(31,0)	18(0,18)	16(16,0)	intronic	CDKAL1
NC_009154.3	13074017	G	C	0/0	1/1	0/0	15(15,0)	24(0,24)	13(13,0)	intronic	CEP112
NC_009144.3	106566860	T	C	1/1	0/0	1/1	26(0,26)	24(24,0)	29(0,29)	intronic	CERS3
NC_009144.3	106566877	A	C	1/1	0/0	1/1	25(0,25)	24(24,0)	31(0,31)	intronic	CERS3
NC_009171.3	22662512	G	A	1/1	0/0	1/1	33(0,33)	15(15,0)	13(0,13)	downstream	CFAP54
NC_009147.3	87205828	A	G	0/0	1/1	0/0	18(18,0)	20(0,20)	11(11,0)	intronic	CHCHD3
NC_009144.3	74532514	G	A	1/1	0/0	1/1	27(0,27)	13(13,0)	13(0,13)	intergenic	CHRM3(dist=1499221),LOC111774612(dist=287873)
NC_009144.3	74532518	T	C	1/1	0/0	1/1	28(0,28)	14(14,0)	14(0,14)	intergenic	CHRM3(dist=1499225),LOC111774612(dist=287869)
NC_009144.3	74532529	C	T	1/1	0/0	1/1	32(0,32)	15(15,0)	14(0,14)	intergenic	CHRM3(dist=1499236),LOC111774612(dist=287858)
NC_009144.3	74532548	C	T	1/1	0/0	1/1	34(0,34)	12(12,0)	14(0,14)	intergenic	CHRM3(dist=1499255),LOC111774612(dist=287839)
NC_009144.3	74532585	A	T	1/1	0/0	1/1	30(0,30)	12(12,0)	10(0,10)	intergenic	CHRM3(dist=1499292),LOC111774612(dist=287802)
NC_009144.3	74532674	G	A	1/1	0/0	1/1	26(0,26)	20(20,0)	10(0,10)	intergenic	CHRM3(dist=1499381),LOC111774612(dist=287713)
NC_009144.3	74532760	C	T	1/1	0/0	1/1	27(0,27)	21(21,0)	13(0,13)	intergenic	CHRM3(dist=1499467),LOC111774612(dist=287627)
NC_009144.3	74532774	T	C	1/1	0/0	1/1	25(0,25)	18(18,0)	13(0,13)	intergenic	CHRM3(dist=1499481),LOC111774612(dist=287613)
NC_009144.3	74532919	G	T	1/1	0/0	1/1	23(0,23)	13(13,0)	10(0,10)	intergenic	CHRM3(dist=1499626),LOC111774612(dist=287468)
NC_009144.3	74532964	A	G	1/1	0/0	1/1	24(0,24)	13(13,0)	16(0,16)	intergenic	CHRM3(dist=1499671),LOC111774612(dist=287423)
NC_009144.3	74532968	T	C	1/1	0/0	1/1	25(0,25)	13(13,0)	17(0,17)	intergenic	CHRM3(dist=1499675),LOC111774612(dist=287419)
NC_009144.3	74532994	G	A	1/1	0/0	1/1	28(0,28)	11(11,0)	19(0,19)	intergenic	CHRM3(dist=1499701),LOC111774612(dist=287393)
NC_009144.3	74533129	T	C	1/1	0/0	1/1	25(0,25)	11(11,0)	16(0,16)	intergenic	CHRM3(dist=1499836),LOC111774612(dist=287258)
NC_009144.3	74533149	T	C	1/1	0/0	1/1	27(0,27)	11(11,0)	16(0,16)	intergenic	CHRM3(dist=1499856),LOC111774612(dist=287238)
NC_009144.3	74533246	T	G	1/1	0/0	1/1	25(0,25)	10(10,0)	20(0,20)	intergenic	CHRM3(dist=1499953),LOC111774612(dist=287141)
NC_009144.3	74533465	A	T	1/1	0/0	1/1	20(0,20)	12(12,0)	11(0,11)	intergenic	CHRM3(dist=1500172),LOC111774612(dist=286922)
NC_009144.3	74533521	A	T	1/1	0/0	1/1	25(0,25)	14(14,0)	10(0,10)	intergenic	CHRM3(dist=1500228),LOC111774612(dist=286866)
NC_009144.3	74533609	T	C	1/1	0/0	1/1	35(0,35)	12(12,0)	13(0,13)	intergenic	CHRM3(dist=1500316),LOC111774612(dist=286778)
NC_009144.3	74536183	T	C	1/1	0/0	1/1	29(0,29)	15(15,0)	18(0,18)	intergenic	CHRM3(dist=1502890),LOC111774612(dist=284204)
NC_009144.3	74536185	T	C	1/1	0/0	1/1	28(0,28)	15(15,0)	17(0,17)	intergenic	CHRM3(dist=1502892),LOC111774612(dist=284202)
NC_009144.3	74536903	G	A	1/1	0/0	1/1	27(0,27)	20(20,0)	18(0,18)	intergenic	CHRM3(dist=1503610),LOC111774612(dist=283484)
NC_009144.3	74536934	G	T	1/1	0/0	1/1	20(0,20)	18(18,0)	16(0,16)	intergenic	CHRM3(dist=1503641),LOC111774612(dist=283453)
NC_009144.3	74536954	T	A	1/1	0/0	1/1	17(0,17)	14(14,0)	15(0,15)	intergenic	CHRM3(dist=1503661),LOC111774612(dist=283433)
NC_009144.3	74536986	A	G	1/1	0/0	1/1	16(0,16)	19(19,0)	11(0,11)	intergenic	CHRM3(dist=1503693),LOC111774612(dist=283401)
NC_009151.3	16572432	T	C	1/1	0/0	1/1	25(0,25)	13(13,0)	12(0,12)	intronic	CIT
NC_009162.3	59259088	T	C	1/1	0/0	1/1	28(0,28)	20(20,0)	29(0,29)	intergenic	CLDND1(dist=1622),LOC100072434(dist=25900)
NC_009162.3	59259135	T	C	1/1	0/0	1/1	25(0,25)	20(20,0)	34(0,34)	intergenic	CLDND1(dist=1669),LOC100072434(dist=25853)
NC_009162.3	59259231	G	C	1/1	0/0	1/1	21(0,21)	17(17,0)	28(0,28)	intergenic	CLDND1(dist=1765),LOC100072434(dist=25757)
NC_009162.3	59259265	T	C	1/1	0/0	1/1	24(0,24)	15(15,0)	22(0,22)	intergenic	CLDND1(dist=1799),LOC100072434(dist=25723)
NC_009162.3	59259333	G	A	1/1	0/0	1/1	26(0,26)	18(18,0)	26(0,26)	intergenic	CLDND1(dist=1867),LOC100072434(dist=25655)
NC_009162.3	59259420	G	A	1/1	0/0	1/1	21(0,21)	19(19,0)	23(0,23)	intergenic	CLDND1(dist=1954),LOC100072434(dist=25568)
NC_009162.3	59259574	T	C	1/1	0/0	1/1	32(0,32)	25(25,0)	23(0,23)	intergenic	CLDND1(dist=2108),LOC100072434(dist=25414)
NC_009162.3	59259629	G	A	1/1	0/0	1/1	25(0,25)	27(27,0)	16(0,16)	intergenic	CLDND1(dist=2163),LOC100072434(dist=25359)
NC_009162.3	59259670	T	C	1/1	0/0	1/1	24(0,24)	24(24,0)	19(0,19)	intergenic	CLDND1(dist=2204),LOC100072434(dist=25318)
NC_009162.3	59259686	G	C	1/1	0/0	1/1	29(0,29)	23(23,0)	21(0,21)	intergenic	CLDND1(dist=2220),LOC100072434(dist=25302)
NC_009162.3	59259819	T	C	1/1	0/0	1/1	26(0,26)	22(22,0)	14(0,14)	intergenic	CLDND1(dist=2353),LOC100072434(dist=25169)
NC_009162.3	59259885	G	A	1/1	0/0	1/1	38(0,38)	20(20,0)	11(0,11)	intergenic	CLDND1(dist=2419),LOC100072434(dist=25103)
NC_009162.3	59260263	G	A	1/1	0/0	1/1	21(0,21)	25(25,0)	12(0,12)	intergenic	CLDND1(dist=2797),LOC100072434(dist=24725)
NC_009162.3	59260292	C	T	1/1	0/0	1/1	24(0,24)	16(16,0)	13(0,13)	intergenic	CLDND1(dist=2826),LOC100072434(dist=24696)
NC_009162.3	59260302	G	A	1/1	0/0	1/1	23(0,23)	17(17,0)	14(0,14)	intergenic	CLDND1(dist=2836),LOC100072434(dist=24686)
NC_009162.3	59260321	T	C	1/1	0/0	1/1	23(0,23)	16(16,0)	14(0,14)	intergenic	CLDND1(dist=2855),LOC100072434(dist=24667)
NC_009162.3	59260330	C	A	1/1	0/0	1/1	23(0,23)	17(17,0)	14(0,14)	intergenic	CLDND1(dist=2864),LOC100072434(dist=24658)
NC_009162.3	59260340	G	T	1/1	0/0	1/1	21(0,21)	20(20,0)	10(0,10)	intergenic	CLDND1(dist=2874),LOC100072434(dist=24648)
NC_009162.3	59260351	G	A	1/1	0/0	1/1	23(0,23)	20(20,0)	11(0,11)	intergenic	CLDND1(dist=2885),LOC100072434(dist=24637)
NC_009162.3	59260370	C	A	1/1	0/0	1/1	24(0,24)	20(20,0)	13(0,13)	intergenic	CLDND1(dist=2904),LOC100072434(dist=24618)
NC_009162.3	59260433	G	A	1/1	0/0	1/1	21(0,21)	25(25,0)	19(0,19)	intergenic	CLDND1(dist=2967),LOC100072434(dist=24555)
NC_009162.3	59260641	G	A	1/1	0/0	1/1	22(0,22)	12(12,0)	15(0,15)	intergenic	CLDND1(dist=3175),LOC100072434(dist=24347)
NC_009162.3	59261041	G	A	1/1	0/0	1/1	35(0,35)	21(21,0)	21(0,21)	intergenic	CLDND1(dist=3575),LOC100072434(dist=23947)
NC_009162.3	59261361	A	G	1/1	0/0	1/1	36(0,36)	21(21,0)	13(0,13)	intergenic	CLDND1(dist=3895),LOC100072434(dist=23627)
NC_009162.3	59261543	G	A	1/1	0/0	1/1	24(0,24)	30(30,0)	26(0,26)	intergenic	CLDND1(dist=4077),LOC100072434(dist=23445)
NC_009162.3	59261813	T	G	1/1	0/0	1/1	26(0,26)	20(20,0)	23(0,23)	intergenic	CLDND1(dist=4347),LOC100072434(dist=23175)
NC_009162.3	59261827	A	T	1/1	0/0	1/1	30(0,30)	15(15,0)	23(0,23)	intergenic	CLDND1(dist=4361),LOC100072434(dist=23161)
NC_009162.3	59261844	T	C	1/1	0/0	1/1	30(0,30)	14(14,0)	24(0,24)	intergenic	CLDND1(dist=4378),LOC100072434(dist=23144)
NC_009162.3	59261948	A	C	1/1	0/0	1/1	22(0,22)	27(27,0)	26(0,26)	intergenic	CLDND1(dist=4482),LOC100072434(dist=23040)
NC_009162.3	59262154	G	A	1/1	0/0	1/1	26(0,26)	33(33,0)	20(0,20)	intergenic	CLDND1(dist=4688),LOC100072434(dist=22834)
NC_009162.3	59262161	C	T	1/1	0/0	1/1	27(0,27)	28(28,0)	22(0,22)	intergenic	CLDND1(dist=4695),LOC100072434(dist=22827)
NC_009162.3	59262985	C	A	1/1	0/0	1/1	33(0,33)	11(11,0)	11(0,11)	intergenic	CLDND1(dist=5519),LOC100072434(dist=22003)
NC_009162.3	59263130	T	C	1/1	0/0	1/1	37(0,37)	10(10,0)	11(0,11)	intergenic	CLDND1(dist=5664),LOC100072434(dist=21858)
NC_009162.3	59263312	G	A	1/1	0/0	1/1	25(0,25)	11(11,0)	12(0,12)	intergenic	CLDND1(dist=5846),LOC100072434(dist=21676)
NC_009162.3	59263748	G	A	1/1	0/0	1/1	35(0,35)	11(11,0)	13(0,13)	intergenic	CLDND1(dist=6282),LOC100072434(dist=21240)
NC_009162.3	59263964	T	C	1/1	0/0	1/1	33(0,33)	14(14,0)	12(0,12)	intergenic	CLDND1(dist=6498),LOC100072434(dist=21024)
NC_009162.3	59264263	T	C	1/1	0/0	1/1	34(0,34)	18(18,0)	19(0,19)	intergenic	CLDND1(dist=6797),LOC100072434(dist=20725)
NC_009162.3	59264280	C	T	1/1	0/0	1/1	33(0,33)	18(18,0)	19(0,19)	intergenic	CLDND1(dist=6814),LOC100072434(dist=20708)
NC_009162.3	59264623	C	A	1/1	0/0	1/1	28(0,28)	14(14,0)	16(0,16)	intergenic	CLDND1(dist=7157),LOC100072434(dist=20365)
NC_009162.3	59264927	T	A	1/1	0/0	1/1	26(0,26)	17(17,0)	18(0,18)	intergenic	CLDND1(dist=7461),LOC100072434(dist=20061)
NC_009162.3	59264967	C	T	1/1	0/0	1/1	28(0,28)	18(18,0)	17(0,17)	intergenic	CLDND1(dist=7501),LOC100072434(dist=20021)
NC_009162.3	59265786	G	A	1/1	0/0	1/1	16(0,16)	23(23,0)	10(0,10)	intergenic	CLDND1(dist=8320),LOC100072434(dist=19202)
NC_009162.3	59265822	G	A	1/1	0/0	1/1	18(0,18)	16(16,0)	10(0,10)	intergenic	CLDND1(dist=8356),LOC100072434(dist=19166)
NC_009162.3	59265891	A	T	1/1	0/0	1/1	17(0,17)	15(15,0)	15(0,15)	intergenic	CLDND1(dist=8425),LOC100072434(dist=19097)
NC_009162.3	59265944	C	T	1/1	0/0	1/1	15(0,15)	23(23,0)	13(0,13)	intergenic	CLDND1(dist=8478),LOC100072434(dist=19044)
NC_009162.3	59265996	T	C	1/1	0/0	1/1	19(0,19)	29(29,0)	13(0,13)	intergenic	CLDND1(dist=8530),LOC100072434(dist=18992)
NC_009151.3	14744173	G	A	0/0	1/1	0/0	25(25,0)	28(0,28)	19(19,0)	intronic	CMKLR1
NC_009150.3	10695443	C	G	1/1	0/0	1/1	18(0,18)	14(14,0)	12(0,12)	intronic	CNTN5
NC_009150.3	10695444	A	G	1/1	0/0	1/1	18(0,18)	16(16,0)	12(0,12)	intronic	CNTN5
NC_009161.3	6755955	C	T	1/1	0/0	1/1	23(0,23)	21(21,0)	27(0,27)	intergenic	CNTNAP5(dist=116808),NONE(dist=NONE)
NC_009161.3	6755957	G	A	0/0	1/1	0/0	23(23,0)	20(0,20)	26(26,0)	intergenic	CNTNAP5(dist=116810),NONE(dist=NONE)
NC_009161.3	6758004	A	C	1/1	0/0	1/1	34(0,34)	17(17,0)	15(0,15)	intergenic	CNTNAP5(dist=118857),NONE(dist=NONE)
NC_009161.3	6760205	C	A	1/1	0/0	1/1	42(0,42)	20(20,0)	26(0,26)	intergenic	CNTNAP5(dist=121058),NONE(dist=NONE)
NC_009161.3	6760260	G	A	1/1	0/0	1/1	35(0,35)	21(21,0)	19(0,19)	intergenic	CNTNAP5(dist=121113),NONE(dist=NONE)
NC_009161.3	6760762	A	T	1/1	0/0	1/1	35(0,35)	14(14,0)	20(0,20)	intergenic	CNTNAP5(dist=121615),NONE(dist=NONE)
NC_009161.3	6760781	G	A	1/1	0/0	1/1	36(0,36)	14(14,0)	18(0,18)	intergenic	CNTNAP5(dist=121634),NONE(dist=NONE)
NC_009161.3	6760787	C	G	1/1	0/0	1/1	35(0,35)	14(14,0)	18(0,18)	intergenic	CNTNAP5(dist=121640),NONE(dist=NONE)
NC_009161.3	6760801	A	G	1/1	0/0	1/1	33(0,33)	15(15,0)	20(0,20)	intergenic	CNTNAP5(dist=121654),NONE(dist=NONE)
NC_009161.3	6760831	C	T	1/1	0/0	1/1	30(0,30)	17(17,0)	21(0,21)	intergenic	CNTNAP5(dist=121684),NONE(dist=NONE)
NC_009161.3	6760837	C	A	1/1	0/0	1/1	31(0,31)	16(16,0)	19(0,19)	intergenic	CNTNAP5(dist=121690),NONE(dist=NONE)
NC_009161.3	6761758	A	G	1/1	0/0	1/1	25(0,25)	16(16,0)	11(0,11)	intergenic	CNTNAP5(dist=122611),NONE(dist=NONE)
NC_009161.3	6761823	T	C	1/1	0/0	1/1	17(0,17)	20(20,0)	13(0,13)	intergenic	CNTNAP5(dist=122676),NONE(dist=NONE)
NC_009161.3	6761838	T	C	1/1	0/0	1/1	15(0,15)	21(21,0)	14(0,14)	intergenic	CNTNAP5(dist=122691),NONE(dist=NONE)
NC_009161.3	6761849	C	T	1/1	0/0	1/1	16(0,16)	19(19,0)	14(0,14)	intergenic	CNTNAP5(dist=122702),NONE(dist=NONE)
NC_009147.3	7247211	G	A	1/1	0/0	1/1	31(0,31)	16(16,0)	11(0,11)	intronic	COG5
NC_009147.3	7247519	A	C	1/1	0/0	1/1	26(0,26)	16(16,0)	12(0,12)	intronic	COG5
NC_009147.3	7248052	A	T	1/1	0/0	1/1	17(0,17)	15(15,0)	13(0,13)	intronic	COG5
NC_009147.3	7247406	A	G	1/1	0/0	1/1	41(0,41)	14(14,0)	14(0,14)	intronic	COG5
NC_009147.3	7247435	T	C	1/1	0/0	1/1	42(0,42)	17(17,0)	16(0,16)	intronic	COG5
NC_009147.3	7247492	A	G	1/1	0/0	1/1	32(0,32)	15(15,0)	17(0,17)	intronic	COG5
NC_009148.3	60782380	A	G	1/1	0/0	1/1	34(0,34)	18(18,0)	19(0,19)	intergenic	COL11A1(dist=242953),OLFM3(dist=370765)
NC_009148.3	60782646	C	T	1/1	0/0	1/1	34(0,34)	12(12,0)	13(0,13)	intergenic	COL11A1(dist=243219),OLFM3(dist=370499)
NC_009148.3	60783722	G	C	1/1	0/0	1/1	25(0,25)	20(20,0)	13(0,13)	intergenic	COL11A1(dist=244295),OLFM3(dist=369423)
NC_009157.3	3286694	G	A	0/1	0/0	1/1	13(6,7)	16(16,0)	12(0,12)	intronic	COL23A1
NC_009168.3	37247196	A	G	1/1	0/0	1/1	13(0,13)	18(18,0)	13(0,13)	intronic	COL5A1
NC_009154.3	56590258	C	T	1/1	0/0	1/1	20(0,20)	25(25,0)	13(0,13)	intronic	COX10
NC_009149.3	1167062	C	G	1/1	0/0	1/1	41(0,41)	18(18,0)	21(0,21)	intergenic	CPS1(dist=164265),LOC111773821(dist=20570)
NC_009171.3	20237735	T	A	1/1	0/0	1/1	33(0,33)	21(21,0)	13(0,13)	intronic	CRADD
NC_009171.3	20240728	G	T	1/1	0/0	1/1	21(0,21)	20(20,0)	15(0,15)	intronic	CRADD
NC_009171.3	20239094	C	T	1/1	0/0	1/1	20(0,20)	16(16,0)	17(0,17)	intronic	CRADD
NC_009171.3	20239266	C	G	1/1	0/0	1/1	19(0,19)	20(20,0)	18(0,18)	intronic	CRADD
NC_009171.3	20239268	A	T	1/1	0/0	1/1	18(0,18)	19(19,0)	19(0,19)	intronic	CRADD
NC_009171.3	20239133	G	A	1/1	0/0	1/1	25(0,25)	20(20,0)	19(0,19)	intronic	CRADD
NC_009171.3	20239190	G	A	0/1	0/0	1/1	24(9,15)	22(22,0)	20(0,20)	intronic	CRADD
NC_009158.3	63266112	C	T	1/1	0/0	1/1	43(0,43)	15(15,0)	12(0,12)	intergenic	CRIM1(dist=1048874),LOC106781705(dist=1026847)
NC_009158.3	63511742	C	A	1/1	0/0	1/1	41(0,41)	13(13,0)	12(0,12)	intergenic	CRIM1(dist=1294504),LOC106781705(dist=781217)
NC_009158.3	63511896	C	T	1/1	0/0	1/1	28(0,28)	13(13,0)	10(0,10)	intergenic	CRIM1(dist=1294658),LOC106781705(dist=781063)
NC_009158.3	63511997	G	A	1/1	0/0	1/1	34(0,34)	11(11,0)	11(0,11)	intergenic	CRIM1(dist=1294759),LOC106781705(dist=780962)
NC_009158.3	63512069	T	C	1/1	0/0	1/1	30(0,30)	12(12,0)	10(0,10)	intergenic	CRIM1(dist=1294831),LOC106781705(dist=780890)
NC_009158.3	63512396	A	G	1/1	0/0	1/1	33(0,33)	11(11,0)	15(0,15)	intergenic	CRIM1(dist=1295158),LOC106781705(dist=780563)
NC_009158.3	63512444	C	A	1/1	0/0	1/1	27(0,27)	11(11,0)	15(0,15)	intergenic	CRIM1(dist=1295206),LOC106781705(dist=780515)
NC_009158.3	63512450	G	A	1/1	0/0	1/1	26(0,26)	11(11,0)	15(0,15)	intergenic	CRIM1(dist=1295212),LOC106781705(dist=780509)
NC_009158.3	63512636	C	T	0/1	0/0	1/1	29(15,14)	17(17,0)	15(0,15)	intergenic	CRIM1(dist=1295398),LOC106781705(dist=780323)
NC_009158.3	63512642	G	A	0/1	0/0	1/1	30(14,16)	17(17,0)	16(0,16)	intergenic	CRIM1(dist=1295404),LOC106781705(dist=780317)
NC_009158.3	63512658	T	C	1/1	0/0	1/1	33(0,33)	16(16,0)	16(0,16)	intergenic	CRIM1(dist=1295420),LOC106781705(dist=780301)
NC_009158.3	63512674	C	A	1/1	0/0	1/1	31(0,31)	16(16,0)	16(0,16)	intergenic	CRIM1(dist=1295436),LOC106781705(dist=780285)
NC_009158.3	63512980	A	G	1/1	0/0	1/1	46(0,46)	12(12,0)	12(0,12)	intergenic	CRIM1(dist=1295742),LOC106781705(dist=779979)
NC_009158.3	63513030	G	C	1/1	0/0	1/1	41(0,41)	14(14,0)	18(0,18)	intergenic	CRIM1(dist=1295792),LOC106781705(dist=779929)
NC_009158.3	63513137	T	C	1/1	0/0	1/1	32(0,32)	10(10,0)	15(0,15)	intergenic	CRIM1(dist=1295899),LOC106781705(dist=779822)
NC_009158.3	63513972	T	G	1/1	0/0	1/1	21(0,21)	11(11,0)	14(0,14)	intergenic	CRIM1(dist=1296734),LOC106781705(dist=778987)
NC_009158.3	64017748	T	C	1/1	0/0	1/1	48(0,48)	14(14,0)	10(0,10)	intergenic	CRIM1(dist=1800510),LOC106781705(dist=275211)
NC_009153.3	57788778	T	C	0/0	1/1	0/0	26(26,0)	15(0,15)	12(12,0)	intronic	CRYBG1
NC_009169.3	31486260	T	C	1/1	0/0	1/1	25(0,25)	18(18,0)	11(0,11)	intronic	CRYZL1
NC_009171.3	35324440	G	A	1/1	0/0	1/1	31(0,31)	18(18,0)	12(0,12)	intronic	CSF2RB
NC_009171.3	35324431	C	T	1/1	0/0	1/1	33(0,33)	19(19,0)	12(0,12)	exonic	CSF2RB
NC_009170.3	36890570	A	G	1/1	0/0	1/1	23(0,23)	21(21,0)	20(0,20)	intronic	CSMD1
NC_009170.3	36890579	T	C	1/1	0/0	1/1	21(0,21)	22(22,0)	20(0,20)	intronic	CSMD1
NC_009170.3	36890449	G	T	1/1	0/0	1/1	17(0,17)	17(17,0)	21(0,21)	intronic	CSMD1
NC_009170.3	36890649	G	T	1/1	0/0	1/1	26(0,26)	24(24,0)	23(0,23)	intronic	CSMD1
NC_009170.3	36890923	G	C	1/1	0/0	1/1	27(0,27)	24(24,0)	23(0,23)	intronic	CSMD1
NC_009170.3	36890905	G	A	1/1	0/0	1/1	24(0,24)	26(26,0)	23(0,23)	intronic	CSMD1
NC_009170.3	36890908	T	C	1/1	0/0	1/1	24(0,24)	26(26,0)	23(0,23)	intronic	CSMD1
NC_009170.3	36890970	G	C	1/1	0/0	1/1	28(0,28)	24(24,0)	25(0,25)	intronic	CSMD1
NC_009170.3	36891014	C	T	1/1	0/0	1/1	28(0,28)	24(24,0)	28(0,28)	intronic	CSMD1
NC_009170.3	36891061	G	C	1/1	0/0	1/1	37(0,37)	23(23,0)	29(0,29)	intronic	CSMD1
NC_009170.3	36890728	G	T	1/1	0/0	1/1	31(0,31)	18(18,0)	30(0,30)	intronic	CSMD1
NC_009170.3	36890745	G	A	1/1	0/0	1/1	31(0,31)	21(21,0)	31(0,31)	intronic	CSMD1
NC_009170.3	36890935	G	T	0/0	1/1	0/0	24(24,0)	29(0,29)	21(21,0)	intronic	CSMD1
NC_009146.3	66590485	T	C	1/1	0/0	1/1	25(0,25)	13(13,0)	13(0,13)	intronic	CSN1S2
NC_009146.3	66590533	A	G	1/1	0/0	1/1	23(0,23)	15(15,0)	20(0,20)	intronic	CSN1S2
NC_009146.3	66590899	T	G	1/1	0/0	1/1	33(0,33)	26(26,0)	20(0,20)	intronic	CSN1S2
NC_009146.3	66590561	A	C	1/1	0/0	1/1	23(0,23)	14(14,0)	21(0,21)	intronic	CSN1S2
NC_009146.3	66590557	G	A	1/1	0/0	1/1	22(0,22)	13(13,0)	23(0,23)	intronic	CSN1S2
NC_009146.3	66590652	C	G	1/1	0/0	1/1	24(0,24)	14(14,0)	24(0,24)	intronic	CSN1S2
NC_009146.3	66590640	C	T	1/1	0/0	1/1	23(0,23)	14(14,0)	25(0,25)	intronic	CSN1S2
NC_009146.3	66590830	A	G	1/1	0/0	1/1	25(0,25)	21(21,0)	25(0,25)	intronic	CSN1S2
NC_009146.3	66590659	C	T	0/0	1/1	0/0	23(23,0)	14(0,14)	21(21,0)	intronic	CSN1S2
NC_009144.3	56221150	C	T	1/1	0/0	1/1	17(0,17)	18(18,0)	10(0,10)	intronic	CTNNA3
NC_009144.3	56221180	C	T	1/1	0/0	1/1	17(0,17)	20(20,0)	12(0,12)	intronic	CTNNA3
NC_009144.3	56222127	G	A	1/1	0/0	1/1	28(0,28)	10(10,0)	17(0,17)	intronic	CTNNA3
NC_009144.3	56221551	T	C	1/1	0/0	1/1	32(0,32)	18(18,0)	19(0,19)	intronic	CTNNA3
NC_009144.3	56221315	C	A	1/1	0/0	1/1	29(0,29)	16(16,0)	21(0,21)	intronic	CTNNA3
NC_009144.3	56221335	A	G	1/1	0/0	1/1	29(0,29)	20(20,0)	23(0,23)	intronic	CTNNA3
NC_009144.3	56221426	T	C	1/1	0/0	1/1	36(0,36)	25(25,0)	24(0,24)	intronic	CTNNA3
NC_009151.3	23424767	G	A	0/0	1/1	0/0	17(17,0)	15(0,15)	15(15,0)	intronic	CUX2
NC_009146.3	63652468	A	G	1/1	0/0	1/1	27(0,27)	12(12,0)	13(0,13)	intergenic	CXCL6(dist=12201),CXCL8(dist=65277)
NC_009146.3	63652665	G	A	1/1	0/0	1/1	41(0,41)	20(20,0)	12(0,12)	intergenic	CXCL6(dist=12398),CXCL8(dist=65080)
NC_009146.3	63653318	T	C	1/1	0/0	1/1	30(0,30)	10(10,0)	13(0,13)	intergenic	CXCL6(dist=13051),CXCL8(dist=64427)
NC_009146.3	63653596	G	A	1/1	0/0	1/1	25(0,25)	14(14,0)	15(0,15)	intergenic	CXCL6(dist=13329),CXCL8(dist=64149)
NC_009146.3	63653687	C	G	1/1	0/0	1/1	38(0,38)	14(14,0)	12(0,12)	intergenic	CXCL6(dist=13420),CXCL8(dist=64058)
NC_009146.3	63653855	G	C	1/1	0/0	1/1	31(0,31)	16(16,0)	15(0,15)	intergenic	CXCL6(dist=13588),CXCL8(dist=63890)
NC_009146.3	63653959	C	A	1/1	0/0	1/1	29(0,29)	12(12,0)	10(0,10)	intergenic	CXCL6(dist=13692),CXCL8(dist=63786)
NC_009146.3	63653960	C	A	1/1	0/0	1/1	30(0,30)	12(12,0)	10(0,10)	intergenic	CXCL6(dist=13693),CXCL8(dist=63785)
NC_009146.3	63654313	C	G	1/1	0/0	1/1	25(0,25)	14(14,0)	14(0,14)	intergenic	CXCL6(dist=14046),CXCL8(dist=63432)
NC_009146.3	63654345	G	A	1/1	0/0	1/1	21(0,21)	14(14,0)	15(0,15)	intergenic	CXCL6(dist=14078),CXCL8(dist=63400)
NC_009146.3	63654347	A	G	1/1	0/0	1/1	21(0,21)	14(14,0)	15(0,15)	intergenic	CXCL6(dist=14080),CXCL8(dist=63398)
NC_009146.3	63654448	G	A	1/1	0/0	1/1	31(0,31)	14(14,0)	19(0,19)	intergenic	CXCL6(dist=14181),CXCL8(dist=63297)
NC_009145.3	120838706	T	C	1/1	0/0	1/1	31(0,31)	15(15,0)	11(0,11)	intergenic	CXXC4(dist=194661),LOC111770405(dist=235909)
NC_009145.3	120839103	A	G	1/1	0/0	1/1	33(0,33)	10(10,0)	17(0,17)	intergenic	CXXC4(dist=195058),LOC111770405(dist=235512)
NC_009144.3	115019546	G	A	0/0	1/1	0/0	31(31,0)	19(0,19)	13(13,0)	intronic	CYFIP1
NC_009171.3	39714219	A	G	0/0	1/1	0/0	27(27,0)	13(0,13)	12(12,0)	intronic	CYP2D50
NC_009154.3	3924250	C	T	1/1	0/0	1/1	28(0,28)	16(16,0)	15(0,15)	intronic	CYTH1
NC_009160.3	45075038	G	T	1/1	0/0	1/1	29(0,29)	14(14,0)	20(0,20)	intronic	DACH1
NC_009159.3	37644580	G	C	0/0	1/1	0/0	24(24,0)	10(0,10)	10(10,0)	intronic	DCAF1
NC_009151.3	74947250	A	G	1/1	0/0	1/1	24(0,24)	14(14,0)	11(0,11)	intronic	DCC
NC_009151.3	74946805	T	A	1/1	0/0	1/1	26(0,26)	10(10,0)	14(0,14)	intronic	DCC
NC_009151.3	74946840	A	G	1/1	0/0	1/1	38(0,38)	10(10,0)	14(0,14)	intronic	DCC
NC_009151.3	74947313	T	G	1/1	0/0	1/1	31(0,31)	11(11,0)	15(0,15)	intronic	DCC
NC_009151.3	74947027	G	A	1/1	0/0	1/1	36(0,36)	11(11,0)	18(0,18)	intronic	DCC
NC_009151.3	74946566	G	T	1/1	0/0	1/1	33(0,33)	19(19,0)	19(0,19)	intronic	DCC
NC_009151.3	74946711	G	A	1/1	0/0	1/1	29(0,29)	11(11,0)	21(0,21)	intronic	DCC
NC_009151.3	74946436	G	A	1/1	0/0	1/1	27(0,27)	17(17,0)	21(0,21)	intronic	DCC
NC_009151.3	74946630	A	T	1/1	0/0	1/1	31(0,31)	17(17,0)	21(0,21)	intronic	DCC
NC_009151.3	74946687	T	A	1/1	0/0	1/1	29(0,29)	14(14,0)	22(0,22)	intronic	DCC
NC_009151.3	74946285	C	T	1/1	0/0	1/1	21(0,21)	14(14,0)	23(0,23)	intronic	DCC
NC_009151.3	74946604	T	C	1/1	0/0	1/1	34(0,34)	16(16,0)	24(0,24)	intronic	DCC
NC_009151.3	74946188	T	C	1/1	0/0	1/1	24(0,24)	16(16,0)	25(0,25)	intronic	DCC
NC_009151.3	74946422	T	G	0/0	1/1	0/0	24(24,0)	17(0,17)	21(21,0)	intronic	DCC
NC_009151.3	74946480	G	A	0/0	1/1	0/0	31(31,0)	17(0,17)	24(24,0)	intronic	DCC
NC_009145.3	80149007	A	G	1/1	0/0	1/1	27(0,27)	28(28,0)	37(0,37)	intergenic	DCHS2(dist=271667),SFRP2(dist=86280)
NC_009170.3	33890374	G	A	1/1	0/0	1/1	22(0,22)	16(16,0)	15(0,15)	intergenic	DEFA26(dist=3184),DEFB1(dist=52290)
NC_009172.3	34199110	G	C	0/1	0/0	1/1	26(17,9)	23(23,0)	20(0,20)	intronic	DIP2C
NC_009150.3	63277217	T	A	1/1	0/0	1/1	40(0,40)	14(14,0)	10(0,10)	intronic	DLG2
NC_009151.3	46926411	T	C	1/1	0/0	1/1	23(0,23)	17(17,0)	13(0,13)	intronic	DLGAP1
NC_009151.3	46926417	G	A	1/1	0/0	1/1	23(0,23)	18(18,0)	14(0,14)	intronic	DLGAP1
NC_009151.3	47745030	T	C	1/1	0/0	1/1	41(0,41)	19(19,0)	29(0,29)	intergenic	DLGAP1(dist=124292),AKAIN1(dist=372265)
NC_009151.3	47750744	A	G	1/1	0/0	1/1	30(0,30)	17(17,0)	21(0,21)	intergenic	DLGAP1(dist=130006),AKAIN1(dist=366551)
NC_009151.3	47750781	A	T	1/1	0/0	1/1	29(0,29)	21(21,0)	20(0,20)	intergenic	DLGAP1(dist=130043),AKAIN1(dist=366514)
NC_009151.3	47750830	G	A	1/1	0/0	1/1	22(0,22)	18(18,0)	18(0,18)	intergenic	DLGAP1(dist=130092),AKAIN1(dist=366465)
NC_009151.3	47962247	G	T	1/1	0/0	1/1	33(0,33)	17(17,0)	15(0,15)	intergenic	DLGAP1(dist=341509),AKAIN1(dist=155048)
NC_009151.3	47962273	T	C	1/1	0/0	1/1	32(0,32)	15(15,0)	13(0,13)	intergenic	DLGAP1(dist=341535),AKAIN1(dist=155022)
NC_009151.3	47962537	T	G	1/1	0/0	1/1	46(0,46)	12(12,0)	17(0,17)	intergenic	DLGAP1(dist=341799),AKAIN1(dist=154758)
NC_009151.3	47962856	A	G	1/1	0/0	1/1	30(0,30)	14(14,0)	17(0,17)	intergenic	DLGAP1(dist=342118),AKAIN1(dist=154439)
NC_009151.3	47964020	A	G	1/1	0/0	1/1	22(0,22)	13(13,0)	17(0,17)	intergenic	DLGAP1(dist=343282),AKAIN1(dist=153275)
NC_009151.3	47964049	T	C	1/1	0/0	1/1	23(0,23)	15(15,0)	20(0,20)	intergenic	DLGAP1(dist=343311),AKAIN1(dist=153246)
NC_009151.3	47964050	G	A	1/1	0/0	1/1	23(0,23)	15(15,0)	20(0,20)	intergenic	DLGAP1(dist=343312),AKAIN1(dist=153245)
NC_009151.3	47964177	A	G	0/1	0/0	1/1	17(10,7)	14(14,0)	16(0,16)	intergenic	DLGAP1(dist=343439),AKAIN1(dist=153118)
NC_009151.3	47964268	A	G	0/0	1/1	0/0	16(16,0)	15(0,15)	16(16,0)	intergenic	DLGAP1(dist=343530),AKAIN1(dist=153027)
NC_009150.3	99426446	A	G	1/1	0/0	1/1	38(0,38)	13(13,0)	12(0,12)	intronic	DNAJC24
NC_009150.3	99422070	C	G	1/1	0/0	1/1	26(0,26)	27(27,0)	12(0,12)	intronic	DNAJC24
NC_009150.3	99423043	C	T	1/1	0/0	1/1	25(0,25)	15(15,0)	13(0,13)	intronic	DNAJC24
NC_009150.3	99423057	C	T	0/1	0/0	1/1	30(17,13)	17(17,0)	13(0,13)	intronic	DNAJC24
NC_009150.3	99422135	A	G	1/1	0/0	1/1	23(0,23)	20(20,0)	13(0,13)	intronic	DNAJC24
NC_009150.3	99422059	T	C	1/1	0/0	1/1	23(0,23)	27(27,0)	13(0,13)	intronic	DNAJC24
NC_009150.3	99422989	C	T	1/1	0/0	1/1	25(0,25)	16(16,0)	15(0,15)	intronic	DNAJC24
NC_009150.3	99422957	G	A	1/1	0/0	1/1	30(0,30)	17(17,0)	15(0,15)	intronic	DNAJC24
NC_009150.3	99424294	T	C	1/1	0/0	1/1	23(0,23)	20(20,0)	16(0,16)	intronic	DNAJC24
NC_009150.3	99420322	G	T	1/1	0/0	1/1	22(0,22)	14(14,0)	17(0,17)	intronic	DNAJC24
NC_009150.3	99422184	C	T	1/1	0/0	1/1	21(0,21)	23(23,0)	17(0,17)	intronic	DNAJC24
NC_009150.3	99420953	C	T	1/1	0/0	1/1	20(0,20)	28(28,0)	17(0,17)	intronic	DNAJC24
NC_009150.3	99418974	G	A	1/1	0/0	1/1	35(0,35)	15(15,0)	18(0,18)	intronic	DNAJC24
NC_009150.3	99424295	C	T	1/1	0/0	1/1	23(0,23)	20(20,0)	18(0,18)	intronic	DNAJC24
NC_009150.3	99422207	A	G	1/1	0/0	1/1	28(0,28)	21(21,0)	18(0,18)	intronic	DNAJC24
NC_009150.3	99423676	G	T	1/1	0/0	1/1	10(0,10)	22(22,0)	18(0,18)	intronic	DNAJC24
NC_009150.3	99422175	C	G	1/1	0/0	1/1	19(0,19)	22(22,0)	18(0,18)	intronic	DNAJC24
NC_009150.3	99418969	G	A	1/1	0/0	1/1	33(0,33)	13(13,0)	19(0,19)	intronic	DNAJC24
NC_009150.3	99420155	C	G	1/1	0/0	1/1	18(0,18)	31(31,0)	20(0,20)	intronic	DNAJC24
NC_009150.3	99422302	G	A	1/1	0/0	1/1	32(0,32)	14(14,0)	22(0,22)	intronic	DNAJC24
NC_009150.3	99420233	T	G	1/1	0/0	1/1	14(0,14)	35(35,0)	22(0,22)	intronic	DNAJC24
NC_009150.3	99420187	T	C	1/1	0/0	1/1	16(0,16)	35(35,0)	22(0,22)	intronic	DNAJC24
NC_009150.3	99422223	G	A	1/1	0/0	1/1	27(0,27)	23(23,0)	23(0,23)	intronic	DNAJC24
NC_009150.3	99422412	C	T	0/1	0/0	1/1	22(15,7)	20(20,0)	25(0,25)	intronic	DNAJC24
NC_009150.3	99423888	A	G	1/1	0/0	1/1	23(0,23)	23(23,0)	25(0,25)	intronic	DNAJC24
NC_009169.3	31395145	T	A	1/1	0/0	1/1	25(0,25)	12(12,0)	11(0,11)	upstream	DNAJC28
NC_009169.3	31394713	C	A	1/1	0/0	1/1	21(0,21)	16(16,0)	11(0,11)	upstream	DNAJC28
NC_009169.3	31394675	T	G	1/1	0/0	1/1	18(0,18)	13(13,0)	13(0,13)	upstream	DNAJC28
NC_009169.3	31395773	C	T	1/1	0/0	1/1	29(0,29)	12(12,0)	22(0,22)	intergenic	DNAJC28(dist=1282),GART(dist=13634)
NC_009166.3	21815505	A	G	1/1	0/0	1/1	15(0,15)	15(15,0)	11(0,11)	intronic	DOCK8
NC_009165.3	43778438	A	G	1/1	0/0	1/1	25(0,25)	20(20,0)	10(0,10)	intergenic	DOK5(dist=1021508),CBLN4(dist=63790)
NC_009165.3	43778460	A	G	1/1	0/0	1/1	24(0,24)	18(18,0)	11(0,11)	intergenic	DOK5(dist=1021530),CBLN4(dist=63768)
NC_009165.3	43778474	A	G	1/1	0/0	1/1	23(0,23)	17(17,0)	11(0,11)	intergenic	DOK5(dist=1021544),CBLN4(dist=63754)
NC_009165.3	43778991	G	T	1/1	0/0	1/1	30(0,30)	15(15,0)	10(0,10)	intergenic	DOK5(dist=1022061),CBLN4(dist=63237)
NC_009165.3	43779022	T	C	1/1	0/0	1/1	27(0,27)	15(15,0)	13(0,13)	intergenic	DOK5(dist=1022092),CBLN4(dist=63206)
NC_009165.3	43779023	G	A	1/1	0/0	1/1	27(0,27)	15(15,0)	13(0,13)	intergenic	DOK5(dist=1022093),CBLN4(dist=63205)
NC_009165.3	43779360	G	C	0/0	1/1	0/0	30(30,0)	24(0,24)	23(23,0)	intergenic	DOK5(dist=1022430),CBLN4(dist=62868)
NC_009161.3	15247388	A	G	1/1	0/0	1/1	33(0,33)	12(12,0)	12(0,12)	intronic	DPP10
NC_009161.3	14940339	T	C	0/0	1/1	0/0	19(19,0)	16(0,16)	15(15,0)	intronic	DPP10
NC_009148.3	65270774	C	T	1/1	0/0	1/1	40(0,40)	10(10,0)	12(0,12)	intronic	DPYD
NC_009148.3	65270801	C	T	1/1	0/0	1/1	34(0,34)	10(10,0)	13(0,13)	intronic	DPYD
NC_009148.3	65269799	T	A	1/1	0/0	1/1	26(0,26)	13(13,0)	14(0,14)	intronic	DPYD
NC_009148.3	65269783	G	A	0/1	0/0	1/1	29(12,17)	14(14,0)	14(0,14)	intronic	DPYD
NC_009148.3	65054476	C	T	1/1	0/0	1/1	21(0,21)	14(14,0)	16(0,16)	intronic	DPYD
NC_009163.3	33823445	A	G	0/1	0/0	1/1	36(20,16)	17(17,0)	13(0,13)	intergenic	DQB(dist=3038),DQA_1(dist=99304)
NC_009165.3	6521552	A	G	0/1	0/0	1/1	24(12,12)	14(14,0)	10(0,10)	intronic	DTD1
NC_009165.3	6522568	C	A	1/1	0/0	1/1	22(0,22)	16(16,0)	10(0,10)	intronic	DTD1
NC_009165.3	6522569	A	G	1/1	0/0	1/1	22(0,22)	16(16,0)	10(0,10)	intronic	DTD1
NC_009165.3	6521203	T	C	1/1	0/0	1/1	39(0,39)	10(10,0)	11(0,11)	intronic	DTD1
NC_009165.3	6521140	C	T	1/1	0/0	1/1	41(0,41)	10(10,0)	11(0,11)	intronic	DTD1
NC_009165.3	6521198	A	G	1/1	0/0	1/1	43(0,43)	10(10,0)	12(0,12)	intronic	DTD1
NC_009165.3	6522180	C	T	0/1	0/0	1/1	32(15,17)	12(12,0)	14(0,14)	intronic	DTD1
NC_009165.3	6522164	G	A	1/1	0/0	1/1	33(0,33)	12(12,0)	14(0,14)	intronic	DTD1
NC_009165.3	6522159	A	G	1/1	0/0	1/1	34(0,34)	13(13,0)	14(0,14)	intronic	DTD1
NC_009165.3	6522237	G	A	1/1	0/0	1/1	29(0,29)	11(11,0)	15(0,15)	intronic	DTD1
NC_009165.3	6522328	G	A	1/1	0/0	1/1	29(0,29)	13(13,0)	15(0,15)	intronic	DTD1
NC_009152.3	62230747	A	G	0/0	1/1	0/0	24(24,0)	13(0,13)	19(19,0)	intronic	EIF3H
NC_009170.3	7683883	T	C	1/1	0/0	1/1	24(0,24)	26(26,0)	21(0,21)	intronic	EIF4EBP1
NC_009158.3	90070893	A	G	1/1	0/0	1/1	29(0,29)	14(14,0)	19(0,19)	intronic	EIPR1
NC_009158.3	90070909	G	T	1/1	0/0	1/1	31(0,31)	15(15,0)	20(0,20)	intronic	EIPR1
NC_009158.3	90071047	G	A	1/1	0/0	1/1	28(0,28)	15(15,0)	21(0,21)	intronic	EIPR1
NC_009158.3	90071100	T	C	1/1	0/0	1/1	31(0,31)	15(15,0)	29(0,29)	intronic	EIPR1
NC_009158.3	90069399	T	G	1/1	0/0	1/1	20(0,20)	16(16,0)	29(0,29)	intronic	EIPR1
NC_009158.3	90071094	C	T	1/1	0/0	1/1	29(0,29)	15(15,0)	30(0,30)	intronic	EIPR1
NC_009158.3	90069285	A	T	1/1	0/0	1/1	24(0,24)	19(19,0)	30(0,30)	intronic	EIPR1
NC_009158.3	90069311	A	G	1/1	0/0	1/1	25(0,25)	20(20,0)	30(0,30)	intronic	EIPR1
NC_009158.3	90069387	G	A	1/1	0/0	1/1	21(0,21)	20(20,0)	31(0,31)	intronic	EIPR1
NC_009163.3	11387123	T	C	1/1	0/0	1/1	23(0,23)	16(16,0)	10(0,10)	intronic	ELOVL2
NC_009163.3	11387094	C	A	1/1	0/0	1/1	23(0,23)	19(19,0)	12(0,12)	intronic	ELOVL2
NC_009163.3	11387069	C	G	1/1	0/0	1/1	20(0,20)	23(23,0)	13(0,13)	intronic	ELOVL2
NC_009163.3	11387058	C	G	1/1	0/0	1/1	20(0,20)	25(25,0)	14(0,14)	intronic	ELOVL2
NC_009157.3	90575165	C	T	0/0	1/1	0/0	21(21,0)	19(0,19)	14(14,0)	intergenic	ENC1(dist=151780),LOC102149131(dist=3050)
NC_009168.3	31814256	G	C	1/1	0/0	1/1	19(0,19)	30(30,0)	10(0,10)	intronic	ENG
NC_009153.3	78949752	A	C	1/1	0/0	1/1	18(0,18)	26(26,0)	10(0,10)	intronic	ENPP3
NC_009153.3	78296594	T	C	1/1	0/0	1/1	27(0,27)	27(27,0)	12(0,12)	intronic	EPB41L2
NC_009146.3	70848033	G	T	1/1	0/0	1/1	42(0,42)	16(16,0)	14(0,14)	intronic	EPHA5
NC_009146.3	71366002	G	A	1/1	0/0	1/1	33(0,33)	19(19,0)	10(0,10)	intergenic	EPHA5(dist=281929),TECRL(dist=429291)
NC_009162.3	60773983	A	G	0/0	1/1	0/0	36(36,0)	13(0,13)	17(17,0)	intergenic	EPHA6(dist=38618),LOC111769125(dist=513123)
NC_009162.3	60774056	C	T	1/1	0/0	1/1	43(0,43)	10(10,0)	12(0,12)	intergenic	EPHA6(dist=38691),LOC111769125(dist=513050)
NC_009162.3	60774091	C	T	1/1	0/0	1/1	39(0,39)	13(13,0)	14(0,14)	intergenic	EPHA6(dist=38726),LOC111769125(dist=513015)
NC_009162.3	60774224	T	G	0/0	1/1	0/0	36(36,0)	11(0,11)	14(14,0)	intergenic	EPHA6(dist=38859),LOC111769125(dist=512882)
NC_009162.3	60774917	C	T	1/1	0/0	1/1	33(0,33)	14(14,0)	17(0,17)	intergenic	EPHA6(dist=39552),LOC111769125(dist=512189)
NC_009163.3	30328447	A	G	0/0	1/1	0/0	33(33,0)	16(0,16)	17(17,0)	intronic	EQMHCB2
NC_009163.3	30323435	A	C	0/0	1/1	0/0	31(31,0)	11(0,11)	20(20,0)	intronic	EQMHCB2
NC_009163.3	30323155	A	G	0/0	1/1	0/0	24(24,0)	21(0,21)	25(25,0)	intronic	EQMHCB2
NC_009153.3	22324379	G	C	1/1	0/0	1/1	27(0,27)	21(21,0)	15(0,15)	exonic	EQUCABV1R927
NC_009153.3	22246927	A	G	1/1	0/0	1/1	12(0,12)	19(19,0)	12(0,12)	intergenic	EQUCABV1R928(dist=4189),EQUCABV1R927(dist=73819)
NC_009170.3	39935551	A	G	1/1	0/0	1/1	22(0,22)	28(28,0)	13(0,13)	intergenic	ERICH1(dist=22241),TDRP(dist=35124)
NC_009153.3	12125821	T	C	1/1	0/0	1/1	15(0,15)	15(15,0)	10(0,10)	intergenic	ERICH4(dist=26040),LOC111775204(dist=1014)
NC_009153.3	12125830	G	C	1/1	0/0	1/1	17(0,17)	15(15,0)	11(0,11)	intergenic	ERICH4(dist=26049),LOC111775204(dist=1005)
NC_009168.3	6689517	C	T	1/1	0/0	1/1	15(0,15)	21(21,0)	12(0,12)	intronic	ERP44
NC_009174.3	15226930	C	T	1/1	0/0	1/1	40(0,40)	23(23,0)	12(0,12)	intronic	ESR1
NC_009146.3	115601660	T	C	1/1	0/0	1/1	26(0,26)	10(10,0)	12(0,12)	intronic	EVC
NC_009146.3	115601690	G	A	1/1	0/0	1/1	30(0,30)	13(13,0)	17(0,17)	intronic	EVC
NC_009152.3	15178193	G	A	1/1	0/0	1/1	24(0,24)	21(21,0)	13(0,13)	intronic	EYA1
NC_009152.3	15178171	C	T	1/1	0/0	1/1	21(0,21)	19(19,0)	18(0,18)	intronic	EYA1
NC_009152.3	15178180	A	T	1/1	0/0	1/1	23(0,23)	20(20,0)	18(0,18)	intronic	EYA1
NC_009146.3	24456630	T	A	1/1	0/0	1/1	20(0,20)	15(15,0)	18(0,18)	intronic	FA2H
NC_009172.3	21543203	A	C	1/1	0/0	1/1	26(0,26)	32(32,0)	24(0,24)	intergenic	FAM107B(dist=37989),LOC111771238(dist=116474)
NC_009144.3	49392105	A	G	1/1	0/0	1/1	11(0,11)	10(10,0)	13(0,13)	intergenic	FAM13C(dist=14720),LOC111770940(dist=80564)
NC_009145.3	15138769	C	G	1/1	0/0	1/1	32(0,32)	14(14,0)	14(0,14)	intergenic	FAM183A(dist=10508),LOC100629289(dist=58261)
NC_009145.3	15138864	A	G	1/1	0/0	1/1	27(0,27)	20(20,0)	14(0,14)	intergenic	FAM183A(dist=10603),LOC100629289(dist=58166)
NC_009145.3	15138961	T	C	1/1	0/0	1/1	27(0,27)	20(20,0)	25(0,25)	intergenic	FAM183A(dist=10700),LOC100629289(dist=58069)
NC_009145.3	15138983	T	A	1/1	0/0	1/1	29(0,29)	15(15,0)	23(0,23)	intergenic	FAM183A(dist=10722),LOC100629289(dist=58047)
NC_009145.3	15139093	C	A	0/0	1/1	0/0	23(23,0)	14(0,14)	16(16,0)	intergenic	FAM183A(dist=10832),LOC100629289(dist=57937)
NC_009145.3	15145650	C	T	1/1	0/0	1/1	33(0,33)	17(17,0)	10(0,10)	intergenic	FAM183A(dist=17389),LOC100629289(dist=51380)
NC_009145.3	15145652	A	G	1/1	0/0	1/1	32(0,32)	17(17,0)	10(0,10)	intergenic	FAM183A(dist=17391),LOC100629289(dist=51378)
NC_009145.3	15145782	G	A	1/1	0/0	1/1	27(0,27)	17(17,0)	20(0,20)	intergenic	FAM183A(dist=17521),LOC100629289(dist=51248)
NC_009145.3	15145932	C	T	1/1	0/0	1/1	28(0,28)	21(21,0)	19(0,19)	intergenic	FAM183A(dist=17671),LOC100629289(dist=51098)
NC_009145.3	15146005	G	A	1/1	0/0	1/1	24(0,24)	22(22,0)	22(0,22)	intergenic	FAM183A(dist=17744),LOC100629289(dist=51025)
NC_009145.3	15146010	A	G	1/1	0/0	1/1	26(0,26)	20(20,0)	21(0,21)	intergenic	FAM183A(dist=17749),LOC100629289(dist=51020)
NC_009145.3	15147089	C	T	1/1	0/0	1/1	30(0,30)	25(25,0)	11(0,11)	intergenic	FAM183A(dist=18828),LOC100629289(dist=49941)
NC_009145.3	15147098	A	G	1/1	0/0	1/1	27(0,27)	25(25,0)	11(0,11)	intergenic	FAM183A(dist=18837),LOC100629289(dist=49932)
NC_009145.3	15147110	G	T	1/1	0/0	1/1	27(0,27)	28(28,0)	11(0,11)	intergenic	FAM183A(dist=18849),LOC100629289(dist=49920)
NC_009145.3	15147129	G	A	1/1	0/0	1/1	29(0,29)	20(20,0)	10(0,10)	intergenic	FAM183A(dist=18868),LOC100629289(dist=49901)
NC_009145.3	15147198	T	C	1/1	0/0	1/1	33(0,33)	21(21,0)	14(0,14)	intergenic	FAM183A(dist=18937),LOC100629289(dist=49832)
NC_009145.3	15147311	A	C	1/1	0/0	1/1	22(0,22)	31(31,0)	10(0,10)	intergenic	FAM183A(dist=19050),LOC100629289(dist=49719)
NC_009145.3	15147337	C	T	1/1	0/0	1/1	24(0,24)	29(29,0)	12(0,12)	intergenic	FAM183A(dist=19076),LOC100629289(dist=49693)
NC_009145.3	15147382	T	C	1/1	0/0	1/1	24(0,24)	22(22,0)	13(0,13)	intergenic	FAM183A(dist=19121),LOC100629289(dist=49648)
NC_009145.3	15147386	G	A	1/1	0/0	1/1	25(0,25)	22(22,0)	12(0,12)	intergenic	FAM183A(dist=19125),LOC100629289(dist=49644)
NC_009145.3	15148862	A	T	0/1	0/0	1/1	22(6,16)	11(11,0)	10(0,10)	intergenic	FAM183A(dist=20601),LOC100629289(dist=48168)
NC_009145.3	15149108	C	T	0/1	0/0	1/1	31(8,23)	20(20,0)	10(0,10)	intergenic	FAM183A(dist=20847),LOC100629289(dist=47922)
NC_009145.3	15149180	C	T	0/1	0/0	1/1	33(6,27)	25(25,0)	16(0,16)	intergenic	FAM183A(dist=20919),LOC100629289(dist=47850)
NC_009145.3	15149532	C	T	1/1	0/0	1/1	25(0,25)	24(24,0)	13(0,13)	intergenic	FAM183A(dist=21271),LOC100629289(dist=47498)
NC_009145.3	15149549	A	T	1/1	0/0	1/1	27(0,27)	23(23,0)	15(0,15)	intergenic	FAM183A(dist=21288),LOC100629289(dist=47481)
NC_009145.3	15149895	G	A	0/1	0/0	1/1	31(17,14)	20(20,0)	22(0,22)	intergenic	FAM183A(dist=21634),LOC100629289(dist=47135)
NC_009145.3	15149928	C	T	1/1	0/0	1/1	27(0,27)	23(23,0)	20(0,20)	intergenic	FAM183A(dist=21667),LOC100629289(dist=47102)
NC_009145.3	15162441	A	T	1/1	0/0	1/1	34(0,34)	15(15,0)	11(0,11)	intergenic	FAM183A(dist=34180),LOC100629289(dist=34589)
NC_009145.3	15162650	G	A	1/1	0/0	1/1	32(0,32)	17(17,0)	14(0,14)	intergenic	FAM183A(dist=34389),LOC100629289(dist=34380)
NC_009145.3	15162654	T	C	1/1	0/0	1/1	32(0,32)	17(17,0)	14(0,14)	intergenic	FAM183A(dist=34393),LOC100629289(dist=34376)
NC_009145.3	15162711	T	C	1/1	0/0	1/1	32(0,32)	14(14,0)	14(0,14)	intergenic	FAM183A(dist=34450),LOC100629289(dist=34319)
NC_009145.3	15162772	T	C	1/1	0/0	1/1	26(0,26)	10(10,0)	13(0,13)	intergenic	FAM183A(dist=34511),LOC100629289(dist=34258)
NC_009145.3	15162997	G	A	1/1	0/0	1/1	25(0,25)	13(13,0)	12(0,12)	intergenic	FAM183A(dist=34736),LOC100629289(dist=34033)
NC_009145.3	15163016	T	C	1/1	0/0	1/1	28(0,28)	15(15,0)	10(0,10)	intergenic	FAM183A(dist=34755),LOC100629289(dist=34014)
NC_009145.3	15163313	G	C	1/1	0/0	1/1	23(0,23)	16(16,0)	13(0,13)	intergenic	FAM183A(dist=35052),LOC100629289(dist=33717)
NC_009145.3	15163337	A	G	1/1	0/0	1/1	24(0,24)	21(21,0)	15(0,15)	intergenic	FAM183A(dist=35076),LOC100629289(dist=33693)
NC_009145.3	15163364	G	A	1/1	0/0	1/1	28(0,28)	20(20,0)	15(0,15)	intergenic	FAM183A(dist=35103),LOC100629289(dist=33666)
NC_009145.3	15163856	A	G	1/1	0/0	1/1	26(0,26)	13(13,0)	10(0,10)	intergenic	FAM183A(dist=35595),LOC100629289(dist=33174)
NC_009145.3	15171162	C	T	1/1	0/0	1/1	20(0,20)	19(19,0)	11(0,11)	intergenic	FAM183A(dist=42901),LOC100629289(dist=25868)
NC_009145.3	15172057	C	G	1/1	0/0	1/1	31(0,31)	15(15,0)	17(0,17)	intergenic	FAM183A(dist=43796),LOC100629289(dist=24973)
NC_009145.3	15176338	A	G	1/1	0/0	1/1	27(0,27)	18(18,0)	22(0,22)	intergenic	FAM183A(dist=48077),LOC100629289(dist=20692)
NC_009145.3	15176402	G	C	1/1	0/0	1/1	29(0,29)	22(22,0)	19(0,19)	intergenic	FAM183A(dist=48141),LOC100629289(dist=20628)
NC_009145.3	15176406	G	A	1/1	0/0	1/1	28(0,28)	22(22,0)	18(0,18)	intergenic	FAM183A(dist=48145),LOC100629289(dist=20624)
NC_009145.3	15176549	G	A	0/0	1/1	0/0	28(28,0)	22(0,22)	15(15,0)	intergenic	FAM183A(dist=48288),LOC100629289(dist=20481)
NC_009145.3	15176662	T	A	1/1	0/0	1/1	30(0,30)	25(25,0)	10(0,10)	intergenic	FAM183A(dist=48401),LOC100629289(dist=20368)
NC_009145.3	15177747	A	G	1/1	0/0	1/1	43(0,43)	28(28,0)	15(0,15)	intergenic	FAM183A(dist=49486),LOC100629289(dist=19283)
NC_009145.3	15177787	C	T	1/1	0/0	1/1	40(0,40)	24(24,0)	12(0,12)	intergenic	FAM183A(dist=49526),LOC100629289(dist=19243)
NC_009145.3	15177826	G	T	1/1	0/0	1/1	33(0,33)	22(22,0)	12(0,12)	intergenic	FAM183A(dist=49565),LOC100629289(dist=19204)
NC_009145.3	15178956	G	T	1/1	0/0	1/1	35(0,35)	14(14,0)	11(0,11)	intergenic	FAM183A(dist=50695),LOC100629289(dist=18074)
NC_009145.3	15179038	T	C	0/1	0/0	1/1	30(14,16)	13(13,0)	10(0,10)	intergenic	FAM183A(dist=50777),LOC100629289(dist=17992)
NC_009145.3	15180545	A	G	1/1	0/0	1/1	30(0,30)	16(16,0)	14(0,14)	intergenic	FAM183A(dist=52284),LOC100629289(dist=16485)
NC_009145.3	15181877	G	A	1/1	0/0	1/1	37(0,37)	16(16,0)	17(0,17)	intergenic	FAM183A(dist=53616),LOC100629289(dist=15153)
NC_009145.3	15181939	G	C	1/1	0/0	1/1	44(0,44)	15(15,0)	15(0,15)	intergenic	FAM183A(dist=53678),LOC100629289(dist=15091)
NC_009145.3	15181985	A	G	1/1	0/0	1/1	46(0,46)	11(11,0)	13(0,13)	intergenic	FAM183A(dist=53724),LOC100629289(dist=15045)
NC_009145.3	15182742	C	T	1/1	0/0	1/1	25(0,25)	11(11,0)	13(0,13)	intergenic	FAM183A(dist=54481),LOC100629289(dist=14288)
NC_009145.3	15182768	T	C	1/1	0/0	1/1	23(0,23)	14(14,0)	15(0,15)	intergenic	FAM183A(dist=54507),LOC100629289(dist=14262)
NC_009145.3	15182880	A	G	1/1	0/0	1/1	31(0,31)	14(14,0)	16(0,16)	intergenic	FAM183A(dist=54619),LOC100629289(dist=14150)
NC_009145.3	15182948	T	C	1/1	0/0	1/1	27(0,27)	14(14,0)	14(0,14)	intergenic	FAM183A(dist=54687),LOC100629289(dist=14082)
NC_009145.3	15183310	C	T	1/1	0/0	1/1	23(0,23)	15(15,0)	17(0,17)	intergenic	FAM183A(dist=55049),LOC100629289(dist=13720)
NC_009145.3	15183340	C	T	0/1	0/0	1/1	26(16,10)	20(20,0)	16(0,16)	intergenic	FAM183A(dist=55079),LOC100629289(dist=13690)
NC_009145.3	15183350	G	A	1/1	0/0	1/1	26(0,26)	19(19,0)	16(0,16)	intergenic	FAM183A(dist=55089),LOC100629289(dist=13680)
NC_009145.3	15183371	A	G	1/1	0/0	1/1	27(0,27)	18(18,0)	16(0,16)	intergenic	FAM183A(dist=55110),LOC100629289(dist=13659)
NC_009145.3	15183445	C	A	1/1	0/0	1/1	32(0,32)	18(18,0)	13(0,13)	intergenic	FAM183A(dist=55184),LOC100629289(dist=13585)
NC_009145.3	15183602	T	G	1/1	0/0	1/1	35(0,35)	23(23,0)	12(0,12)	intergenic	FAM183A(dist=55341),LOC100629289(dist=13428)
NC_009145.3	15183642	G	A	1/1	0/0	1/1	29(0,29)	19(19,0)	14(0,14)	intergenic	FAM183A(dist=55381),LOC100629289(dist=13388)
NC_009145.3	15183758	A	G	1/1	0/0	1/1	25(0,25)	25(25,0)	14(0,14)	intergenic	FAM183A(dist=55497),LOC100629289(dist=13272)
NC_009145.3	15183814	G	T	1/1	0/0	1/1	32(0,32)	27(27,0)	16(0,16)	intergenic	FAM183A(dist=55553),LOC100629289(dist=13216)
NC_009145.3	15184020	G	T	1/1	0/0	1/1	27(0,27)	20(20,0)	19(0,19)	intergenic	FAM183A(dist=55759),LOC100629289(dist=13010)
NC_009145.3	15184021	A	G	1/1	0/0	1/1	27(0,27)	20(20,0)	19(0,19)	intergenic	FAM183A(dist=55760),LOC100629289(dist=13009)
NC_009145.3	15184583	G	T	1/1	0/0	1/1	30(0,30)	12(12,0)	12(0,12)	intergenic	FAM183A(dist=56322),LOC100629289(dist=12447)
NC_009145.3	15185984	C	T	1/1	0/0	1/1	23(0,23)	13(13,0)	13(0,13)	intergenic	FAM183A(dist=57723),LOC100629289(dist=11046)
NC_009145.3	15186073	G	A	1/1	0/0	1/1	13(0,13)	11(11,0)	15(0,15)	intergenic	FAM183A(dist=57812),LOC100629289(dist=10957)
NC_009145.3	15186085	T	C	1/1	0/0	1/1	13(0,13)	11(11,0)	15(0,15)	intergenic	FAM183A(dist=57824),LOC100629289(dist=10945)
NC_009145.3	15187889	T	A	1/1	0/0	1/1	36(0,36)	15(15,0)	15(0,15)	intergenic	FAM183A(dist=59628),LOC100629289(dist=9141)
NC_009145.3	15188063	G	A	1/1	0/0	1/1	33(0,33)	14(14,0)	14(0,14)	intergenic	FAM183A(dist=59802),LOC100629289(dist=8967)
NC_009145.3	15188136	T	A	1/1	0/0	1/1	35(0,35)	19(19,0)	15(0,15)	intergenic	FAM183A(dist=59875),LOC100629289(dist=8894)
NC_009145.3	15188460	C	A	1/1	0/0	1/1	36(0,36)	20(20,0)	15(0,15)	intergenic	FAM183A(dist=60199),LOC100629289(dist=8570)
NC_009145.3	15189325	T	C	1/1	0/0	1/1	37(0,37)	19(19,0)	17(0,17)	intergenic	FAM183A(dist=61064),LOC100629289(dist=7705)
NC_009145.3	15189353	G	C	1/1	0/0	1/1	43(0,43)	20(20,0)	17(0,17)	intergenic	FAM183A(dist=61092),LOC100629289(dist=7677)
NC_009145.3	15189368	T	C	1/1	0/0	1/1	41(0,41)	20(20,0)	16(0,16)	intergenic	FAM183A(dist=61107),LOC100629289(dist=7662)
NC_009145.3	15192546	C	A	1/1	0/0	1/1	43(0,43)	16(16,0)	18(0,18)	intergenic	FAM183A(dist=64285),LOC100629289(dist=4484)
NC_009145.3	15192599	C	G	1/1	0/0	1/1	37(0,37)	19(19,0)	13(0,13)	intergenic	FAM183A(dist=64338),LOC100629289(dist=4431)
NC_009145.3	15192665	C	T	1/1	0/0	1/1	38(0,38)	21(21,0)	11(0,11)	intergenic	FAM183A(dist=64404),LOC100629289(dist=4365)
NC_009145.3	15192703	T	G	1/1	0/0	1/1	38(0,38)	19(19,0)	11(0,11)	intergenic	FAM183A(dist=64442),LOC100629289(dist=4327)
NC_009145.3	15192770	G	C	1/1	0/0	1/1	34(0,34)	21(21,0)	14(0,14)	intergenic	FAM183A(dist=64509),LOC100629289(dist=4260)
NC_009145.3	15192853	G	A	1/1	0/0	1/1	32(0,32)	19(19,0)	16(0,16)	intergenic	FAM183A(dist=64592),LOC100629289(dist=4177)
NC_009145.3	15192919	T	G	1/1	0/0	1/1	31(0,31)	18(18,0)	17(0,17)	intergenic	FAM183A(dist=64658),LOC100629289(dist=4111)
NC_009145.3	15193182	A	C	1/1	0/0	1/1	36(0,36)	19(19,0)	17(0,17)	intergenic	FAM183A(dist=64921),LOC100629289(dist=3848)
NC_009145.3	15193601	A	G	1/1	0/0	1/1	48(0,48)	17(17,0)	18(0,18)	intergenic	FAM183A(dist=65340),LOC100629289(dist=3429)
NC_009145.3	15193619	T	A	1/1	0/0	1/1	50(0,50)	13(13,0)	17(0,17)	intergenic	FAM183A(dist=65358),LOC100629289(dist=3411)
NC_009145.3	15193622	T	C	1/1	0/0	1/1	50(0,50)	13(13,0)	16(0,16)	intergenic	FAM183A(dist=65361),LOC100629289(dist=3408)
NC_009145.3	15193699	T	C	1/1	0/0	1/1	45(0,45)	22(22,0)	13(0,13)	intergenic	FAM183A(dist=65438),LOC100629289(dist=3331)
NC_009145.3	15193899	G	A	1/1	0/0	1/1	35(0,35)	20(20,0)	14(0,14)	intergenic	FAM183A(dist=65638),LOC100629289(dist=3131)
NC_009145.3	15194192	G	A	0/1	0/0	1/1	41(22,19)	12(12,0)	14(0,14)	intergenic	FAM183A(dist=65931),LOC100629289(dist=2838)
NC_009145.3	15194845	A	T	0/0	1/1	0/0	25(25,0)	13(0,13)	10(10,0)	intergenic	FAM183A(dist=66584),LOC100629289(dist=2185)
NC_009145.3	15194853	C	G	1/1	0/0	1/1	26(0,26)	14(14,0)	10(0,10)	intergenic	FAM183A(dist=66592),LOC100629289(dist=2177)
NC_009145.3	15137216	C	T	1/1	0/0	1/1	25(0,25)	10(10,0)	13(0,13)	intergenic	FAM183A(dist=8955),LOC100629289(dist=59814)
NC_009145.3	15137488	A	C	1/1	0/0	1/1	19(0,19)	14(14,0)	14(0,14)	intergenic	FAM183A(dist=9227),LOC100629289(dist=59542)
NC_009145.3	15137741	A	G	1/1	0/0	1/1	16(0,16)	17(17,0)	16(0,16)	intergenic	FAM183A(dist=9480),LOC100629289(dist=59289)
NC_009145.3	15138259	C	T	1/1	0/0	1/1	30(0,30)	20(20,0)	13(0,13)	intergenic	FAM183A(dist=9998),LOC100629289(dist=58771)
NC_009149.3	79323866	C	T	1/1	0/0	1/1	12(0,12)	11(11,0)	16(0,16)	intronic	FAM19A2
NC_009171.3	45284252	G	T	1/1	0/0	1/1	27(0,27)	23(23,0)	21(0,21)	intronic	FAM19A5
NC_009171.3	45283934	G	A	1/1	0/0	1/1	34(0,34)	28(28,0)	23(0,23)	intronic	FAM19A5
NC_009171.3	45284238	G	A	0/0	1/1	0/0	24(24,0)	24(0,24)	20(20,0)	intronic	FAM19A5
NC_009171.3	45284330	G	C	0/0	1/1	0/0	30(30,0)	29(0,29)	28(28,0)	intronic	FAM19A5
NC_009171.3	45284320	C	T	0/0	1/1	0/0	29(29,0)	28(0,28)	29(29,0)	intronic	FAM19A5
NC_009166.3	2033644	C	G	1/1	0/0	1/1	28(0,28)	13(13,0)	10(0,10)	intronic	FANCC
NC_009166.3	2033573	T	C	1/1	0/0	1/1	29(0,29)	15(15,0)	10(0,10)	intronic	FANCC
NC_009166.3	2033979	G	A	1/1	0/0	1/1	23(0,23)	13(13,0)	11(0,11)	intronic	FANCC
NC_009166.3	2033586	A	G	1/1	0/0	1/1	31(0,31)	13(13,0)	11(0,11)	intronic	FANCC
NC_009166.3	2034633	T	G	1/1	0/0	1/1	25(0,25)	15(15,0)	11(0,11)	intronic	FANCC
NC_009166.3	2034726	T	G	1/1	0/0	1/1	24(0,24)	13(13,0)	12(0,12)	intronic	FANCC
NC_009166.3	2034971	C	A	1/1	0/0	1/1	32(0,32)	12(12,0)	14(0,14)	intronic	FANCC
NC_009166.3	2034957	C	T	1/1	0/0	1/1	30(0,30)	11(11,0)	16(0,16)	intronic	FANCC
NC_009166.3	2034816	G	T	1/1	0/0	1/1	19(0,19)	13(13,0)	21(0,21)	intronic	FANCC
NC_009170.3	40122854	C	T	0/0	1/1	0/0	16(16,0)	37(0,37)	29(29,0)	intergenic	FBXO25(dist=23122),ZNF596(dist=100588)
NC_009144.3	177499104	A	G	1/1	0/0	1/1	22(0,22)	11(11,0)	11(0,11)	intergenic	FBXO33(dist=197407),LOC111769841(dist=372675)
NC_009144.3	177499808	G	A	1/1	0/0	1/1	34(0,34)	14(14,0)	19(0,19)	intergenic	FBXO33(dist=198111),LOC111769841(dist=371971)
NC_009144.3	177499845	A	G	1/1	0/0	1/1	31(0,31)	18(18,0)	15(0,15)	intergenic	FBXO33(dist=198148),LOC111769841(dist=371934)
NC_009157.3	62642961	G	C	1/1	0/0	1/1	31(0,31)	13(13,0)	13(0,13)	intergenic	FER(dist=202791),FBXL17(dist=89189)
NC_009157.3	62643001	G	A	1/1	0/0	1/1	34(0,34)	19(19,0)	16(0,16)	intergenic	FER(dist=202831),FBXL17(dist=89149)
NC_009157.3	62643048	T	C	1/1	0/0	1/1	31(0,31)	16(16,0)	19(0,19)	intergenic	FER(dist=202878),FBXL17(dist=89102)
NC_009157.3	62643120	T	G	1/1	0/0	1/1	32(0,32)	20(20,0)	22(0,22)	intergenic	FER(dist=202950),FBXL17(dist=89030)
NC_009157.3	62643297	A	C	1/1	0/0	1/1	25(0,25)	13(13,0)	20(0,20)	intergenic	FER(dist=203127),FBXL17(dist=88853)
NC_009157.3	62643324	G	A	1/1	0/0	1/1	31(0,31)	17(17,0)	17(0,17)	intergenic	FER(dist=203154),FBXL17(dist=88826)
NC_009157.3	62643589	T	A	1/1	0/0	1/1	31(0,31)	15(15,0)	14(0,14)	intergenic	FER(dist=203419),FBXL17(dist=88561)
NC_009157.3	62643639	A	C	1/1	0/0	1/1	39(0,39)	16(16,0)	19(0,19)	intergenic	FER(dist=203469),FBXL17(dist=88511)
NC_009167.3	1318059	C	A	0/0	1/1	0/0	23(23,0)	12(0,12)	10(10,0)	intronic	FERMT2
NC_009159.3	29245826	C	T	1/1	0/0	1/1	46(0,46)	16(16,0)	15(0,15)	intronic	FHIT
NC_009159.3	29245794	G	A	1/1	0/0	1/1	46(0,46)	14(14,0)	18(0,18)	intronic	FHIT
NC_009153.3	49230513	A	T	1/1	0/0	1/1	31(0,31)	18(18,0)	14(0,14)	intronic	FHL5
NC_009153.3	49230515	A	G	1/1	0/0	1/1	31(0,31)	18(18,0)	14(0,14)	intronic	FHL5
NC_009146.3	80608768	A	G	0/0	1/1	0/0	26(26,0)	12(0,12)	13(13,0)	intronic	FIP1L1
NC_009144.3	155331992	T	C	1/1	0/0	1/1	14(0,14)	16(16,0)	12(0,12)	intronic	FMN1
NC_009144.3	155332009	T	C	1/1	0/0	1/1	19(0,19)	14(14,0)	13(0,13)	intronic	FMN1
NC_009168.3	33430485	G	A	1/1	0/0	1/1	21(0,21)	36(36,0)	20(0,20)	intronic	FNBP1
NC_009159.3	20472524	G	A	1/1	0/0	1/1	14(0,14)	21(21,0)	10(0,10)	intronic	FOXP1
NC_009159.3	20432364	A	C	1/1	0/0	1/1	26(0,26)	17(17,0)	22(0,22)	intronic	FOXP1
NC_009147.3	71971919	A	C	1/1	0/0	1/1	29(0,29)	15(15,0)	23(0,23)	intronic	FOXP2
NC_009145.3	73389545	T	C	1/1	0/0	1/1	43(0,43)	14(14,0)	23(0,23)	intronic	FSTL5
NC_009145.3	73409877	T	C	1/1	0/0	1/1	42(0,42)	12(12,0)	33(0,33)	intronic	FSTL5
NC_009146.3	7065757	C	T	1/1	0/0	1/1	26(0,26)	16(16,0)	10(0,10)	intronic	FTO
NC_009146.3	7065801	G	A	1/1	0/0	1/1	19(0,19)	17(17,0)	12(0,12)	intronic	FTO
NC_009146.3	7065901	A	C	1/1	0/0	1/1	30(0,30)	27(27,0)	13(0,13)	intronic	FTO
NC_009146.3	7066526	T	C	1/1	0/0	1/1	27(0,27)	11(11,0)	14(0,14)	intronic	FTO
NC_009146.3	7069096	T	C	1/1	0/0	1/1	33(0,33)	19(19,0)	14(0,14)	intronic	FTO
NC_009146.3	7068842	G	T	1/1	0/0	1/1	26(0,26)	16(16,0)	17(0,17)	intronic	FTO
NC_009146.3	7065308	C	T	0/0	1/1	0/0	19(19,0)	13(0,13)	15(15,0)	intronic	FTO
NC_009146.3	7172652	T	C	0/0	1/1	0/0	34(34,0)	19(0,19)	19(19,0)	intronic	FTO
NC_009167.3	11926002	T	C	1/1	0/0	1/1	22(0,22)	19(19,0)	10(0,10)	intronic	FUT8
NC_009147.3	35272996	A	G	1/1	0/0	1/1	28(0,28)	17(17,0)	21(0,21)	intergenic	FZD1(dist=76434),LOC111773162(dist=151662)
NC_009147.3	35273056	C	T	1/1	0/0	1/1	35(0,35)	13(13,0)	11(0,11)	intergenic	FZD1(dist=76494),LOC111773162(dist=151602)
NC_009147.3	35273080	A	G	1/1	0/0	1/1	33(0,33)	13(13,0)	11(0,11)	intergenic	FZD1(dist=76518),LOC111773162(dist=151578)
NC_009147.3	35273084	A	G	0/1	0/0	1/1	34(24,10)	12(12,0)	12(0,12)	intergenic	FZD1(dist=76522),LOC111773162(dist=151574)
NC_009147.3	35273109	G	C	0/0	1/1	0/0	33(33,0)	10(0,10)	12(12,0)	intergenic	FZD1(dist=76547),LOC111773162(dist=151549)
NC_009147.3	35273425	G	A	0/0	1/1	0/0	27(27,0)	14(0,14)	11(11,0)	intergenic	FZD1(dist=76863),LOC111773162(dist=151233)
NC_009147.3	35273601	C	T	1/1	0/0	1/1	41(0,41)	11(11,0)	12(0,12)	intergenic	FZD1(dist=77039),LOC111773162(dist=151057)
NC_009147.3	35273635	C	T	1/1	0/0	1/1	34(0,34)	12(12,0)	15(0,15)	intergenic	FZD1(dist=77073),LOC111773162(dist=151023)
NC_009147.3	35273645	T	G	1/1	0/0	1/1	40(0,40)	14(14,0)	14(0,14)	intergenic	FZD1(dist=77083),LOC111773162(dist=151013)
NC_009147.3	35273704	C	T	1/1	0/0	1/1	38(0,38)	15(15,0)	16(0,16)	intergenic	FZD1(dist=77142),LOC111773162(dist=150954)
NC_009147.3	35274043	A	C	0/0	1/1	0/0	39(39,0)	16(0,16)	16(16,0)	intergenic	FZD1(dist=77481),LOC111773162(dist=150615)
NC_009147.3	35274112	G	T	1/1	0/0	1/1	42(0,42)	32(32,0)	16(0,16)	intergenic	FZD1(dist=77550),LOC111773162(dist=150546)
NC_009147.3	35274118	G	C	1/1	0/0	1/1	42(0,42)	31(31,0)	14(0,14)	intergenic	FZD1(dist=77556),LOC111773162(dist=150540)
NC_009147.3	35274125	G	A	1/1	0/0	1/1	44(0,44)	30(30,0)	14(0,14)	intergenic	FZD1(dist=77563),LOC111773162(dist=150533)
NC_009147.3	35274156	T	C	1/1	0/0	1/1	46(0,46)	25(25,0)	16(0,16)	intergenic	FZD1(dist=77594),LOC111773162(dist=150502)
NC_009147.3	35274178	G	A	1/1	0/0	1/1	41(0,41)	24(24,0)	21(0,21)	intergenic	FZD1(dist=77616),LOC111773162(dist=150480)
NC_009147.3	35274235	A	G	1/1	0/0	1/1	45(0,45)	20(20,0)	19(0,19)	intergenic	FZD1(dist=77673),LOC111773162(dist=150423)
NC_009147.3	35274242	T	A	1/1	0/0	1/1	49(0,49)	20(20,0)	17(0,17)	intergenic	FZD1(dist=77680),LOC111773162(dist=150416)
NC_009147.3	35274347	G	A	1/1	0/0	1/1	33(0,33)	35(35,0)	13(0,13)	intergenic	FZD1(dist=77785),LOC111773162(dist=150311)
NC_009147.3	35274364	C	T	1/1	0/0	1/1	31(0,31)	35(35,0)	16(0,16)	intergenic	FZD1(dist=77802),LOC111773162(dist=150294)
NC_009147.3	35274444	C	T	1/1	0/0	1/1	28(0,28)	26(26,0)	18(0,18)	intergenic	FZD1(dist=77882),LOC111773162(dist=150214)
NC_009147.3	35274672	G	T	1/1	0/0	1/1	37(0,37)	20(20,0)	21(0,21)	intergenic	FZD1(dist=78110),LOC111773162(dist=149986)
NC_009147.3	35274683	T	C	1/1	0/0	1/1	37(0,37)	16(16,0)	19(0,19)	intergenic	FZD1(dist=78121),LOC111773162(dist=149975)
NC_009147.3	35274739	A	G	1/1	0/0	1/1	30(0,30)	21(21,0)	19(0,19)	intergenic	FZD1(dist=78177),LOC111773162(dist=149919)
NC_009147.3	35274931	T	C	0/0	1/1	0/0	39(39,0)	19(0,19)	19(19,0)	intergenic	FZD1(dist=78369),LOC111773162(dist=149727)
NC_009147.3	35275002	A	G	1/1	0/0	1/1	36(0,36)	22(22,0)	16(0,16)	intergenic	FZD1(dist=78440),LOC111773162(dist=149656)
NC_009147.3	35275224	C	T	1/1	0/0	1/1	37(0,37)	13(13,0)	18(0,18)	intergenic	FZD1(dist=78662),LOC111773162(dist=149434)
NC_009147.3	35275800	T	G	1/1	0/0	1/1	35(0,35)	14(14,0)	16(0,16)	intergenic	FZD1(dist=79238),LOC111773162(dist=148858)
NC_009147.3	35275906	A	G	0/0	1/1	0/0	34(34,0)	12(0,12)	21(21,0)	intergenic	FZD1(dist=79344),LOC111773162(dist=148752)
NC_009147.3	35275919	G	A	1/1	0/0	1/1	38(0,38)	17(17,0)	16(0,16)	intergenic	FZD1(dist=79357),LOC111773162(dist=148739)
NC_009147.3	35276187	T	C	0/0	1/1	0/0	33(33,0)	23(0,23)	18(18,0)	intergenic	FZD1(dist=79625),LOC111773162(dist=148471)
NC_009147.3	35276240	C	G	1/1	0/0	1/1	25(0,25)	21(21,0)	21(0,21)	intergenic	FZD1(dist=79678),LOC111773162(dist=148418)
NC_009147.3	35276300	A	G	1/1	0/0	1/1	27(0,27)	16(16,0)	12(0,12)	intergenic	FZD1(dist=79738),LOC111773162(dist=148358)
NC_009147.3	35276316	T	C	1/1	0/0	1/1	28(0,28)	12(12,0)	14(0,14)	intergenic	FZD1(dist=79754),LOC111773162(dist=148342)
NC_009147.3	35276336	T	C	1/1	0/0	1/1	27(0,27)	12(12,0)	12(0,12)	intergenic	FZD1(dist=79774),LOC111773162(dist=148322)
NC_009147.3	35276931	T	C	1/1	0/0	1/1	22(0,22)	10(10,0)	12(0,12)	intergenic	FZD1(dist=80369),LOC111773162(dist=147727)
NC_009147.3	35277422	C	G	1/1	0/0	1/1	28(0,28)	15(15,0)	17(0,17)	intergenic	FZD1(dist=80860),LOC111773162(dist=147236)
NC_009147.3	35277496	C	A	0/0	1/1	0/0	32(32,0)	15(0,15)	18(18,0)	intergenic	FZD1(dist=80934),LOC111773162(dist=147162)
NC_009147.3	35277610	G	A	0/0	1/1	0/0	21(21,0)	18(0,18)	16(16,0)	intergenic	FZD1(dist=81048),LOC111773162(dist=147048)
NC_009147.3	35278058	G	A	0/0	1/1	0/0	27(27,0)	10(0,10)	21(21,0)	intergenic	FZD1(dist=81496),LOC111773162(dist=146600)
NC_009147.3	35278209	T	C	0/0	1/1	0/0	28(28,0)	17(0,17)	21(21,0)	intergenic	FZD1(dist=81647),LOC111773162(dist=146449)
NC_009147.3	35278418	G	A	1/1	0/0	1/1	30(0,30)	18(18,0)	22(0,22)	intergenic	FZD1(dist=81856),LOC111773162(dist=146240)
NC_009147.3	35278419	C	G	1/1	0/0	1/1	31(0,31)	18(18,0)	21(0,21)	intergenic	FZD1(dist=81857),LOC111773162(dist=146239)
NC_009168.3	5317835	T	C	1/1	0/0	1/1	18(0,18)	27(27,0)	12(0,12)	intronic	GABBR2
NC_009168.3	5387417	C	G	1/1	0/0	1/1	33(0,33)	15(15,0)	16(0,16)	intronic	GABBR2
NC_009168.3	5387471	C	T	0/0	1/1	0/0	35(35,0)	11(0,11)	19(19,0)	intronic	GABBR2
NC_009157.3	17429810	T	C	1/1	0/0	1/1	16(0,16)	23(23,0)	21(0,21)	intergenic	GABRA6(dist=85123),GABRB2(dist=21742)
NC_009162.3	59696298	A	G	1/1	0/0	1/1	15(0,15)	20(20,0)	10(0,10)	intronic	GABRR3
NC_009162.3	59696208	T	A	1/1	0/0	1/1	20(0,20)	15(15,0)	13(0,13)	intronic	GABRR3
NC_009162.3	59696241	T	C	1/1	0/0	1/1	17(0,17)	21(21,0)	13(0,13)	intronic	GABRR3
NC_009162.3	59696226	G	T	1/1	0/0	1/1	17(0,17)	22(22,0)	13(0,13)	intronic	GABRR3
NC_009156.3	17319894	C	T	1/1	0/0	1/1	36(0,36)	20(20,0)	10(0,10)	intronic	GALNT17
NC_009156.3	17317759	T	C	1/1	0/0	1/1	29(0,29)	10(10,0)	14(0,14)	intronic	GALNT17
NC_009156.3	17317120	A	G	1/1	0/0	1/1	27(0,27)	15(15,0)	17(0,17)	intronic	GALNT17
NC_009156.3	17317154	A	G	1/1	0/0	1/1	32(0,32)	20(20,0)	20(0,20)	intronic	GALNT17
NC_009156.3	17317146	A	C	1/1	0/0	1/1	31(0,31)	19(19,0)	22(0,22)	intronic	GALNT17
NC_009156.3	17317083	C	G	1/1	0/0	1/1	22(0,22)	16(16,0)	24(0,24)	intronic	GALNT17
NC_009156.3	17319730	G	A	0/0	1/1	0/0	25(25,0)	18(0,18)	12(12,0)	intronic	GALNT17
NC_009156.3	17319435	C	G	0/0	1/1	0/0	25(25,0)	17(0,17)	17(17,0)	intronic	GALNT17
NC_009156.3	17317236	C	T	0/0	1/1	0/0	27(27,0)	20(0,20)	21(21,0)	intronic	GALNT17
NC_009156.3	17316977	G	T	0/0	1/1	0/0	24(24,0)	25(0,25)	24(24,0)	intronic	GALNT17
NC_009168.3	31372361	G	A	1/1	0/0	1/1	21(0,21)	20(20,0)	11(0,11)	intronic	GARNL3
NC_009168.3	31342489	A	C	0/0	1/1	0/0	29(29,0)	29(0,29)	20(20,0)	intronic	GARNL3
NC_009166.3	3729386	C	T	1/1	0/0	1/1	21(0,21)	25(25,0)	22(0,22)	intergenic	GAS1(dist=49847),LOC111770245(dist=207624)
NC_009166.3	3729445	T	C	1/1	0/0	1/1	17(0,17)	24(24,0)	18(0,18)	intergenic	GAS1(dist=49906),LOC111770245(dist=207565)
NC_009166.3	3772159	C	T	1/1	0/0	1/1	11(0,11)	13(13,0)	10(0,10)	intergenic	GAS1(dist=92620),LOC111770245(dist=164851)
NC_009154.3	52926631	C	G	1/1	0/0	1/1	16(0,16)	24(24,0)	10(0,10)	intronic	GAS7
NC_009154.3	52927292	T	C	1/1	0/0	1/1	22(0,22)	19(19,0)	12(0,12)	intronic	GAS7
NC_009154.3	52927205	T	C	1/1	0/0	1/1	33(0,33)	25(25,0)	13(0,13)	intronic	GAS7
NC_009154.3	52927240	T	C	1/1	0/0	1/1	34(0,34)	18(18,0)	14(0,14)	intronic	GAS7
NC_009154.3	52927244	A	C	1/1	0/0	1/1	35(0,35)	19(19,0)	14(0,14)	intronic	GAS7
NC_009154.3	52927509	C	A	1/1	0/0	1/1	29(0,29)	15(15,0)	16(0,16)	intronic	GAS7
NC_009154.3	52926951	T	C	1/1	0/0	1/1	19(0,19)	21(21,0)	16(0,16)	intronic	GAS7
NC_009154.3	52926779	C	T	1/1	0/0	1/1	14(0,14)	34(34,0)	17(0,17)	intronic	GAS7
NC_009154.3	52927818	G	C	1/1	0/0	1/1	40(0,40)	22(22,0)	19(0,19)	intronic	GAS7
NC_009154.3	52928193	A	G	1/1	0/0	1/1	29(0,29)	13(13,0)	20(0,20)	intronic	GAS7
NC_009154.3	52927536	G	A	1/1	0/0	1/1	30(0,30)	14(14,0)	20(0,20)	intronic	GAS7
NC_009154.3	52927444	T	C	1/1	0/0	1/1	28(0,28)	15(15,0)	20(0,20)	intronic	GAS7
NC_009154.3	52927538	A	G	1/1	0/0	1/1	29(0,29)	14(14,0)	21(0,21)	intronic	GAS7
NC_009154.3	52927682	G	A	1/1	0/0	1/1	34(0,34)	24(24,0)	21(0,21)	intronic	GAS7
NC_009154.3	52926822	A	G	1/1	0/0	1/1	23(0,23)	29(29,0)	21(0,21)	intronic	GAS7
NC_009154.3	52927743	T	G	1/1	0/0	1/1	38(0,38)	24(24,0)	22(0,22)	intronic	GAS7
NC_009154.3	52927702	T	G	1/1	0/0	1/1	29(0,29)	29(29,0)	22(0,22)	intronic	GAS7
NC_009154.3	52927825	T	C	1/1	0/0	1/1	36(0,36)	22(22,0)	24(0,24)	intronic	GAS7
NC_009154.3	52928096	C	T	1/1	0/0	1/1	30(0,30)	17(17,0)	26(0,26)	intronic	GAS7
NC_009154.3	52927836	T	C	1/1	0/0	1/1	34(0,34)	22(22,0)	26(0,26)	intronic	GAS7
NC_009154.3	52927722	A	C	0/0	1/1	0/0	28(28,0)	26(0,26)	27(27,0)	intronic	GAS7
NC_009167.3	3008011	T	C	1/1	0/0	1/1	38(0,38)	14(14,0)	12(0,12)	intronic	GCH1
NC_009167.3	3007967	T	G	1/1	0/0	1/1	36(0,36)	19(19,0)	12(0,12)	intronic	GCH1
NC_009167.3	3008082	C	T	1/1	0/0	1/1	29(0,29)	15(15,0)	15(0,15)	intronic	GCH1
NC_009167.3	3008290	T	C	1/1	0/0	1/1	24(0,24)	17(17,0)	18(0,18)	intronic	GCH1
NC_009167.3	3008272	A	G	1/1	0/0	1/1	24(0,24)	22(22,0)	20(0,20)	intronic	GCH1
NC_009167.3	3007633	G	A	1/1	0/0	1/1	22(0,22)	20(20,0)	24(0,24)	intronic	GCH1
NC_009163.3	13689963	C	T	1/1	0/0	1/1	18(0,18)	23(23,0)	14(0,14)	intergenic	GFOD1(dist=41063),SIRT5(dist=33138)
NC_009166.3	27217533	G	C	1/1	0/0	1/1	16(0,16)	26(26,0)	23(0,23)	intronic	GLDC
NC_009166.3	27217493	C	T	1/1	0/0	1/1	16(0,16)	34(34,0)	23(0,23)	intronic	GLDC
NC_009166.3	27217601	G	A	1/1	0/0	1/1	23(0,23)	16(16,0)	25(0,25)	intronic	GLDC
NC_009166.3	27217652	C	G	1/1	0/0	1/1	18(0,18)	21(21,0)	25(0,25)	intronic	GLDC
NC_009146.3	24284780	G	A	1/1	0/0	1/1	18(0,18)	17(17,0)	11(0,11)	intronic	GLG1
NC_009147.3	1350701	T	C	1/1	0/0	1/1	29(0,29)	16(16,0)	16(0,16)	intergenic	GNAI1(dist=224891),MAGI2(dist=310962)
NC_009147.3	1350718	T	C	1/1	0/0	1/1	29(0,29)	18(18,0)	16(0,16)	intergenic	GNAI1(dist=224908),MAGI2(dist=310945)
NC_009147.3	1350749	T	C	0/0	1/1	0/0	26(26,0)	17(0,17)	17(17,0)	intergenic	GNAI1(dist=224939),MAGI2(dist=310914)
NC_009147.3	1350779	A	G	0/0	1/1	0/0	21(21,0)	16(0,16)	15(15,0)	intergenic	GNAI1(dist=224969),MAGI2(dist=310884)
NC_009147.3	847277	T	C	1/1	0/0	1/1	23(0,23)	25(25,0)	13(0,13)	intronic	GNAT3
NC_009164.3	16012352	A	G	1/1	0/0	1/1	16(0,16)	22(22,0)	12(0,12)	intronic	GPBP1
NC_009160.3	61914874	C	G	0/1	0/0	1/1	26(14,12)	12(12,0)	17(0,17)	intronic	GPC5
NC_009170.3	32985679	A	G	1/1	0/0	1/1	18(0,18)	15(15,0)	21(0,21)	intergenic	GPM6A(dist=48997),LOC111770912(dist=7221)
NC_009160.3	6755217	C	T	1/1	0/0	1/1	26(0,26)	21(21,0)	22(0,22)	intergenic	GPR12(dist=97321),USP12(dist=213814)
NC_009160.3	6755247	C	A	1/1	0/0	1/1	24(0,24)	19(19,0)	20(0,20)	intergenic	GPR12(dist=97351),USP12(dist=213784)
NC_009160.3	6755249	T	A	1/1	0/0	1/1	25(0,25)	19(19,0)	20(0,20)	intergenic	GPR12(dist=97353),USP12(dist=213782)
NC_009160.3	6755659	T	A	1/1	0/0	1/1	25(0,25)	14(14,0)	16(0,16)	intergenic	GPR12(dist=97763),USP12(dist=213372)
NC_009160.3	6755666	A	G	1/1	0/0	1/1	24(0,24)	14(14,0)	14(0,14)	intergenic	GPR12(dist=97770),USP12(dist=213365)
NC_009160.3	6755701	T	C	1/1	0/0	1/1	28(0,28)	18(18,0)	13(0,13)	intergenic	GPR12(dist=97805),USP12(dist=213330)
NC_009160.3	6755724	G	T	1/1	0/0	1/1	26(0,26)	20(20,0)	16(0,16)	intergenic	GPR12(dist=97828),USP12(dist=213307)
NC_009160.3	6755729	C	T	1/1	0/0	1/1	22(0,22)	19(19,0)	16(0,16)	intergenic	GPR12(dist=97833),USP12(dist=213302)
NC_009160.3	6755957	G	A	1/1	0/0	1/1	18(0,18)	22(22,0)	12(0,12)	intergenic	GPR12(dist=98061),USP12(dist=213074)
NC_009172.3	12251880	T	C	1/1	0/0	1/1	23(0,23)	10(10,0)	10(0,10)	intronic	GPR158
NC_009172.3	12256603	T	C	1/1	0/0	1/1	20(0,20)	12(12,0)	14(0,14)	intronic	GPR158
NC_009172.3	12256607	G	A	1/1	0/0	1/1	21(0,21)	13(13,0)	14(0,14)	intronic	GPR158
NC_009172.3	12253266	A	G	1/1	0/0	1/1	31(0,31)	13(13,0)	21(0,21)	intronic	GPR158
NC_009154.3	7410766	C	T	0/0	1/1	0/0	17(17,0)	23(0,23)	16(16,0)	intergenic	GPRC5C(dist=17168),GPR142(dist=16108)
NC_009157.3	26403131	G	T	1/1	0/0	1/1	28(0,28)	29(29,0)	11(0,11)	intergenic	GPX3(dist=11529),LOC100071590(dist=26117)
NC_009150.3	31548494	T	C	1/1	0/0	1/1	31(0,31)	21(21,0)	16(0,16)	intronic	GRAMD1B
NC_009146.3	45993277	C	A	1/1	0/0	1/1	35(0,35)	15(15,0)	19(0,19)	intronic	GRID2
NC_009146.3	45993240	C	T	1/1	0/0	1/1	34(0,34)	13(13,0)	20(0,20)	intronic	GRID2
NC_009146.3	45993991	C	A	1/1	0/0	1/1	25(0,25)	26(26,0)	26(0,26)	intronic	GRID2
NC_009146.3	45993681	A	G	1/1	0/0	1/1	30(0,30)	19(19,0)	31(0,31)	intronic	GRID2
NC_009153.3	53947889	C	G	0/0	1/1	0/0	33(33,0)	21(0,21)	15(15,0)	intronic	GRIK2
NC_009150.3	28733085	C	G	1/1	0/0	1/1	22(0,22)	25(25,0)	10(0,10)	intronic	GRIK4
NC_009150.3	28732682	A	G	1/1	0/0	1/1	25(0,25)	18(18,0)	11(0,11)	intronic	GRIK4
NC_009150.3	28732709	G	C	1/1	0/0	1/1	20(0,20)	15(15,0)	12(0,12)	intronic	GRIK4
NC_009150.3	28732710	G	A	1/1	0/0	1/1	20(0,20)	16(16,0)	12(0,12)	intronic	GRIK4
NC_009150.3	28732781	T	G	1/1	0/0	1/1	19(0,19)	17(17,0)	14(0,14)	intronic	GRIK4
NC_009150.3	28732616	T	C	1/1	0/0	1/1	29(0,29)	15(15,0)	16(0,16)	intronic	GRIK4
NC_009150.3	28732787	C	G	1/1	0/0	1/1	21(0,21)	16(16,0)	16(0,16)	intronic	GRIK4
NC_009150.3	28733258	G	A	1/1	0/0	1/1	16(0,16)	27(27,0)	16(0,16)	intronic	GRIK4
NC_009150.3	28733330	C	A	1/1	0/0	1/1	29(0,29)	19(19,0)	18(0,18)	intronic	GRIK4
NC_009150.3	28733333	C	G	1/1	0/0	1/1	29(0,29)	20(20,0)	18(0,18)	intronic	GRIK4
NC_009150.3	28732493	C	T	1/1	0/0	1/1	38(0,38)	27(27,0)	19(0,19)	intronic	GRIK4
NC_009150.3	28732588	C	T	1/1	0/0	1/1	30(0,30)	16(16,0)	20(0,20)	intronic	GRIK4
NC_009150.3	28732576	C	T	1/1	0/0	1/1	33(0,33)	18(18,0)	20(0,20)	intronic	GRIK4
NC_009150.3	28733378	A	G	1/1	0/0	1/1	39(0,39)	20(20,0)	20(0,20)	intronic	GRIK4
NC_009150.3	28732564	T	C	1/1	0/0	1/1	32(0,32)	20(20,0)	21(0,21)	intronic	GRIK4
NC_009150.3	28732531	A	G	1/1	0/0	1/1	37(0,37)	21(21,0)	23(0,23)	intronic	GRIK4
NC_009150.3	28732536	G	A	1/1	0/0	1/1	37(0,37)	22(22,0)	23(0,23)	intronic	GRIK4
NC_009150.3	28733071	G	A	0/0	1/1	0/0	26(26,0)	21(0,21)	14(14,0)	intronic	GRIK4
NC_009156.3	35181158	A	G	1/1	0/0	1/1	18(0,18)	27(27,0)	18(0,18)	intronic	GRIN2A
NC_009149.3	83057785	T	C	0/1	0/0	1/1	23(14,9)	17(17,0)	14(0,14)	intronic	GRIP1
NC_009149.3	83688842	C	T	1/1	0/0	1/1	26(0,26)	12(12,0)	12(0,12)	intergenic	GRIP1(dist=101543),LOC111774024(dist=3026)
NC_009149.3	83688952	G	A	1/1	0/0	1/1	25(0,25)	13(13,0)	13(0,13)	intergenic	GRIP1(dist=101653),LOC111774024(dist=2916)
NC_009149.3	83688966	G	C	1/1	0/0	1/1	27(0,27)	12(12,0)	11(0,11)	intergenic	GRIP1(dist=101667),LOC111774024(dist=2902)
NC_009149.3	83688995	A	G	1/1	0/0	1/1	32(0,32)	12(12,0)	10(0,10)	intergenic	GRIP1(dist=101696),LOC111774024(dist=2873)
NC_009149.3	83689059	C	G	1/1	0/0	1/1	42(0,42)	17(17,0)	13(0,13)	intergenic	GRIP1(dist=101760),LOC111774024(dist=2809)
NC_009149.3	83689066	G	A	1/1	0/0	1/1	40(0,40)	19(19,0)	13(0,13)	intergenic	GRIP1(dist=101767),LOC111774024(dist=2802)
NC_009149.3	83689090	T	A	1/1	0/0	1/1	34(0,34)	29(29,0)	12(0,12)	intergenic	GRIP1(dist=101791),LOC111774024(dist=2778)
NC_009150.3	59827836	A	G	1/1	0/0	1/1	30(0,30)	13(13,0)	13(0,13)	intergenic	GRM5(dist=97332),CTSC(dist=58127)
NC_009147.3	82208700	C	T	1/1	0/0	1/1	33(0,33)	11(11,0)	12(0,12)	intronic	GRM8
NC_009147.3	82208767	C	G	1/1	0/0	1/1	34(0,34)	10(10,0)	13(0,13)	intronic	GRM8
NC_009147.3	82208663	C	A	1/1	0/0	1/1	34(0,34)	11(11,0)	15(0,15)	intronic	GRM8
NC_009147.3	82208993	C	A	0/0	1/1	0/0	31(31,0)	11(0,11)	19(19,0)	intronic	GRM8
NC_009146.3	33251572	C	T	1/1	0/0	1/1	12(0,12)	47(47,0)	13(0,13)	intronic	GSE1
NC_009156.3	21421001	T	C	1/1	0/0	1/1	24(0,24)	37(37,0)	23(0,23)	intronic	GSG1L
NC_009159.3	18952558	C	T	1/1	0/0	1/1	17(0,17)	16(16,0)	13(0,13)	intronic	GXYLT2
NC_009159.3	18952559	T	C	1/1	0/0	1/1	17(0,17)	16(16,0)	13(0,13)	intronic	GXYLT2
NC_009159.3	18952521	C	G	1/1	0/0	1/1	21(0,21)	15(15,0)	16(0,16)	intronic	GXYLT2
NC_009159.3	18952511	C	T	1/1	0/0	1/1	19(0,19)	13(13,0)	17(0,17)	intronic	GXYLT2
NC_009159.3	18952436	T	G	1/1	0/0	1/1	20(0,20)	15(15,0)	23(0,23)	intronic	GXYLT2
NC_009159.3	18952182	G	A	1/1	0/0	1/1	26(0,26)	11(11,0)	24(0,24)	intronic	GXYLT2
NC_009159.3	18952398	C	A	1/1	0/0	1/1	30(0,30)	14(14,0)	26(0,26)	intronic	GXYLT2
NC_009159.3	18952358	T	C	1/1	0/0	1/1	32(0,32)	16(16,0)	27(0,27)	intronic	GXYLT2
NC_009159.3	18952277	G	A	1/1	0/0	1/1	32(0,32)	12(12,0)	32(0,32)	intronic	GXYLT2
NC_009159.3	18952254	C	A	1/1	0/0	1/1	30(0,30)	11(11,0)	33(0,33)	intronic	GXYLT2
NC_009144.3	18408147	A	C	1/1	0/0	1/1	40(0,40)	34(34,0)	19(0,19)	intergenic	HABP2(dist=87773),TCF7L2(dist=243017)
NC_009144.3	18408198	C	T	0/0	1/1	0/0	33(33,0)	26(0,26)	17(17,0)	intergenic	HABP2(dist=87824),TCF7L2(dist=242966)
NC_009144.3	18408458	C	T	1/1	0/0	1/1	29(0,29)	16(16,0)	25(0,25)	intergenic	HABP2(dist=88084),TCF7L2(dist=242706)
NC_009144.3	18409108	C	T	1/1	0/0	1/1	28(0,28)	17(17,0)	23(0,23)	intergenic	HABP2(dist=88734),TCF7L2(dist=242056)
NC_009144.3	18409152	C	A	0/0	1/1	0/0	25(25,0)	21(0,21)	23(23,0)	intergenic	HABP2(dist=88778),TCF7L2(dist=242012)
NC_009144.3	18409661	G	A	1/1	0/0	1/1	26(0,26)	24(24,0)	17(0,17)	intergenic	HABP2(dist=89287),TCF7L2(dist=241503)
NC_009153.3	21690839	A	G	1/1	0/0	1/1	16(0,16)	10(10,0)	11(0,11)	intergenic	HAS1(dist=1435),LOC100062768(dist=12241)
NC_009153.3	21693510	C	G	1/1	0/0	1/1	21(0,21)	19(19,0)	18(0,18)	intergenic	HAS1(dist=4106),LOC100062768(dist=9570)
NC_009150.3	55273250	C	T	1/1	0/0	1/1	27(0,27)	26(26,0)	12(0,12)	intergenic	HEPHL1(dist=55010),LOC106783418(dist=1858)
NC_009150.3	55273281	G	A	1/1	0/0	1/1	30(0,30)	24(24,0)	16(0,16)	intergenic	HEPHL1(dist=55041),LOC106783418(dist=1827)
NC_009150.3	55273293	G	A	1/1	0/0	1/1	30(0,30)	22(22,0)	17(0,17)	intergenic	HEPHL1(dist=55053),LOC106783418(dist=1815)
NC_009150.3	55273374	A	G	1/1	0/0	1/1	24(0,24)	27(27,0)	24(0,24)	intergenic	HEPHL1(dist=55134),LOC106783418(dist=1734)
NC_009150.3	55273399	A	G	1/1	0/0	1/1	27(0,27)	27(27,0)	24(0,24)	intergenic	HEPHL1(dist=55159),LOC106783418(dist=1709)
NC_009150.3	55273469	A	G	1/1	0/0	1/1	32(0,32)	22(22,0)	16(0,16)	intergenic	HEPHL1(dist=55229),LOC106783418(dist=1639)
NC_009150.3	55273816	T	G	1/1	0/0	1/1	34(0,34)	20(20,0)	18(0,18)	intergenic	HEPHL1(dist=55576),LOC106783418(dist=1292)
NC_009150.3	55273868	A	C	1/1	0/0	1/1	30(0,30)	21(21,0)	18(0,18)	intergenic	HEPHL1(dist=55628),LOC106783418(dist=1240)
NC_009150.3	55274006	G	A	0/0	1/1	0/0	28(28,0)	24(0,24)	21(21,0)	intergenic	HEPHL1(dist=55766),LOC106783418(dist=1102)
NC_009150.3	55274048	T	C	1/1	0/0	1/1	17(0,17)	27(27,0)	23(0,23)	intergenic	HEPHL1(dist=55808),LOC106783418(dist=1060)
NC_009150.3	55274049	G	A	1/1	0/0	1/1	17(0,17)	27(27,0)	23(0,23)	intergenic	HEPHL1(dist=55809),LOC106783418(dist=1059)
NC_009157.3	43835547	C	T	1/1	0/0	1/1	28(0,28)	15(15,0)	15(0,15)	intergenic	HINT1(dist=291873),CHSY3(dist=383992)
NC_009157.3	43835664	T	C	1/1	0/0	1/1	35(0,35)	15(15,0)	20(0,20)	intergenic	HINT1(dist=291990),CHSY3(dist=383875)
NC_009158.3	29214604	C	T	1/1	0/0	1/1	14(0,14)	22(22,0)	12(0,12)	intronic	HK2
NC_009161.3	21596822	G	A	1/1	0/0	1/1	43(0,43)	21(21,0)	20(0,20)	intronic	HNMT
NC_009161.3	21596843	G	A	1/1	0/0	1/1	41(0,41)	23(23,0)	23(0,23)	intronic	HNMT
NC_009161.3	21596850	C	G	1/1	0/0	1/1	42(0,42)	24(24,0)	23(0,23)	intronic	HNMT
NC_009161.3	21596798	T	A	1/1	0/0	1/1	37(0,37)	20(20,0)	29(0,29)	intronic	HNMT
NC_009158.3	84420565	G	C	1/1	0/0	1/1	34(0,34)	23(23,0)	19(0,19)	intronic	HPCAL1
NC_009158.3	84420576	C	T	1/1	0/0	1/1	34(0,34)	23(23,0)	22(0,22)	intronic	HPCAL1
NC_009158.3	84420410	G	A	1/1	0/0	1/1	45(0,45)	24(24,0)	28(0,28)	intronic	HPCAL1
NC_009158.3	84420399	G	T	1/1	0/0	1/1	40(0,40)	31(31,0)	28(0,28)	intronic	HPCAL1
NC_009158.3	84420364	A	G	1/1	0/0	1/1	38(0,38)	42(42,0)	29(0,29)	intronic	HPCAL1
NC_009158.3	84420368	G	A	1/1	0/0	1/1	38(0,38)	42(42,0)	29(0,29)	intronic	HPCAL1
NC_009158.3	84420442	G	A	0/0	1/1	0/0	36(36,0)	15(0,15)	30(30,0)	intronic	HPCAL1
NC_009154.3	56698667	C	T	1/1	0/0	1/1	34(0,34)	24(24,0)	16(0,16)	intronic	HS3ST3B1
NC_009154.3	56698968	T	C	1/1	0/0	1/1	48(0,48)	34(34,0)	24(0,24)	intronic	HS3ST3B1
NC_009154.3	56698849	A	T	1/1	0/0	1/1	39(0,39)	35(35,0)	27(0,27)	intronic	HS3ST3B1
NC_009164.3	10494388	A	G	1/1	0/0	1/1	23(0,23)	12(12,0)	11(0,11)	intergenic	HTR1A(dist=317646),LOC111769731(dist=238369)
NC_009164.3	10672148	C	G	1/1	0/0	1/1	37(0,37)	16(16,0)	18(0,18)	intergenic	HTR1A(dist=495406),LOC111769731(dist=60609)
NC_009164.3	10672152	C	T	1/1	0/0	1/1	37(0,37)	16(16,0)	18(0,18)	intergenic	HTR1A(dist=495410),LOC111769731(dist=60605)
NC_009147.3	106071378	G	A	1/1	0/0	1/1	31(0,31)	34(34,0)	21(0,21)	intergenic	HTR5A(dist=101587),INSIG1(dist=29181)
NC_009147.3	106071407	A	C	1/1	0/0	1/1	36(0,36)	31(31,0)	21(0,21)	intergenic	HTR5A(dist=101616),INSIG1(dist=29152)
NC_009147.3	106071558	T	C	1/1	0/0	1/1	32(0,32)	30(30,0)	16(0,16)	intergenic	HTR5A(dist=101767),INSIG1(dist=29001)
NC_009147.3	106071619	A	G	1/1	0/0	1/1	27(0,27)	29(29,0)	17(0,17)	intergenic	HTR5A(dist=101828),INSIG1(dist=28940)
NC_009147.3	106071627	G	A	1/1	0/0	1/1	27(0,27)	29(29,0)	17(0,17)	intergenic	HTR5A(dist=101836),INSIG1(dist=28932)
NC_009147.3	106071651	C	T	1/1	0/0	1/1	34(0,34)	24(24,0)	17(0,17)	intergenic	HTR5A(dist=101860),INSIG1(dist=28908)
NC_009147.3	106071667	C	T	1/1	0/0	1/1	34(0,34)	26(26,0)	17(0,17)	intergenic	HTR5A(dist=101876),INSIG1(dist=28892)
NC_009147.3	106071767	G	C	1/1	0/0	1/1	19(0,19)	31(31,0)	15(0,15)	intergenic	HTR5A(dist=101976),INSIG1(dist=28792)
NC_009147.3	106072071	T	C	1/1	0/0	1/1	17(0,17)	25(25,0)	24(0,24)	intergenic	HTR5A(dist=102280),INSIG1(dist=28488)
NC_009147.3	106072103	A	G	1/1	0/0	1/1	18(0,18)	24(24,0)	24(0,24)	intergenic	HTR5A(dist=102312),INSIG1(dist=28456)
NC_009147.3	106072121	T	C	1/1	0/0	1/1	12(0,12)	27(27,0)	25(0,25)	intergenic	HTR5A(dist=102330),INSIG1(dist=28438)
NC_009147.3	106072595	A	G	1/1	0/0	1/1	35(0,35)	19(19,0)	15(0,15)	intergenic	HTR5A(dist=102804),INSIG1(dist=27964)
NC_009147.3	106072697	A	G	1/1	0/0	1/1	37(0,37)	17(17,0)	18(0,18)	intergenic	HTR5A(dist=102906),INSIG1(dist=27862)
NC_009147.3	106073746	G	T	1/1	0/0	1/1	25(0,25)	22(22,0)	24(0,24)	intergenic	HTR5A(dist=103955),INSIG1(dist=26813)
NC_009147.3	106073766	G	C	1/1	0/0	1/1	21(0,21)	24(24,0)	22(0,22)	intergenic	HTR5A(dist=103975),INSIG1(dist=26793)
NC_009147.3	106073819	G	C	0/1	0/0	1/1	30(13,17)	18(18,0)	21(0,21)	intergenic	HTR5A(dist=104028),INSIG1(dist=26740)
NC_009147.3	106073843	A	C	1/1	0/0	1/1	28(0,28)	15(15,0)	25(0,25)	intergenic	HTR5A(dist=104052),INSIG1(dist=26716)
NC_009147.3	106074383	T	C	0/1	0/0	1/1	30(13,17)	18(18,0)	23(0,23)	intergenic	HTR5A(dist=104592),INSIG1(dist=26176)
NC_009147.3	106074406	T	C	1/1	0/0	1/1	32(0,32)	22(22,0)	24(0,24)	intergenic	HTR5A(dist=104615),INSIG1(dist=26153)
NC_009147.3	106074407	G	A	1/1	0/0	1/1	33(0,33)	22(22,0)	24(0,24)	intergenic	HTR5A(dist=104616),INSIG1(dist=26152)
NC_009147.3	106074523	C	T	0/1	0/0	1/1	31(15,16)	13(13,0)	18(0,18)	intergenic	HTR5A(dist=104732),INSIG1(dist=26036)
NC_009147.3	106074575	C	T	1/1	0/0	1/1	22(0,22)	12(12,0)	17(0,17)	intergenic	HTR5A(dist=104784),INSIG1(dist=25984)
NC_009147.3	106074585	C	T	1/1	0/0	1/1	22(0,22)	13(13,0)	18(0,18)	intergenic	HTR5A(dist=104794),INSIG1(dist=25974)
NC_009147.3	106074708	C	T	1/1	0/0	1/1	32(0,32)	24(24,0)	21(0,21)	intergenic	HTR5A(dist=104917),INSIG1(dist=25851)
NC_009147.3	106074731	C	T	1/1	0/0	1/1	29(0,29)	23(23,0)	19(0,19)	intergenic	HTR5A(dist=104940),INSIG1(dist=25828)
NC_009147.3	106074743	A	T	1/1	0/0	1/1	30(0,30)	19(19,0)	19(0,19)	intergenic	HTR5A(dist=104952),INSIG1(dist=25816)
NC_009147.3	106074786	C	T	1/1	0/0	1/1	28(0,28)	21(21,0)	15(0,15)	intergenic	HTR5A(dist=104995),INSIG1(dist=25773)
NC_009147.3	106074907	C	T	1/1	0/0	1/1	19(0,19)	23(23,0)	28(0,28)	intergenic	HTR5A(dist=105116),INSIG1(dist=25652)
NC_009147.3	106074908	A	G	1/1	0/0	1/1	19(0,19)	23(23,0)	29(0,29)	intergenic	HTR5A(dist=105117),INSIG1(dist=25651)
NC_009147.3	106074988	G	A	1/1	0/0	1/1	16(0,16)	26(26,0)	19(0,19)	intergenic	HTR5A(dist=105197),INSIG1(dist=25571)
NC_009147.3	106074996	G	A	1/1	0/0	1/1	16(0,16)	26(26,0)	19(0,19)	intergenic	HTR5A(dist=105205),INSIG1(dist=25563)
NC_009147.3	106075154	C	T	1/1	0/0	1/1	31(0,31)	18(18,0)	31(0,31)	intergenic	HTR5A(dist=105363),INSIG1(dist=25405)
NC_009147.3	106075177	G	A	1/1	0/0	1/1	34(0,34)	23(23,0)	27(0,27)	intergenic	HTR5A(dist=105386),INSIG1(dist=25382)
NC_009147.3	106075247	A	G	1/1	0/0	1/1	32(0,32)	21(21,0)	30(0,30)	intergenic	HTR5A(dist=105456),INSIG1(dist=25312)
NC_009147.3	106075664	T	C	1/1	0/0	1/1	34(0,34)	24(24,0)	18(0,18)	intergenic	HTR5A(dist=105873),INSIG1(dist=24895)
NC_009147.3	106075832	A	G	0/1	0/0	1/1	49(24,25)	21(21,0)	21(0,21)	intergenic	HTR5A(dist=106041),INSIG1(dist=24727)
NC_009147.3	106075836	A	G	1/1	0/0	1/1	48(0,48)	19(19,0)	19(0,19)	intergenic	HTR5A(dist=106045),INSIG1(dist=24723)
NC_009147.3	106076243	A	G	1/1	0/0	1/1	50(0,50)	30(30,0)	16(0,16)	intergenic	HTR5A(dist=106452),INSIG1(dist=24316)
NC_009147.3	106076499	G	A	1/1	0/0	1/1	29(0,29)	28(28,0)	19(0,19)	intergenic	HTR5A(dist=106708),INSIG1(dist=24060)
NC_009147.3	106076552	A	G	1/1	0/0	1/1	29(0,29)	25(25,0)	17(0,17)	intergenic	HTR5A(dist=106761),INSIG1(dist=24007)
NC_009147.3	106076601	T	A	1/1	0/0	1/1	28(0,28)	19(19,0)	20(0,20)	intergenic	HTR5A(dist=106810),INSIG1(dist=23958)
NC_009147.3	106076636	G	C	1/1	0/0	1/1	33(0,33)	20(20,0)	15(0,15)	intergenic	HTR5A(dist=106845),INSIG1(dist=23923)
NC_009147.3	106076640	G	A	0/1	0/0	1/1	34(19,15)	20(20,0)	16(0,16)	intergenic	HTR5A(dist=106849),INSIG1(dist=23919)
NC_009147.3	106076657	G	A	0/1	0/0	1/1	33(20,13)	23(23,0)	17(0,17)	intergenic	HTR5A(dist=106866),INSIG1(dist=23902)
NC_009147.3	106076661	T	G	1/1	0/0	1/1	33(0,33)	23(23,0)	18(0,18)	intergenic	HTR5A(dist=106870),INSIG1(dist=23898)
NC_009147.3	106076692	G	A	1/1	0/0	1/1	29(0,29)	21(21,0)	19(0,19)	intergenic	HTR5A(dist=106901),INSIG1(dist=23867)
NC_009147.3	106076709	G	T	0/1	0/0	1/1	30(15,15)	20(20,0)	18(0,18)	intergenic	HTR5A(dist=106918),INSIG1(dist=23850)
NC_009147.3	106076736	C	A	1/1	0/0	1/1	37(0,37)	22(22,0)	17(0,17)	intergenic	HTR5A(dist=106945),INSIG1(dist=23823)
NC_009147.3	106077312	A	G	1/1	0/0	1/1	28(0,28)	20(20,0)	31(0,31)	intergenic	HTR5A(dist=107521),INSIG1(dist=23247)
NC_009147.3	106077647	A	G	1/1	0/0	1/1	21(0,21)	24(24,0)	17(0,17)	intergenic	HTR5A(dist=107856),INSIG1(dist=22912)
NC_009147.3	106077887	C	G	1/1	0/0	1/1	28(0,28)	24(24,0)	16(0,16)	intergenic	HTR5A(dist=108096),INSIG1(dist=22672)
NC_009147.3	106077935	G	A	0/0	1/1	0/0	21(21,0)	18(0,18)	17(17,0)	intergenic	HTR5A(dist=108144),INSIG1(dist=22624)
NC_009147.3	106077947	C	T	1/1	0/0	1/1	21(0,21)	22(22,0)	10(0,10)	intergenic	HTR5A(dist=108156),INSIG1(dist=22612)
NC_009147.3	106077962	T	G	1/1	0/0	1/1	19(0,19)	18(18,0)	10(0,10)	intergenic	HTR5A(dist=108171),INSIG1(dist=22597)
NC_009169.3	30044480	G	A	1/1	0/0	1/1	15(0,15)	20(20,0)	10(0,10)	intronic	HUNK
NC_009145.3	31504804	C	A	1/1	0/0	1/1	16(0,16)	37(37,0)	12(0,12)	intergenic	ID3(dist=9289),E2F2(dist=7675)
NC_009158.3	7601521	T	C	1/1	0/0	1/1	36(0,36)	36(36,0)	23(0,23)	intergenic	IL1RL1(dist=73784),LOC111768026(dist=21626)
NC_009166.3	26868975	G	A	0/0	1/1	0/0	24(24,0)	11(0,11)	19(19,0)	intronic	IL33
NC_009158.3	16415518	T	C	1/1	0/0	1/1	25(0,25)	14(14,0)	15(0,15)	intronic	IL37
NC_009158.3	16415528	C	T	1/1	0/0	1/1	24(0,24)	15(15,0)	17(0,17)	intronic	IL37
NC_009158.3	16415717	C	G	1/1	0/0	1/1	50(0,50)	31(31,0)	26(0,26)	intronic	IL37
NC_009156.3	21893409	C	G	1/1	0/0	1/1	27(0,27)	19(19,0)	13(0,13)	intronic	IL4R
NC_009156.3	21893513	C	G	1/1	0/0	1/1	22(0,22)	22(22,0)	13(0,13)	intronic	IL4R
NC_009156.3	21893290	C	T	1/1	0/0	1/1	46(0,46)	27(27,0)	14(0,14)	intronic	IL4R
NC_009156.3	21893190	C	T	1/1	0/0	1/1	32(0,32)	24(24,0)	16(0,16)	intronic	IL4R
NC_009156.3	21893115	C	G	1/1	0/0	1/1	39(0,39)	22(22,0)	17(0,17)	intronic	IL4R
NC_009156.3	21893164	C	T	0/0	1/1	0/0	35(35,0)	20(0,20)	15(15,0)	intronic	IL4R
NC_009155.3	25669014	T	A	1/1	0/0	1/1	29(0,29)	17(17,0)	14(0,14)	intergenic	INCENP(dist=18910),LOC100629823(dist=15839)
NC_009145.3	89924750	C	T	1/1	0/0	1/1	25(0,25)	13(13,0)	23(0,23)	intronic	INPP4B
NC_009145.3	89352028	G	T	1/1	0/0	1/1	29(0,29)	19(19,0)	25(0,25)	intronic	INPP4B
NC_009150.3	86138129	T	A	1/1	0/0	1/1	38(0,38)	17(17,0)	11(0,11)	intergenic	INSC(dist=69798),LOC111774370(dist=19843)
NC_009150.3	86138132	G	A	1/1	0/0	1/1	39(0,39)	17(17,0)	11(0,11)	intergenic	INSC(dist=69801),LOC111774370(dist=19840)
NC_009150.3	86138154	A	G	1/1	0/0	1/1	35(0,35)	16(16,0)	11(0,11)	intergenic	INSC(dist=69823),LOC111774370(dist=19818)
NC_009150.3	86138170	G	A	1/1	0/0	1/1	37(0,37)	18(18,0)	12(0,12)	intergenic	INSC(dist=69839),LOC111774370(dist=19802)
NC_009150.3	86138303	A	C	1/1	0/0	1/1	33(0,33)	25(25,0)	13(0,13)	intergenic	INSC(dist=69972),LOC111774370(dist=19669)
NC_009146.3	8244439	T	C	1/1	0/0	1/1	14(0,14)	22(22,0)	14(0,14)	intergenic	IRX6(dist=31579),LOC111772668(dist=14806)
NC_009159.3	49034448	A	C	1/1	0/0	1/1	21(0,21)	19(19,0)	13(0,13)	intronic	ITGA9
NC_009144.3	26215166	T	G	1/1	0/0	1/1	15(0,15)	17(17,0)	11(0,11)	intronic	ITPRIP
NC_009144.3	26215158	T	A	0/0	1/1	0/0	17(17,0)	11(0,11)	15(15,0)	intronic	ITPRIP
NC_009169.3	31617888	T	C	1/1	0/0	1/1	36(0,36)	13(13,0)	18(0,18)	intronic	ITSN1
NC_009159.3	24277903	A	G	1/1	0/0	1/1	16(0,16)	18(18,0)	12(0,12)	intergenic	KBTBD8(dist=194435),LOC106781774(dist=20339)
NC_009146.3	104194536	A	G	1/1	0/0	1/1	42(0,42)	10(10,0)	11(0,11)	intronic	KCNIP4
NC_009146.3	104194893	C	G	1/1	0/0	1/1	30(0,30)	15(15,0)	16(0,16)	intronic	KCNIP4
NC_009146.3	104194756	C	T	1/1	0/0	1/1	28(0,28)	16(16,0)	16(0,16)	intronic	KCNIP4
NC_009146.3	104194830	A	G	1/1	0/0	1/1	34(0,34)	15(15,0)	17(0,17)	intronic	KCNIP4
NC_009146.3	104194715	T	C	1/1	0/0	1/1	31(0,31)	17(17,0)	18(0,18)	intronic	KCNIP4
NC_009146.3	104194808	T	C	1/1	0/0	1/1	36(0,36)	18(18,0)	18(0,18)	intronic	KCNIP4
NC_009146.3	104191058	G	A	1/1	0/0	1/1	27(0,27)	25(25,0)	21(0,21)	intronic	KCNIP4
NC_009146.3	104194932	G	A	1/1	0/0	1/1	36(0,36)	17(17,0)	22(0,22)	intronic	KCNIP4
NC_009146.3	104194748	T	C	0/0	1/1	0/0	26(26,0)	16(0,16)	17(17,0)	intronic	KCNIP4
NC_009146.3	104194849	G	A	0/0	1/1	0/0	31(31,0)	16(0,16)	17(17,0)	intronic	KCNIP4
NC_009158.3	78207093	C	T	0/1	0/0	1/1	31(15,16)	19(19,0)	15(0,15)	intronic	KCNS3
NC_009158.3	78207613	G	A	0/1	0/0	1/1	30(16,14)	15(15,0)	16(0,16)	intronic	KCNS3
NC_009158.3	78205969	A	T	1/1	0/0	1/1	17(0,17)	15(15,0)	17(0,17)	intronic	KCNS3
NC_009158.3	78208454	G	A	1/1	0/0	1/1	25(0,25)	24(24,0)	17(0,17)	intronic	KCNS3
NC_009158.3	78207036	T	C	1/1	0/0	1/1	32(0,32)	14(14,0)	18(0,18)	intronic	KCNS3
NC_009158.3	78209092	A	C	1/1	0/0	1/1	25(0,25)	34(34,0)	18(0,18)	intronic	KCNS3
NC_009158.3	78208424	A	G	0/1	0/0	1/1	21(8,13)	25(25,0)	20(0,20)	intronic	KCNS3
NC_009158.3	78206449	C	T	0/1	0/0	1/1	22(12,10)	19(19,0)	21(0,21)	intronic	KCNS3
NC_009158.3	78206004	T	C	0/0	1/1	0/0	18(18,0)	17(0,17)	15(15,0)	intronic	KCNS3
NC_009158.3	78207062	T	C	0/0	1/1	0/0	26(26,0)	20(0,20)	18(18,0)	intronic	KCNS3
NC_009158.3	78207677	T	C	0/0	1/1	0/0	28(28,0)	17(0,17)	24(24,0)	intronic	KCNS3
NC_009157.3	32228643	T	A	1/1	0/0	1/1	35(0,35)	15(15,0)	10(0,10)	intronic	KCTD16
NC_009157.3	32228951	C	T	1/1	0/0	1/1	48(0,48)	16(16,0)	10(0,10)	intronic	KCTD16
NC_009157.3	32230877	C	T	1/1	0/0	1/1	24(0,24)	19(19,0)	10(0,10)	intronic	KCTD16
NC_009157.3	32230027	A	C	1/1	0/0	1/1	38(0,38)	10(10,0)	12(0,12)	intronic	KCTD16
NC_009157.3	32231109	C	T	1/1	0/0	1/1	24(0,24)	15(15,0)	12(0,12)	intronic	KCTD16
NC_009157.3	32230572	G	T	1/1	0/0	1/1	29(0,29)	11(11,0)	15(0,15)	intronic	KCTD16
NC_009157.3	32230569	A	G	1/1	0/0	1/1	30(0,30)	11(11,0)	15(0,15)	intronic	KCTD16
NC_009157.3	32230591	G	C	1/1	0/0	1/1	28(0,28)	13(13,0)	15(0,15)	intronic	KCTD16
NC_009157.3	32230585	A	G	1/1	0/0	1/1	30(0,30)	13(13,0)	15(0,15)	intronic	KCTD16
NC_009157.3	32230268	T	C	1/1	0/0	1/1	35(0,35)	10(10,0)	16(0,16)	intronic	KCTD16
NC_009157.3	32231445	T	C	1/1	0/0	1/1	31(0,31)	27(27,0)	17(0,17)	intronic	KCTD16
NC_009157.3	32231479	T	G	1/1	0/0	1/1	28(0,28)	28(28,0)	18(0,18)	intronic	KCTD16
NC_009157.3	32231409	A	G	1/1	0/0	1/1	29(0,29)	26(26,0)	19(0,19)	intronic	KCTD16
NC_009157.3	32229320	T	C	1/1	0/0	1/1	36(0,36)	11(11,0)	20(0,20)	intronic	KCTD16
NC_009157.3	32229558	G	A	1/1	0/0	1/1	33(0,33)	14(14,0)	20(0,20)	intronic	KCTD16
NC_009157.3	32231330	A	G	1/1	0/0	1/1	28(0,28)	16(16,0)	20(0,20)	intronic	KCTD16
NC_009157.3	32228574	A	T	1/1	0/0	1/1	21(0,21)	17(17,0)	21(0,21)	intronic	KCTD16
NC_009157.3	32231359	C	A	1/1	0/0	1/1	27(0,27)	18(18,0)	21(0,21)	intronic	KCTD16
NC_009157.3	32228544	T	C	1/1	0/0	1/1	19(0,19)	18(18,0)	23(0,23)	intronic	KCTD16
NC_009157.3	32228496	C	G	1/1	0/0	1/1	18(0,18)	20(20,0)	25(0,25)	intronic	KCTD16
NC_009151.3	13027964	A	T	1/1	0/0	1/1	21(0,21)	31(31,0)	15(0,15)	intergenic	KIAA1671(dist=11501),LOC102150665(dist=9149)
NC_009163.3	17258091	A	C	1/1	0/0	1/1	27(0,27)	14(14,0)	11(0,11)	intronic	KIF13A
NC_009163.3	17258092	C	T	1/1	0/0	1/1	27(0,27)	14(14,0)	11(0,11)	intronic	KIF13A
NC_009163.3	17258079	G	A	1/1	0/0	1/1	23(0,23)	16(16,0)	11(0,11)	intronic	KIF13A
NC_009163.3	17258078	T	C	1/1	0/0	1/1	23(0,23)	16(16,0)	12(0,12)	intronic	KIF13A
NC_009154.3	29240620	G	T	0/1	0/0	1/1	33(13,20)	14(14,0)	18(0,18)	intergenic	KIF2B(dist=144226),TOM1L1(dist=659266)
NC_009154.3	29240651	G	C	1/1	0/0	1/1	35(0,35)	14(14,0)	18(0,18)	intergenic	KIF2B(dist=144257),TOM1L1(dist=659235)
NC_009154.3	29241132	G	A	1/1	0/0	1/1	28(0,28)	15(15,0)	12(0,12)	intergenic	KIF2B(dist=144738),TOM1L1(dist=658754)
NC_009154.3	29241188	G	T	1/1	0/0	1/1	25(0,25)	18(18,0)	13(0,13)	intergenic	KIF2B(dist=144794),TOM1L1(dist=658698)
NC_009154.3	29241263	T	G	1/1	0/0	1/1	27(0,27)	17(17,0)	10(0,10)	intergenic	KIF2B(dist=144869),TOM1L1(dist=658623)
NC_009154.3	29242044	T	C	1/1	0/0	1/1	24(0,24)	13(13,0)	17(0,17)	intergenic	KIF2B(dist=145650),TOM1L1(dist=657842)
NC_009154.3	29242305	G	A	1/1	0/0	1/1	24(0,24)	13(13,0)	14(0,14)	intergenic	KIF2B(dist=145911),TOM1L1(dist=657581)
NC_009154.3	29242419	T	A	1/1	0/0	1/1	35(0,35)	14(14,0)	15(0,15)	intergenic	KIF2B(dist=146025),TOM1L1(dist=657467)
NC_009160.3	43978518	C	T	1/1	0/0	1/1	28(0,28)	10(10,0)	13(0,13)	intergenic	KLHL1(dist=180459),LOC111768690(dist=24873)
NC_009153.3	49530965	T	G	1/1	0/0	1/1	22(0,22)	10(10,0)	11(0,11)	intronic	KLHL32
NC_009153.3	49529753	T	C	1/1	0/0	1/1	18(0,18)	13(13,0)	12(0,12)	intronic	KLHL32
NC_009153.3	49529842	T	C	1/1	0/0	1/1	21(0,21)	13(13,0)	12(0,12)	intronic	KLHL32
NC_009153.3	49530412	T	A	1/1	0/0	1/1	30(0,30)	15(15,0)	12(0,12)	intronic	KLHL32
NC_009153.3	49530436	C	T	1/1	0/0	1/1	28(0,28)	16(16,0)	12(0,12)	intronic	KLHL32
NC_009153.3	49530379	C	T	1/1	0/0	1/1	28(0,28)	17(17,0)	12(0,12)	intronic	KLHL32
NC_009153.3	49529648	T	C	1/1	0/0	1/1	26(0,26)	10(10,0)	13(0,13)	intronic	KLHL32
NC_009153.3	49530166	G	A	1/1	0/0	1/1	31(0,31)	24(24,0)	13(0,13)	intronic	KLHL32
NC_009153.3	49530564	G	A	1/1	0/0	1/1	18(0,18)	11(11,0)	15(0,15)	intronic	KLHL32
NC_009153.3	49530143	C	T	1/1	0/0	1/1	24(0,24)	28(28,0)	15(0,15)	intronic	KLHL32
NC_009153.3	49530019	G	A	1/1	0/0	1/1	27(0,27)	18(18,0)	16(0,16)	intronic	KLHL32
NC_009153.3	49530743	A	G	1/1	0/0	1/1	28(0,28)	12(12,0)	17(0,17)	intronic	KLHL32
NC_009153.3	49530864	G	A	1/1	0/0	1/1	27(0,27)	13(13,0)	17(0,17)	intronic	KLHL32
NC_009153.3	49530850	G	T	1/1	0/0	1/1	28(0,28)	16(16,0)	17(0,17)	intronic	KLHL32
NC_009153.3	49530688	T	C	1/1	0/0	1/1	20(0,20)	12(12,0)	18(0,18)	intronic	KLHL32
NC_009153.3	49530695	G	A	1/1	0/0	1/1	21(0,21)	12(12,0)	18(0,18)	intronic	KLHL32
NC_009153.3	49530585	C	A	1/1	0/0	1/1	23(0,23)	12(12,0)	18(0,18)	intronic	KLHL32
NC_009153.3	49530594	A	G	1/1	0/0	1/1	19(0,19)	14(14,0)	18(0,18)	intronic	KLHL32
NC_009153.3	49529920	G	C	1/1	0/0	1/1	25(0,25)	18(18,0)	18(0,18)	intronic	KLHL32
NC_009153.3	49530603	T	C	1/1	0/0	1/1	19(0,19)	14(14,0)	19(0,19)	intronic	KLHL32
NC_009153.3	49529999	T	G	1/1	0/0	1/1	28(0,28)	15(15,0)	19(0,19)	intronic	KLHL32
NC_009153.3	49529993	G	T	1/1	0/0	1/1	30(0,30)	17(17,0)	19(0,19)	intronic	KLHL32
NC_009153.3	49530661	A	G	1/1	0/0	1/1	24(0,24)	13(13,0)	22(0,22)	intronic	KLHL32
NC_009149.3	37581796	A	G	0/0	1/1	0/0	27(27,0)	11(0,11)	15(15,0)	intergenic	KLRB1(dist=9118),LOC111773916(dist=8350)
NC_009162.3	3326263	G	A	1/1	0/0	1/1	21(0,21)	22(22,0)	20(0,20)	intergenic	KPNA4(dist=9703),TRIM59(dist=41652)
NC_009162.3	3326278	A	T	1/1	0/0	1/1	18(0,18)	23(23,0)	21(0,21)	intergenic	KPNA4(dist=9718),TRIM59(dist=41637)
NC_009162.3	3326378	G	A	1/1	0/0	1/1	32(0,32)	26(26,0)	24(0,24)	intergenic	KPNA4(dist=9818),TRIM59(dist=41537)
NC_009145.3	24649222	G	T	0/1	0/0	1/1	36(17,19)	14(14,0)	11(0,11)	intronic	KPNA6
NC_009151.3	34315464	G	C	0/1	0/0	1/1	16(7,9)	25(25,0)	10(0,10)	intronic	L3MBTL4
NC_009151.3	34315367	A	G	1/1	0/0	1/1	15(0,15)	25(25,0)	11(0,11)	intronic	L3MBTL4
NC_009151.3	34315316	A	G	1/1	0/0	1/1	13(0,13)	20(20,0)	12(0,12)	intronic	L3MBTL4
NC_009151.3	34288729	T	C	1/1	0/0	1/1	29(0,29)	21(21,0)	12(0,12)	intronic	L3MBTL4
NC_009151.3	34315334	T	C	1/1	0/0	1/1	16(0,16)	21(21,0)	13(0,13)	intronic	L3MBTL4
NC_009151.3	34288530	C	A	1/1	0/0	1/1	36(0,36)	16(16,0)	14(0,14)	intronic	L3MBTL4
NC_009151.3	34288395	C	T	1/1	0/0	1/1	23(0,23)	18(18,0)	15(0,15)	intronic	L3MBTL4
NC_009151.3	34288646	A	G	1/1	0/0	1/1	39(0,39)	14(14,0)	16(0,16)	intronic	L3MBTL4
NC_009151.3	34288628	A	G	1/1	0/0	1/1	40(0,40)	15(15,0)	16(0,16)	intronic	L3MBTL4
NC_009151.3	34288620	A	T	1/1	0/0	1/1	41(0,41)	16(16,0)	16(0,16)	intronic	L3MBTL4
NC_009151.3	34288439	C	T	1/1	0/0	1/1	26(0,26)	19(19,0)	17(0,17)	intronic	L3MBTL4
NC_009151.3	34314912	G	A	1/1	0/0	1/1	17(0,17)	29(29,0)	17(0,17)	intronic	L3MBTL4
NC_009151.3	34314931	G	C	1/1	0/0	1/1	19(0,19)	29(29,0)	17(0,17)	intronic	L3MBTL4
NC_009151.3	34314182	T	C	1/1	0/0	1/1	28(0,28)	11(11,0)	19(0,19)	intronic	L3MBTL4
NC_009151.3	34288501	A	G	1/1	0/0	1/1	33(0,33)	15(15,0)	19(0,19)	intronic	L3MBTL4
NC_009151.3	34308107	C	T	0/1	0/0	1/1	21(16,5)	21(21,0)	19(0,19)	intronic	L3MBTL4
NC_009151.3	34288239	T	C	1/1	0/0	1/1	34(0,34)	30(30,0)	19(0,19)	intronic	L3MBTL4
NC_009151.3	34314185	G	A	1/1	0/0	1/1	28(0,28)	10(10,0)	20(0,20)	intronic	L3MBTL4
NC_009151.3	34314174	T	C	1/1	0/0	1/1	28(0,28)	13(13,0)	20(0,20)	intronic	L3MBTL4
NC_009151.3	34288479	G	C	1/1	0/0	1/1	29(0,29)	17(17,0)	20(0,20)	intronic	L3MBTL4
NC_009151.3	34288482	T	C	1/1	0/0	1/1	29(0,29)	17(17,0)	20(0,20)	intronic	L3MBTL4
NC_009151.3	34288235	A	G	1/1	0/0	1/1	33(0,33)	28(28,0)	20(0,20)	intronic	L3MBTL4
NC_009151.3	34287993	A	G	1/1	0/0	1/1	34(0,34)	23(23,0)	21(0,21)	intronic	L3MBTL4
NC_009151.3	34288115	G	A	1/1	0/0	1/1	32(0,32)	29(29,0)	21(0,21)	exonic	L3MBTL4
NC_009151.3	34314346	A	G	0/1	0/0	1/1	25(14,11)	28(28,0)	22(0,22)	intronic	L3MBTL4
NC_009151.3	34307334	A	G	1/1	0/0	1/1	38(0,38)	24(24,0)	23(0,23)	intronic	L3MBTL4
NC_009151.3	34307768	G	T	1/1	0/0	1/1	31(0,31)	19(19,0)	24(0,24)	intronic	L3MBTL4
NC_009151.3	34315087	G	C	0/1	0/0	1/1	17(7,10)	21(21,0)	24(0,24)	intronic	L3MBTL4
NC_009151.3	34314397	A	C	1/1	0/0	1/1	27(0,27)	28(28,0)	24(0,24)	intronic	L3MBTL4
NC_009151.3	34306951	A	G	1/1	0/0	1/1	29(0,29)	27(27,0)	25(0,25)	intronic	L3MBTL4
NC_009151.3	34314580	C	G	1/1	0/0	1/1	24(0,24)	26(26,0)	28(0,28)	intronic	L3MBTL4
NC_009151.3	34314620	A	G	1/1	0/0	1/1	28(0,28)	25(25,0)	29(0,29)	intronic	L3MBTL4
NC_009151.3	34314571	C	T	0/1	0/0	1/1	22(8,14)	24(24,0)	31(0,31)	intronic	L3MBTL4
NC_009151.3	34307426	C	A	1/1	0/0	1/1	25(0,25)	26(26,0)	39(0,39)	intronic	L3MBTL4
NC_009151.3	34307440	G	A	1/1	0/0	1/1	26(0,26)	25(25,0)	40(0,40)	intronic	L3MBTL4
NC_009158.3	76413835	T	G	1/1	0/0	1/1	28(0,28)	17(17,0)	11(0,11)	intergenic	LAPTM4A(dist=15668),MATN3(dist=4200)
NC_009162.3	817029	G	C	1/1	0/0	1/1	25(0,25)	21(21,0)	15(0,15)	intronic	LEKR1
NC_009162.3	817002	A	G	1/1	0/0	1/1	27(0,27)	19(19,0)	16(0,16)	intronic	LEKR1
NC_009162.3	964036	G	A	1/1	0/0	1/1	19(0,19)	25(25,0)	15(0,15)	intergenic	LEKR1(dist=47089),CCNL1(dist=53208)
NC_009144.3	35555506	C	G	1/1	0/0	1/1	35(0,35)	36(36,0)	14(0,14)	intergenic	LGI1(dist=26304),FRA10AC1(dist=11954)
NC_009149.3	86986648	C	T	1/1	0/0	1/1	40(0,40)	29(29,0)	14(0,14)	intronic	LGR5
NC_009144.3	134199956	A	G	1/1	0/0	1/1	41(0,41)	30(30,0)	12(0,12)	intronic	LIPC
NC_009144.3	134199952	G	A	1/1	0/0	1/1	44(0,44)	31(31,0)	12(0,12)	intronic	LIPC
NC_009144.3	134199925	G	A	1/1	0/0	1/1	48(0,48)	31(31,0)	12(0,12)	intronic	LIPC
NC_009144.3	134199819	C	G	1/1	0/0	1/1	38(0,38)	28(28,0)	15(0,15)	intronic	LIPC
NC_009163.3	31850755	C	T	1/1	0/0	1/1	26(0,26)	13(13,0)	23(0,23)	intronic	LOC100049798
NC_009163.3	31850748	G	T	1/1	0/0	1/1	27(0,27)	13(13,0)	23(0,23)	intronic	LOC100049798
NC_009147.3	95145439	G	A	1/1	0/0	1/1	34(0,34)	29(29,0)	15(0,15)	intronic	LOC100049983
NC_009147.3	95145404	G	A	1/1	0/0	1/1	44(0,44)	29(29,0)	15(0,15)	intronic	LOC100049983
NC_009161.3	13062296	T	C	1/1	0/0	1/1	12(0,12)	24(24,0)	10(0,10)	intronic	LOC100050087
NC_009161.3	13062271	G	A	1/1	0/0	1/1	12(0,12)	27(27,0)	14(0,14)	intronic	LOC100050087
NC_009161.3	13065763	A	C	1/1	0/0	1/1	18(0,18)	18(18,0)	19(0,19)	intronic	LOC100050087
NC_009161.3	13062720	T	G	1/1	0/0	1/1	35(0,35)	23(23,0)	19(0,19)	intronic	LOC100050087
NC_009161.3	13067915	C	T	1/1	0/0	1/1	11(0,11)	25(25,0)	19(0,19)	intronic	LOC100050087
NC_009161.3	13062221	A	G	1/1	0/0	1/1	17(0,17)	27(27,0)	21(0,21)	intronic	LOC100050087
NC_009161.3	13067931	C	T	1/1	0/0	1/1	12(0,12)	22(22,0)	22(0,22)	intronic	LOC100050087
NC_009161.3	13063911	A	C	1/1	0/0	1/1	20(0,20)	27(27,0)	24(0,24)	intronic	LOC100050087
NC_009161.3	13063819	A	T	1/1	0/0	1/1	30(0,30)	25(25,0)	25(0,25)	intronic	LOC100050087
NC_009161.3	13062198	T	C	1/1	0/0	1/1	17(0,17)	30(30,0)	25(0,25)	intronic	LOC100050087
NC_009161.3	13063978	C	T	1/1	0/0	1/1	27(0,27)	18(18,0)	27(0,27)	intronic	LOC100050087
NC_009161.3	13063738	C	T	1/1	0/0	1/1	49(0,49)	35(35,0)	44(0,44)	intronic	LOC100050087
NC_009161.3	13084656	T	G	1/1	0/0	1/1	27(0,27)	26(26,0)	20(0,20)	intergenic	LOC100050087(dist=14027),LOC100071505(dist=11483)
NC_009161.3	13085766	A	G	1/1	0/0	1/1	32(0,32)	20(20,0)	22(0,22)	intergenic	LOC100050087(dist=15137),LOC100071505(dist=10373)
NC_009161.3	13085820	G	T	1/1	0/0	1/1	26(0,26)	24(24,0)	14(0,14)	intergenic	LOC100050087(dist=15191),LOC100071505(dist=10319)
NC_009161.3	13085897	C	G	1/1	0/0	1/1	22(0,22)	22(22,0)	14(0,14)	intergenic	LOC100050087(dist=15268),LOC100071505(dist=10242)
NC_009161.3	13085906	G	A	1/1	0/0	1/1	19(0,19)	25(25,0)	12(0,12)	intergenic	LOC100050087(dist=15277),LOC100071505(dist=10233)
NC_009161.3	13085962	T	A	1/1	0/0	1/1	12(0,12)	22(22,0)	11(0,11)	intergenic	LOC100050087(dist=15333),LOC100071505(dist=10177)
NC_009161.3	13087384	G	T	1/1	0/0	1/1	19(0,19)	24(24,0)	16(0,16)	intergenic	LOC100050087(dist=16755),LOC100071505(dist=8755)
NC_009161.3	13087483	A	G	1/1	0/0	1/1	12(0,12)	22(22,0)	22(0,22)	intergenic	LOC100050087(dist=16854),LOC100071505(dist=8656)
NC_009161.3	13088318	G	C	1/1	0/0	1/1	10(0,10)	19(19,0)	10(0,10)	intergenic	LOC100050087(dist=17689),LOC100071505(dist=7821)
NC_009161.3	13089474	G	C	1/1	0/0	1/1	14(0,14)	19(19,0)	16(0,16)	intergenic	LOC100050087(dist=18845),LOC100071505(dist=6665)
NC_009161.3	13089478	G	T	1/1	0/0	1/1	16(0,16)	20(20,0)	17(0,17)	intergenic	LOC100050087(dist=18849),LOC100071505(dist=6661)
NC_009161.3	13090182	G	A	1/1	0/0	1/1	27(0,27)	21(21,0)	12(0,12)	intergenic	LOC100050087(dist=19553),LOC100071505(dist=5957)
NC_009160.3	60095003	A	T	1/1	0/0	1/1	33(0,33)	18(18,0)	14(0,14)	intergenic	LOC100050355(dist=66437),LOC111768701(dist=91887)
NC_009160.3	60095089	G	T	1/1	0/0	1/1	31(0,31)	18(18,0)	23(0,23)	intergenic	LOC100050355(dist=66523),LOC111768701(dist=91801)
NC_009160.3	60095123	C	T	1/1	0/0	1/1	31(0,31)	24(24,0)	21(0,21)	intergenic	LOC100050355(dist=66557),LOC111768701(dist=91767)
NC_009160.3	60095179	G	A	1/1	0/0	1/1	38(0,38)	34(34,0)	21(0,21)	intergenic	LOC100050355(dist=66613),LOC111768701(dist=91711)
NC_009147.3	96297704	T	C	1/1	0/0	1/1	21(0,21)	10(10,0)	23(0,23)	exonic	LOC100050457
NC_009163.3	31615270	T	C	1/1	0/0	1/1	25(0,25)	12(12,0)	10(0,10)	intergenic	LOC100050473(dist=56681),LOC100053918(dist=22005)
NC_009144.3	10074983	G	A	1/1	0/0	1/1	32(0,32)	18(18,0)	11(0,11)	intronic	LOC100050490
NC_009146.3	8558437	T	C	1/1	0/0	1/1	33(0,33)	19(19,0)	12(0,12)	intronic	LOC100050685
NC_009146.3	8559153	A	G	1/1	0/0	1/1	21(0,21)	29(29,0)	12(0,12)	intronic	LOC100050685
NC_009146.3	8558379	A	G	1/1	0/0	1/1	32(0,32)	26(26,0)	13(0,13)	intronic	LOC100050685
NC_009146.3	8559163	C	T	1/1	0/0	1/1	27(0,27)	24(24,0)	14(0,14)	intronic	LOC100050685
NC_009146.3	8560020	A	T	1/1	0/0	1/1	22(0,22)	27(27,0)	14(0,14)	intronic	LOC100050685
NC_009146.3	8558311	G	C	1/1	0/0	1/1	25(0,25)	31(31,0)	14(0,14)	intronic	LOC100050685
NC_009146.3	8560882	C	T	1/1	0/0	1/1	24(0,24)	15(15,0)	15(0,15)	upstream	LOC100050685
NC_009146.3	8560001	G	T	1/1	0/0	1/1	22(0,22)	26(26,0)	15(0,15)	intronic	LOC100050685
NC_009146.3	8560964	G	A	1/1	0/0	1/1	35(0,35)	19(19,0)	17(0,17)	upstream	LOC100050685
NC_009146.3	8559666	T	A	1/1	0/0	1/1	23(0,23)	28(28,0)	17(0,17)	intronic	LOC100050685
NC_009146.3	8561063	G	A	1/1	0/0	1/1	22(0,22)	11(11,0)	20(0,20)	upstream	LOC100050685
NC_009146.3	8560178	T	G	1/1	0/0	1/1	22(0,22)	20(20,0)	20(0,20)	intronic	LOC100050685
NC_009146.3	8560240	T	C	1/1	0/0	1/1	27(0,27)	21(21,0)	20(0,20)	exonic	LOC100050685
NC_009146.3	8560247	A	G	1/1	0/0	1/1	27(0,27)	21(21,0)	20(0,20)	exonic	LOC100050685
NC_009146.3	8560172	G	A	1/1	0/0	1/1	22(0,22)	21(21,0)	21(0,21)	intronic	LOC100050685
NC_009146.3	8559334	T	C	0/1	0/0	1/1	27(17,10)	35(35,0)	21(0,21)	intronic	LOC100050685
NC_009146.3	8559345	C	T	1/1	0/0	1/1	24(0,24)	36(36,0)	23(0,23)	intronic	LOC100050685
NC_009146.3	8561511	A	G	1/1	0/0	1/1	41(0,41)	15(15,0)	13(0,13)	intergenic	LOC100050685(dist=1136),LOC111772756(dist=24960)
NC_009146.3	8574281	A	G	1/1	0/0	1/1	39(0,39)	21(21,0)	27(0,27)	intergenic	LOC100050685(dist=13906),LOC111772756(dist=12190)
NC_009146.3	8574297	A	C	1/1	0/0	1/1	40(0,40)	22(22,0)	29(0,29)	intergenic	LOC100050685(dist=13922),LOC111772756(dist=12174)
NC_009146.3	8574306	G	A	1/1	0/0	1/1	40(0,40)	20(20,0)	27(0,27)	intergenic	LOC100050685(dist=13931),LOC111772756(dist=12165)
NC_009146.3	8574314	A	C	1/1	0/0	1/1	36(0,36)	19(19,0)	27(0,27)	intergenic	LOC100050685(dist=13939),LOC111772756(dist=12157)
NC_009146.3	8574336	C	T	1/1	0/0	1/1	36(0,36)	19(19,0)	23(0,23)	intergenic	LOC100050685(dist=13961),LOC111772756(dist=12135)
NC_009146.3	8575205	C	A	1/1	0/0	1/1	22(0,22)	21(21,0)	12(0,12)	intergenic	LOC100050685(dist=14830),LOC111772756(dist=11266)
NC_009146.3	8575265	C	T	1/1	0/0	1/1	19(0,19)	23(23,0)	19(0,19)	intergenic	LOC100050685(dist=14890),LOC111772756(dist=11206)
NC_009146.3	8575511	T	A	1/1	0/0	1/1	14(0,14)	28(28,0)	19(0,19)	intergenic	LOC100050685(dist=15136),LOC111772756(dist=10960)
NC_009146.3	8575987	G	T	1/1	0/0	1/1	20(0,20)	18(18,0)	13(0,13)	intergenic	LOC100050685(dist=15612),LOC111772756(dist=10484)
NC_009146.3	8576021	A	G	1/1	0/0	1/1	19(0,19)	17(17,0)	14(0,14)	intergenic	LOC100050685(dist=15646),LOC111772756(dist=10450)
NC_009146.3	8576066	A	G	1/1	0/0	1/1	20(0,20)	11(11,0)	11(0,11)	intergenic	LOC100050685(dist=15691),LOC111772756(dist=10405)
NC_009146.3	8576825	G	A	1/1	0/0	1/1	22(0,22)	20(20,0)	12(0,12)	intergenic	LOC100050685(dist=16450),LOC111772756(dist=9646)
NC_009146.3	8576846	G	A	1/1	0/0	1/1	24(0,24)	21(21,0)	12(0,12)	intergenic	LOC100050685(dist=16471),LOC111772756(dist=9625)
NC_009146.3	8577524	C	T	1/1	0/0	1/1	17(0,17)	20(20,0)	17(0,17)	intergenic	LOC100050685(dist=17149),LOC111772756(dist=8947)
NC_009146.3	8577606	C	T	1/1	0/0	1/1	24(0,24)	19(19,0)	15(0,15)	intergenic	LOC100050685(dist=17231),LOC111772756(dist=8865)
NC_009146.3	8577628	T	A	1/1	0/0	1/1	29(0,29)	18(18,0)	15(0,15)	intergenic	LOC100050685(dist=17253),LOC111772756(dist=8843)
NC_009146.3	8578043	T	C	1/1	0/0	1/1	29(0,29)	15(15,0)	27(0,27)	intergenic	LOC100050685(dist=17668),LOC111772756(dist=8428)
NC_009146.3	8578250	A	T	0/1	0/0	1/1	23(10,13)	22(22,0)	22(0,22)	intergenic	LOC100050685(dist=17875),LOC111772756(dist=8221)
NC_009146.3	8578376	G	C	1/1	0/0	1/1	22(0,22)	27(27,0)	17(0,17)	intergenic	LOC100050685(dist=18001),LOC111772756(dist=8095)
NC_009146.3	8578419	A	G	1/1	0/0	1/1	18(0,18)	22(22,0)	11(0,11)	intergenic	LOC100050685(dist=18044),LOC111772756(dist=8052)
NC_009146.3	8578443	G	A	1/1	0/0	1/1	20(0,20)	22(22,0)	10(0,10)	intergenic	LOC100050685(dist=18068),LOC111772756(dist=8028)
NC_009146.3	8578463	T	C	1/1	0/0	1/1	21(0,21)	23(23,0)	12(0,12)	intergenic	LOC100050685(dist=18088),LOC111772756(dist=8008)
NC_009146.3	8578683	C	A	1/1	0/0	1/1	22(0,22)	20(20,0)	12(0,12)	intergenic	LOC100050685(dist=18308),LOC111772756(dist=7788)
NC_009146.3	8578782	C	T	1/1	0/0	1/1	18(0,18)	20(20,0)	18(0,18)	intergenic	LOC100050685(dist=18407),LOC111772756(dist=7689)
NC_009146.3	8578817	G	T	1/1	0/0	1/1	26(0,26)	19(19,0)	16(0,16)	intergenic	LOC100050685(dist=18442),LOC111772756(dist=7654)
NC_009146.3	8578854	T	C	1/1	0/0	1/1	27(0,27)	20(20,0)	17(0,17)	intergenic	LOC100050685(dist=18479),LOC111772756(dist=7617)
NC_009146.3	8579922	T	C	1/1	0/0	1/1	40(0,40)	10(10,0)	12(0,12)	intergenic	LOC100050685(dist=19547),LOC111772756(dist=6549)
NC_009146.3	8562611	A	G	1/1	0/0	1/1	33(0,33)	14(14,0)	11(0,11)	intergenic	LOC100050685(dist=2236),LOC111772756(dist=23860)
NC_009146.3	8563326	C	T	1/1	0/0	1/1	33(0,33)	24(24,0)	23(0,23)	intergenic	LOC100050685(dist=2951),LOC111772756(dist=23145)
NC_009146.3	8563845	G	T	1/1	0/0	1/1	27(0,27)	25(25,0)	10(0,10)	intergenic	LOC100050685(dist=3470),LOC111772756(dist=22626)
NC_009146.3	8563994	C	T	1/1	0/0	1/1	24(0,24)	21(21,0)	12(0,12)	intergenic	LOC100050685(dist=3619),LOC111772756(dist=22477)
NC_009146.3	8564325	G	A	1/1	0/0	1/1	32(0,32)	12(12,0)	12(0,12)	intergenic	LOC100050685(dist=3950),LOC111772756(dist=22146)
NC_009146.3	8564757	G	A	1/1	0/0	1/1	29(0,29)	16(16,0)	23(0,23)	intergenic	LOC100050685(dist=4382),LOC111772756(dist=21714)
NC_009146.3	8565348	A	C	1/1	0/0	1/1	19(0,19)	18(18,0)	24(0,24)	intergenic	LOC100050685(dist=4973),LOC111772756(dist=21123)
NC_009146.3	8567023	G	T	1/1	0/0	1/1	27(0,27)	16(16,0)	12(0,12)	intergenic	LOC100050685(dist=6648),LOC111772756(dist=19448)
NC_009146.3	8607539	G	A	1/1	0/0	1/1	29(0,29)	16(16,0)	10(0,10)	intronic	LOC100050764
NC_009146.3	8607537	G	A	1/1	0/0	1/1	29(0,29)	17(17,0)	10(0,10)	intronic	LOC100050764
NC_009146.3	8600649	G	C	1/1	0/0	1/1	25(0,25)	21(21,0)	10(0,10)	intronic	LOC100050764
NC_009146.3	8600824	T	C	1/1	0/0	1/1	27(0,27)	21(21,0)	10(0,10)	intronic	LOC100050764
NC_009146.3	8600828	A	C	1/1	0/0	1/1	28(0,28)	21(21,0)	10(0,10)	intronic	LOC100050764
NC_009146.3	8612793	A	C	1/1	0/0	1/1	29(0,29)	23(23,0)	10(0,10)	intronic	LOC100050764
NC_009146.3	8610003	T	C	0/1	0/0	1/1	20(15,5)	24(24,0)	10(0,10)	intronic	LOC100050764
NC_009146.3	8610400	C	G	1/1	0/0	1/1	18(0,18)	27(27,0)	10(0,10)	intronic	LOC100050764
NC_009146.3	8610406	A	G	1/1	0/0	1/1	18(0,18)	27(27,0)	10(0,10)	intronic	LOC100050764
NC_009146.3	8609942	T	C	1/1	0/0	1/1	24(0,24)	27(27,0)	10(0,10)	intronic	LOC100050764
NC_009146.3	8609884	A	C	1/1	0/0	1/1	28(0,28)	28(28,0)	10(0,10)	intronic	LOC100050764
NC_009146.3	8607664	T	C	1/1	0/0	1/1	33(0,33)	12(12,0)	11(0,11)	intronic	LOC100050764
NC_009146.3	8620214	A	C	1/1	0/0	1/1	12(0,12)	13(13,0)	11(0,11)	intronic	LOC100050764
NC_009146.3	8608120	C	T	1/1	0/0	1/1	25(0,25)	13(13,0)	11(0,11)	intronic	LOC100050764
NC_009146.3	8625396	A	C	1/1	0/0	1/1	13(0,13)	14(14,0)	11(0,11)	exonic	LOC100050764
NC_009146.3	8605732	A	G	1/1	0/0	1/1	14(0,14)	14(14,0)	11(0,11)	exonic	LOC100050764
NC_009146.3	8621946	C	T	1/1	0/0	1/1	27(0,27)	16(16,0)	11(0,11)	exonic	LOC100050764
NC_009146.3	8610280	C	T	1/1	0/0	1/1	13(0,13)	18(18,0)	11(0,11)	intronic	LOC100050764
NC_009146.3	8602025	A	C	1/1	0/0	1/1	21(0,21)	19(19,0)	11(0,11)	intronic	LOC100050764
NC_009146.3	8614733	C	G	1/1	0/0	1/1	19(0,19)	21(21,0)	11(0,11)	intronic	LOC100050764
NC_009146.3	8600766	G	C	1/1	0/0	1/1	31(0,31)	21(21,0)	11(0,11)	intronic	LOC100050764
NC_009146.3	8600767	C	T	1/1	0/0	1/1	31(0,31)	21(21,0)	11(0,11)	intronic	LOC100050764
NC_009146.3	8600792	T	C	1/1	0/0	1/1	28(0,28)	22(22,0)	11(0,11)	intronic	LOC100050764
NC_009146.3	8621826	C	G	1/1	0/0	1/1	20(0,20)	10(10,0)	12(0,12)	intronic	LOC100050764
NC_009146.3	8621810	G	A	1/1	0/0	1/1	20(0,20)	13(13,0)	12(0,12)	intronic	LOC100050764
NC_009146.3	8597439	C	T	1/1	0/0	1/1	30(0,30)	17(17,0)	12(0,12)	exonic	LOC100050764
NC_009146.3	8601999	T	A	1/1	0/0	1/1	22(0,22)	18(18,0)	12(0,12)	intronic	LOC100050764
NC_009146.3	8613590	G	A	1/1	0/0	1/1	29(0,29)	19(19,0)	12(0,12)	intronic	LOC100050764
NC_009146.3	8602556	G	A	1/1	0/0	1/1	13(0,13)	20(20,0)	12(0,12)	intronic	LOC100050764
NC_009146.3	8610294	G	C	1/1	0/0	1/1	13(0,13)	20(20,0)	12(0,12)	intronic	LOC100050764
NC_009146.3	8600804	A	G	1/1	0/0	1/1	27(0,27)	21(21,0)	12(0,12)	intronic	LOC100050764
NC_009146.3	8615372	G	C	1/1	0/0	1/1	27(0,27)	21(21,0)	12(0,12)	intronic	LOC100050764
NC_009146.3	8600716	C	A	1/1	0/0	1/1	28(0,28)	21(21,0)	12(0,12)	intronic	LOC100050764
NC_009146.3	8609905	G	A	1/1	0/0	1/1	25(0,25)	24(24,0)	12(0,12)	intronic	LOC100050764
NC_009146.3	8614639	A	G	1/1	0/0	1/1	32(0,32)	25(25,0)	12(0,12)	exonic	LOC100050764
NC_009146.3	8608441	T	C	1/1	0/0	1/1	24(0,24)	29(29,0)	12(0,12)	intronic	LOC100050764
NC_009146.3	8608442	G	A	1/1	0/0	1/1	24(0,24)	29(29,0)	12(0,12)	intronic	LOC100050764
NC_009146.3	8610909	A	G	0/1	0/0	1/1	32(15,17)	15(15,0)	13(0,13)	intronic	LOC100050764
NC_009146.3	8602003	G	A	1/1	0/0	1/1	22(0,22)	18(18,0)	13(0,13)	intronic	LOC100050764
NC_009146.3	8600729	C	T	1/1	0/0	1/1	27(0,27)	18(18,0)	13(0,13)	intronic	LOC100050764
NC_009146.3	8614957	G	A	1/1	0/0	1/1	27(0,27)	18(18,0)	13(0,13)	intronic	LOC100050764
NC_009146.3	8615338	G	T	1/1	0/0	1/1	27(0,27)	21(21,0)	13(0,13)	intronic	LOC100050764
NC_009146.3	8612631	G	A	1/1	0/0	1/1	22(0,22)	25(25,0)	13(0,13)	intronic	LOC100050764
NC_009146.3	8622293	C	T	1/1	0/0	1/1	41(0,41)	30(30,0)	13(0,13)	intronic	LOC100050764
NC_009146.3	8621862	G	T	1/1	0/0	1/1	20(0,20)	11(11,0)	14(0,14)	exonic	LOC100050764
NC_009146.3	8610925	G	A	1/1	0/0	1/1	31(0,31)	14(14,0)	14(0,14)	intronic	LOC100050764
NC_009146.3	8601991	C	A	1/1	0/0	1/1	20(0,20)	16(16,0)	14(0,14)	intronic	LOC100050764
NC_009146.3	8621760	T	C	1/1	0/0	1/1	20(0,20)	16(16,0)	14(0,14)	intronic	LOC100050764
NC_009146.3	8602756	G	T	1/1	0/0	1/1	23(0,23)	16(16,0)	14(0,14)	intronic	LOC100050764
NC_009146.3	8602574	G	A	1/1	0/0	1/1	17(0,17)	19(19,0)	14(0,14)	intronic	LOC100050764
NC_009146.3	8598344	C	T	1/1	0/0	1/1	17(0,17)	20(20,0)	14(0,14)	intronic	LOC100050764
NC_009146.3	8608050	C	T	0/1	0/0	1/1	31(15,16)	22(22,0)	14(0,14)	intronic	LOC100050764
NC_009146.3	8612860	T	C	1/1	0/0	1/1	36(0,36)	24(24,0)	14(0,14)	intronic	LOC100050764
NC_009146.3	8622234	A	G	1/1	0/0	1/1	35(0,35)	25(25,0)	14(0,14)	intronic	LOC100050764
NC_009146.3	8613574	G	C	1/1	0/0	1/1	31(0,31)	15(15,0)	15(0,15)	intronic	LOC100050764
NC_009146.3	8599152	T	G	0/1	0/0	1/1	40(6,34)	16(16,0)	15(0,15)	intronic	LOC100050764
NC_009146.3	8601817	T	C	1/1	0/0	1/1	21(0,21)	16(16,0)	15(0,15)	intronic	LOC100050764
NC_009146.3	8608461	A	G	1/1	0/0	1/1	22(0,22)	29(29,0)	15(0,15)	intronic	LOC100050764
NC_009146.3	8601564	C	A	1/1	0/0	1/1	27(0,27)	12(12,0)	16(0,16)	intronic	LOC100050764
NC_009146.3	8611018	C	T	1/1	0/0	1/1	42(0,42)	14(14,0)	16(0,16)	intronic	LOC100050764
NC_009146.3	8613367	C	T	1/1	0/0	1/1	25(0,25)	15(15,0)	16(0,16)	intronic	LOC100050764
NC_009146.3	8601864	C	A	1/1	0/0	1/1	20(0,20)	16(16,0)	16(0,16)	intronic	LOC100050764
NC_009146.3	8615430	A	C	1/1	0/0	1/1	30(0,30)	17(17,0)	16(0,16)	intronic	LOC100050764
NC_009146.3	8602169	C	T	1/1	0/0	1/1	22(0,22)	18(18,0)	16(0,16)	intronic	LOC100050764
NC_009146.3	8614811	C	G	1/1	0/0	1/1	23(0,23)	18(18,0)	16(0,16)	intronic	LOC100050764
NC_009146.3	8619080	C	T	1/1	0/0	1/1	37(0,37)	19(19,0)	16(0,16)	intronic	LOC100050764
NC_009146.3	8611176	C	T	1/1	0/0	1/1	43(0,43)	19(19,0)	16(0,16)	intronic	LOC100050764
NC_009146.3	8602274	T	A	0/1	0/0	1/1	23(5,18)	20(20,0)	16(0,16)	intronic	LOC100050764
NC_009146.3	8614835	T	C	1/1	0/0	1/1	21(0,21)	20(20,0)	16(0,16)	intronic	LOC100050764
NC_009146.3	8615392	C	G	1/1	0/0	1/1	27(0,27)	20(20,0)	16(0,16)	intronic	LOC100050764
NC_009146.3	8602182	G	T	1/1	0/0	1/1	23(0,23)	21(21,0)	16(0,16)	intronic	LOC100050764
NC_009146.3	8619234	T	C	1/1	0/0	1/1	26(0,26)	22(22,0)	16(0,16)	intronic	LOC100050764
NC_009146.3	8598110	C	A	1/1	0/0	1/1	22(0,22)	24(24,0)	16(0,16)	intronic	LOC100050764
NC_009146.3	8619216	A	G	1/1	0/0	1/1	29(0,29)	25(25,0)	16(0,16)	intronic	LOC100050764
NC_009146.3	8619200	C	T	1/1	0/0	1/1	31(0,31)	27(27,0)	16(0,16)	intronic	LOC100050764
NC_009146.3	8614537	A	C	1/1	0/0	1/1	30(0,30)	28(28,0)	16(0,16)	intronic	LOC100050764
NC_009146.3	8610962	C	A	1/1	0/0	1/1	36(0,36)	11(11,0)	17(0,17)	intronic	LOC100050764
NC_009146.3	8616010	A	G	1/1	0/0	1/1	41(0,41)	12(12,0)	17(0,17)	intronic	LOC100050764
NC_009146.3	8616530	A	G	1/1	0/0	1/1	31(0,31)	15(15,0)	17(0,17)	intronic	LOC100050764
NC_009146.3	8613464	A	G	0/1	0/0	1/1	21(10,11)	21(21,0)	17(0,17)	intronic	LOC100050764
NC_009146.3	8613471	A	G	1/1	0/0	1/1	18(0,18)	21(21,0)	17(0,17)	intronic	LOC100050764
NC_009146.3	8604284	A	G	1/1	0/0	1/1	36(0,36)	21(21,0)	17(0,17)	intronic	LOC100050764
NC_009146.3	8624842	T	C	1/1	0/0	1/1	22(0,22)	25(25,0)	17(0,17)	intronic	LOC100050764
NC_009146.3	8619169	T	C	1/1	0/0	1/1	33(0,33)	26(26,0)	17(0,17)	intronic	LOC100050764
NC_009146.3	8608506	A	C	1/1	0/0	1/1	33(0,33)	29(29,0)	17(0,17)	intronic	LOC100050764
NC_009146.3	8619163	T	A	1/1	0/0	1/1	34(0,34)	29(29,0)	17(0,17)	intronic	LOC100050764
NC_009146.3	8614569	G	A	1/1	0/0	1/1	27(0,27)	31(31,0)	17(0,17)	intronic	LOC100050764
NC_009146.3	8622330	T	G	1/1	0/0	1/1	41(0,41)	33(33,0)	17(0,17)	intronic	LOC100050764
NC_009146.3	8601847	T	C	1/1	0/0	1/1	22(0,22)	14(14,0)	18(0,18)	intronic	LOC100050764
NC_009146.3	8616529	T	A	1/1	0/0	1/1	31(0,31)	15(15,0)	18(0,18)	intronic	LOC100050764
NC_009146.3	8612955	C	T	0/1	0/0	1/1	32(15,17)	18(18,0)	18(0,18)	intronic	LOC100050764
NC_009146.3	8601888	C	T	1/1	0/0	1/1	26(0,26)	18(18,0)	18(0,18)	intronic	LOC100050764
NC_009146.3	8598113	C	A	1/1	0/0	1/1	21(0,21)	25(25,0)	18(0,18)	intronic	LOC100050764
NC_009146.3	8615844	G	A	0/1	0/0	1/1	32(22,10)	13(13,0)	19(0,19)	exonic	LOC100050764
NC_009146.3	8614181	C	A	1/1	0/0	1/1	31(0,31)	19(19,0)	19(0,19)	intronic	LOC100050764
NC_009146.3	8615523	A	G	1/1	0/0	1/1	33(0,33)	19(19,0)	19(0,19)	intronic	LOC100050764
NC_009146.3	8615466	T	C	1/1	0/0	1/1	20(0,20)	21(21,0)	19(0,19)	intronic	LOC100050764
NC_009146.3	8615683	A	G	1/1	0/0	1/1	31(0,31)	21(21,0)	19(0,19)	intronic	LOC100050764
NC_009146.3	8603911	C	G	1/1	0/0	1/1	32(0,32)	24(24,0)	19(0,19)	intronic	LOC100050764
NC_009146.3	8619002	T	C	1/1	0/0	1/1	34(0,34)	26(26,0)	19(0,19)	intronic	LOC100050764
NC_009146.3	8604234	T	C	1/1	0/0	1/1	35(0,35)	26(26,0)	19(0,19)	intronic	LOC100050764
NC_009146.3	8618999	C	A	1/1	0/0	1/1	36(0,36)	26(26,0)	19(0,19)	intronic	LOC100050764
NC_009146.3	8618910	T	C	1/1	0/0	1/1	35(0,35)	32(32,0)	19(0,19)	intronic	LOC100050764
NC_009146.3	8605538	G	C	1/1	0/0	1/1	30(0,30)	15(15,0)	20(0,20)	intronic	LOC100050764
NC_009146.3	8605545	T	G	1/1	0/0	1/1	31(0,31)	15(15,0)	20(0,20)	intronic	LOC100050764
NC_009146.3	8613539	G	A	1/1	0/0	1/1	26(0,26)	16(16,0)	20(0,20)	intronic	LOC100050764
NC_009146.3	8598143	C	A	1/1	0/0	1/1	25(0,25)	24(24,0)	20(0,20)	intronic	LOC100050764
NC_009146.3	8618974	A	G	1/1	0/0	1/1	34(0,34)	28(28,0)	20(0,20)	intronic	LOC100050764
NC_009146.3	8619878	T	C	1/1	0/0	1/1	27(0,27)	14(14,0)	21(0,21)	intronic	LOC100050764
NC_009146.3	8603675	C	T	1/1	0/0	1/1	19(0,19)	15(15,0)	21(0,21)	intronic	LOC100050764
NC_009146.3	8605074	T	C	1/1	0/0	1/1	21(0,21)	16(16,0)	21(0,21)	intronic	LOC100050764
NC_009146.3	8605567	G	T	1/1	0/0	1/1	30(0,30)	18(18,0)	21(0,21)	intronic	LOC100050764
NC_009146.3	8605379	C	G	1/1	0/0	1/1	24(0,24)	19(19,0)	21(0,21)	intronic	LOC100050764
NC_009146.3	8598134	A	T	1/1	0/0	1/1	24(0,24)	21(21,0)	21(0,21)	intronic	LOC100050764
NC_009146.3	8608740	A	G	1/1	0/0	1/1	29(0,29)	25(25,0)	21(0,21)	intronic	LOC100050764
NC_009146.3	8624881	T	C	1/1	0/0	1/1	20(0,20)	28(28,0)	21(0,21)	intronic	LOC100050764
NC_009146.3	8618940	C	A	1/1	0/0	1/1	37(0,37)	33(33,0)	21(0,21)	intronic	LOC100050764
NC_009146.3	8605352	G	A	1/1	0/0	1/1	28(0,28)	18(18,0)	22(0,22)	intronic	LOC100050764
NC_009146.3	8605223	C	A	1/1	0/0	1/1	25(0,25)	21(21,0)	22(0,22)	intronic	LOC100050764
NC_009146.3	8608715	G	A	1/1	0/0	1/1	35(0,35)	22(22,0)	22(0,22)	intronic	LOC100050764
NC_009146.3	8611587	C	T	1/1	0/0	1/1	35(0,35)	23(23,0)	22(0,22)	intronic	LOC100050764
NC_009146.3	8618891	G	A	1/1	0/0	1/1	30(0,30)	27(27,0)	22(0,22)	intronic	LOC100050764
NC_009146.3	8618889	C	A	1/1	0/0	1/1	30(0,30)	28(28,0)	22(0,22)	intronic	LOC100050764
NC_009146.3	8597363	A	G	1/1	0/0	1/1	45(0,45)	30(30,0)	22(0,22)	exonic	LOC100050764
NC_009146.3	8618813	A	G	1/1	0/0	1/1	26(0,26)	17(17,0)	23(0,23)	exonic	LOC100050764
NC_009146.3	8608696	G	A	1/1	0/0	1/1	38(0,38)	20(20,0)	23(0,23)	intronic	LOC100050764
NC_009146.3	8608723	C	T	1/1	0/0	1/1	34(0,34)	22(22,0)	23(0,23)	intronic	LOC100050764
NC_009146.3	8608730	A	C	1/1	0/0	1/1	31(0,31)	24(24,0)	23(0,23)	intronic	LOC100050764
NC_009146.3	8618805	C	G	1/1	0/0	1/1	24(0,24)	16(16,0)	24(0,24)	exonic	LOC100050764
NC_009146.3	8605344	C	T	1/1	0/0	1/1	28(0,28)	17(17,0)	24(0,24)	intronic	LOC100050764
NC_009146.3	8611623	C	A	1/1	0/0	1/1	38(0,38)	25(25,0)	24(0,24)	intronic	LOC100050764
NC_009146.3	8611408	G	A	1/1	0/0	1/1	43(0,43)	29(29,0)	24(0,24)	intronic	LOC100050764
NC_009146.3	8599500	C	G	1/1	0/0	1/1	47(0,47)	13(13,0)	26(0,26)	intronic	LOC100050764
NC_009146.3	8605326	G	A	1/1	0/0	1/1	30(0,30)	16(16,0)	26(0,26)	intronic	LOC100050764
NC_009146.3	8603956	C	T	1/1	0/0	1/1	31(0,31)	22(22,0)	26(0,26)	intronic	LOC100050764
NC_009146.3	8599393	T	C	1/1	0/0	1/1	49(0,49)	14(14,0)	27(0,27)	intronic	LOC100050764
NC_009146.3	8599387	G	A	1/1	0/0	1/1	50(0,50)	14(14,0)	27(0,27)	intronic	LOC100050764
NC_009146.3	8611564	C	T	1/1	0/0	1/1	35(0,35)	21(21,0)	27(0,27)	intronic	LOC100050764
NC_009146.3	8596858	C	A	1/1	0/0	1/1	34(0,34)	24(24,0)	27(0,27)	downstream	LOC100050764
NC_009146.3	8599289	G	C	1/1	0/0	1/1	50(0,50)	16(16,0)	28(0,28)	intronic	LOC100050764
NC_009146.3	8603963	G	T	1/1	0/0	1/1	33(0,33)	22(22,0)	28(0,28)	intronic	LOC100050764
NC_009146.3	8596899	A	G	1/1	0/0	1/1	36(0,36)	25(25,0)	34(0,34)	downstream	LOC100050764
NC_009146.3	8599842	T	G	0/1	0/0	1/1	39(19,20)	20(20,0)	38(0,38)	intronic	LOC100050764
NC_009146.3	8599912	A	G	0/1	0/0	1/1	28(14,14)	16(16,0)	47(0,47)	intronic	LOC100050764
NC_009146.3	8599929	A	G	0/1	0/0	1/1	36(15,21)	14(14,0)	48(0,48)	intronic	LOC100050764
NC_009146.3	8599955	T	A	1/1	0/0	1/1	41(0,41)	12(12,0)	50(0,50)	intronic	LOC100050764
NC_009146.3	8599927	T	C	0/1	0/0	1/1	37(16,21)	14(14,0)	50(0,50)	intronic	LOC100050764
NC_009146.3	8609715	C	T	0/0	1/1	0/0	31(31,0)	17(0,17)	12(12,0)	intronic	LOC100050764
NC_009146.3	8612902	T	A	0/0	1/1	0/0	38(38,0)	21(0,21)	13(13,0)	intronic	LOC100050764
NC_009146.3	8614658	C	T	0/0	1/1	0/0	25(25,0)	24(0,24)	13(13,0)	exonic	LOC100050764
NC_009146.3	8618627	A	G	0/0	1/1	0/0	21(21,0)	23(0,23)	14(14,0)	intronic	LOC100050764
NC_009146.3	8622232	C	T	0/0	1/1	0/0	35(35,0)	26(0,26)	14(14,0)	intronic	LOC100050764
NC_009146.3	8620170	T	C	0/0	1/1	0/0	17(17,0)	11(0,11)	15(15,0)	intronic	LOC100050764
NC_009146.3	8620167	T	C	0/0	1/1	0/0	17(17,0)	12(0,12)	15(15,0)	intronic	LOC100050764
NC_009146.3	8621728	T	C	0/0	1/1	0/0	17(17,0)	18(0,18)	15(15,0)	intronic	LOC100050764
NC_009146.3	8620774	C	T	0/0	1/1	0/0	18(18,0)	17(0,17)	17(17,0)	intronic	LOC100050764
NC_009146.3	8622184	A	G	0/0	1/1	0/0	32(32,0)	29(0,29)	17(17,0)	intronic	LOC100050764
NC_009146.3	8597228	C	A	0/1	0/0	1/1	43(10,33)	25(25,0)	26(0,26)	UTR3	LOC100050764(XM_023637014.1#NC_009146.3#8597069:c.*30G>T,XM_014738460.2#NC_009146.3#8597069:c.*30G>T)
NC_009169.3	40332575	C	T	0/0	1/1	0/0	41(41,0)	23(0,23)	31(31,0)	intergenic	LOC100050835(dist=2169),LOC100050760(dist=5597)
NC_009169.3	40332579	G	T	0/0	1/1	0/0	41(41,0)	22(0,22)	32(32,0)	intergenic	LOC100050835(dist=2173),LOC100050760(dist=5593)
NC_009148.3	16776808	C	G	1/1	0/0	1/1	20(0,20)	17(17,0)	11(0,11)	upstream	LOC100051375
NC_009148.3	16777448	A	G	1/1	0/0	1/1	21(0,21)	21(21,0)	15(0,15)	upstream	LOC100051375
NC_009161.3	3901061	G	A	1/1	0/0	1/1	36(0,36)	24(24,0)	19(0,19)	intergenic	LOC100052625(dist=8456),LOC102148364(dist=3997)
NC_009155.3	14175809	C	G	1/1	0/0	1/1	33(0,33)	22(22,0)	45(0,45)	intergenic	LOC100052898(dist=38475),LOC111776044(dist=22459)
NC_009155.3	14188875	G	C	1/1	0/0	1/1	30(0,30)	13(13,0)	16(0,16)	intergenic	LOC100052898(dist=51541),LOC111776044(dist=9393)
NC_009155.3	14188968	T	C	1/1	0/0	1/1	15(0,15)	11(11,0)	18(0,18)	intergenic	LOC100052898(dist=51634),LOC111776044(dist=9300)
NC_009165.3	21430912	C	G	1/1	0/0	1/1	39(0,39)	13(13,0)	10(0,10)	intronic	LOC100053159,LOC111769970
NC_009165.3	21430899	G	C	0/1	0/0	1/1	36(6,30)	15(15,0)	10(0,10)	intronic	LOC100053159,LOC111769970
NC_009165.3	21430650	C	A	1/1	0/0	1/1	26(0,26)	25(25,0)	13(0,13)	intronic	LOC100053159,LOC111769970
NC_009165.3	21430918	T	C	0/0	1/1	0/0	38(38,0)	12(0,12)	12(12,0)	intronic	LOC100053159,LOC111769970
NC_009165.3	21430654	G	A	0/0	1/1	0/0	31(31,0)	24(0,24)	19(19,0)	intronic	LOC100053159,LOC111769970
NC_009155.3	13608098	T	A	1/1	0/0	1/1	47(0,47)	17(17,0)	26(0,26)	intergenic	LOC100053236(dist=17856),LOC100053427(dist=23412)
NC_009155.3	13608268	A	G	1/1	0/0	1/1	40(0,40)	14(14,0)	23(0,23)	intergenic	LOC100053236(dist=18026),LOC100053427(dist=23242)
NC_009155.3	13608271	T	G	0/0	1/1	0/0	36(36,0)	12(0,12)	22(22,0)	intergenic	LOC100053236(dist=18029),LOC100053427(dist=23239)
NC_009155.3	13608642	T	C	1/1	0/0	1/1	42(0,42)	13(13,0)	27(0,27)	intergenic	LOC100053236(dist=18400),LOC100053427(dist=22868)
NC_009155.3	13608652	C	T	1/1	0/0	1/1	42(0,42)	13(13,0)	28(0,28)	intergenic	LOC100053236(dist=18410),LOC100053427(dist=22858)
NC_009155.3	13609202	G	T	1/1	0/0	1/1	43(0,43)	14(14,0)	27(0,27)	intergenic	LOC100053236(dist=18960),LOC100053427(dist=22308)
NC_009155.3	13609236	A	G	1/1	0/0	1/1	43(0,43)	13(13,0)	32(0,32)	intergenic	LOC100053236(dist=18994),LOC100053427(dist=22274)
NC_009155.3	13609362	A	T	0/0	1/1	0/0	42(42,0)	12(0,12)	35(35,0)	intergenic	LOC100053236(dist=19120),LOC100053427(dist=22148)
NC_009155.3	13609405	G	T	0/0	1/1	0/0	47(47,0)	14(0,14)	30(30,0)	intergenic	LOC100053236(dist=19163),LOC100053427(dist=22105)
NC_009155.3	13610293	G	A	1/1	0/0	1/1	39(0,39)	15(15,0)	31(0,31)	intergenic	LOC100053236(dist=20051),LOC100053427(dist=21217)
NC_009155.3	13611239	C	A	1/1	0/0	1/1	40(0,40)	20(20,0)	43(0,43)	intergenic	LOC100053236(dist=20997),LOC100053427(dist=20271)
NC_009155.3	13611272	G	A	1/1	0/0	1/1	44(0,44)	21(21,0)	37(0,37)	intergenic	LOC100053236(dist=21030),LOC100053427(dist=20238)
NC_009155.3	13611387	C	A	1/1	0/0	1/1	47(0,47)	12(12,0)	34(0,34)	intergenic	LOC100053236(dist=21145),LOC100053427(dist=20123)
NC_009155.3	13611980	A	C	0/0	1/1	0/0	29(29,0)	10(0,10)	37(37,0)	intergenic	LOC100053236(dist=21738),LOC100053427(dist=19530)
NC_009147.3	51533380	C	T	1/1	0/0	1/1	19(0,19)	24(24,0)	13(0,13)	exonic	LOC100053273
NC_009147.3	51533376	G	A	1/1	0/0	1/1	16(0,16)	24(24,0)	14(0,14)	exonic	LOC100053273
NC_009147.3	51533585	A	G	1/1	0/0	1/1	24(0,24)	18(18,0)	17(0,17)	intronic	LOC100053273
NC_009147.3	51533569	A	G	1/1	0/0	1/1	18(0,18)	19(19,0)	17(0,17)	intronic	LOC100053273
NC_009147.3	51533593	C	T	0/0	1/1	0/0	21(21,0)	16(0,16)	19(19,0)	intronic	LOC100053273
NC_009145.3	15271961	T	C	1/1	0/0	1/1	27(0,27)	12(12,0)	10(0,10)	upstream	LOC100053497
NC_009145.3	15270820	C	T	1/1	0/0	1/1	29(0,29)	21(21,0)	12(0,12)	exonic	LOC100053497
NC_009145.3	15270739	C	T	1/1	0/0	1/1	29(0,29)	22(22,0)	12(0,12)	downstream	LOC100053497
NC_009145.3	15270853	A	G	1/1	0/0	1/1	33(0,33)	21(21,0)	15(0,15)	exonic	LOC100053497
NC_009145.3	15271681	G	A	1/1	0/0	1/1	22(0,22)	21(21,0)	16(0,16)	exonic	LOC100053497
NC_009145.3	15270539	G	A	1/1	0/0	1/1	29(0,29)	21(21,0)	17(0,17)	downstream	LOC100053497
NC_009145.3	15271194	G	A	1/1	0/0	1/1	20(0,20)	17(17,0)	22(0,22)	exonic	LOC100053497
NC_009145.3	15271123	C	T	1/1	0/0	1/1	26(0,26)	16(16,0)	27(0,27)	exonic	LOC100053497
NC_009145.3	15270315	T	C	0/0	1/1	0/0	23(23,0)	14(0,14)	10(10,0)	downstream	LOC100053497
NC_009145.3	15271472	T	C	0/0	1/1	0/0	30(30,0)	26(0,26)	15(15,0)	exonic	LOC100053497
NC_009145.3	15271442	A	C	0/0	1/1	0/0	36(36,0)	26(0,26)	15(15,0)	exonic	LOC100053497
NC_009145.3	15270949	T	C	0/0	1/1	0/0	22(22,0)	18(0,18)	16(16,0)	exonic	LOC100053497
NC_009145.3	15271896	A	T	0/0	1/1	0/0	39(39,0)	13(0,13)	17(17,0)	upstream	LOC100053497
NC_009145.3	15270986	A	G	0/0	1/1	0/0	30(30,0)	16(0,16)	17(17,0)	exonic	LOC100053497
NC_009145.3	15271184	G	T	0/0	1/1	0/0	23(23,0)	17(0,17)	21(21,0)	exonic	LOC100053497
NC_009145.3	15271836	C	T	0/0	1/1	0/0	43(43,0)	18(0,18)	21(21,0)	upstream	LOC100053497
NC_009145.3	15271252	G	A	0/0	1/1	0/0	29(29,0)	20(0,20)	23(23,0)	exonic	LOC100053497
NC_009145.3	15273043	C	T	1/1	0/0	1/1	34(0,34)	12(12,0)	17(0,17)	intergenic	LOC100053497(dist=1282),LOC102150210(dist=45827)
NC_009145.3	15273055	G	A	1/1	0/0	1/1	33(0,33)	14(14,0)	17(0,17)	intergenic	LOC100053497(dist=1294),LOC102150210(dist=45815)
NC_009145.3	15287408	A	G	1/1	0/0	1/1	25(0,25)	14(14,0)	21(0,21)	intergenic	LOC100053497(dist=15647),LOC102150210(dist=31462)
NC_009145.3	15287609	A	C	1/1	0/0	1/1	29(0,29)	21(21,0)	22(0,22)	intergenic	LOC100053497(dist=15848),LOC102150210(dist=31261)
NC_009145.3	15287726	T	C	1/1	0/0	1/1	37(0,37)	18(18,0)	20(0,20)	intergenic	LOC100053497(dist=15965),LOC102150210(dist=31144)
NC_009145.3	15287739	G	A	1/1	0/0	1/1	33(0,33)	20(20,0)	18(0,18)	intergenic	LOC100053497(dist=15978),LOC102150210(dist=31131)
NC_009145.3	15288486	C	T	1/1	0/0	1/1	22(0,22)	27(27,0)	21(0,21)	intergenic	LOC100053497(dist=16725),LOC102150210(dist=30384)
NC_009145.3	15288487	A	G	1/1	0/0	1/1	22(0,22)	22(22,0)	20(0,20)	intergenic	LOC100053497(dist=16726),LOC102150210(dist=30383)
NC_009145.3	15288614	G	T	1/1	0/0	1/1	19(0,19)	18(18,0)	20(0,20)	intergenic	LOC100053497(dist=16853),LOC102150210(dist=30256)
NC_009145.3	15288732	A	G	1/1	0/0	1/1	13(0,13)	21(21,0)	25(0,25)	intergenic	LOC100053497(dist=16971),LOC102150210(dist=30138)
NC_009145.3	15288748	C	T	1/1	0/0	1/1	15(0,15)	18(18,0)	22(0,22)	intergenic	LOC100053497(dist=16987),LOC102150210(dist=30122)
NC_009145.3	15288755	A	G	1/1	0/0	1/1	17(0,17)	18(18,0)	21(0,21)	intergenic	LOC100053497(dist=16994),LOC102150210(dist=30115)
NC_009145.3	15288961	T	C	1/1	0/0	1/1	21(0,21)	15(15,0)	14(0,14)	intergenic	LOC100053497(dist=17200),LOC102150210(dist=29909)
NC_009145.3	15289253	C	T	1/1	0/0	1/1	27(0,27)	10(10,0)	12(0,12)	intergenic	LOC100053497(dist=17492),LOC102150210(dist=29617)
NC_009145.3	15289343	T	C	1/1	0/0	1/1	19(0,19)	12(12,0)	14(0,14)	intergenic	LOC100053497(dist=17582),LOC102150210(dist=29527)
NC_009145.3	15289477	G	C	1/1	0/0	1/1	20(0,20)	13(13,0)	13(0,13)	intergenic	LOC100053497(dist=17716),LOC102150210(dist=29393)
NC_009145.3	15273662	T	A	1/1	0/0	1/1	39(0,39)	18(18,0)	13(0,13)	intergenic	LOC100053497(dist=1901),LOC102150210(dist=45208)
NC_009145.3	15273958	C	T	0/0	1/1	0/0	36(36,0)	12(0,12)	14(14,0)	intergenic	LOC100053497(dist=2197),LOC102150210(dist=44912)
NC_009145.3	15299252	A	G	1/1	0/0	1/1	37(0,37)	11(11,0)	12(0,12)	intergenic	LOC100053497(dist=27491),LOC102150210(dist=19618)
NC_009145.3	15300387	A	G	1/1	0/0	1/1	30(0,30)	21(21,0)	13(0,13)	intergenic	LOC100053497(dist=28626),LOC102150210(dist=18483)
NC_009145.3	15300414	A	C	1/1	0/0	1/1	30(0,30)	18(18,0)	12(0,12)	intergenic	LOC100053497(dist=28653),LOC102150210(dist=18456)
NC_009145.3	15300428	A	G	1/1	0/0	1/1	32(0,32)	16(16,0)	13(0,13)	intergenic	LOC100053497(dist=28667),LOC102150210(dist=18442)
NC_009145.3	15301709	A	T	0/1	0/0	1/1	24(15,9)	20(20,0)	12(0,12)	intergenic	LOC100053497(dist=29948),LOC102150210(dist=17161)
NC_009145.3	15301860	T	C	0/0	1/1	0/0	29(29,0)	18(0,18)	13(13,0)	intergenic	LOC100053497(dist=30099),LOC102150210(dist=17010)
NC_009145.3	15302331	A	G	1/1	0/0	1/1	29(0,29)	15(15,0)	10(0,10)	intergenic	LOC100053497(dist=30570),LOC102150210(dist=16539)
NC_009145.3	15302370	A	G	1/1	0/0	1/1	31(0,31)	13(13,0)	14(0,14)	intergenic	LOC100053497(dist=30609),LOC102150210(dist=16500)
NC_009145.3	15304757	C	A	0/1	0/0	1/1	31(11,20)	18(18,0)	18(0,18)	intergenic	LOC100053497(dist=32996),LOC102150210(dist=14113)
NC_009145.3	15304969	G	A	1/1	0/0	1/1	28(0,28)	17(17,0)	25(0,25)	intergenic	LOC100053497(dist=33208),LOC102150210(dist=13901)
NC_009145.3	15305065	G	C	1/1	0/0	1/1	24(0,24)	19(19,0)	14(0,14)	intergenic	LOC100053497(dist=33304),LOC102150210(dist=13805)
NC_009145.3	15305140	C	G	1/1	0/0	1/1	34(0,34)	21(21,0)	17(0,17)	intergenic	LOC100053497(dist=33379),LOC102150210(dist=13730)
NC_009145.3	15305145	A	G	1/1	0/0	1/1	36(0,36)	21(21,0)	14(0,14)	intergenic	LOC100053497(dist=33384),LOC102150210(dist=13725)
NC_009145.3	15305158	T	C	1/1	0/0	1/1	35(0,35)	22(22,0)	16(0,16)	intergenic	LOC100053497(dist=33397),LOC102150210(dist=13712)
NC_009145.3	15305393	G	C	1/1	0/0	1/1	27(0,27)	19(19,0)	20(0,20)	intergenic	LOC100053497(dist=33632),LOC102150210(dist=13477)
NC_009145.3	15305441	A	G	0/1	0/0	1/1	30(17,13)	15(15,0)	18(0,18)	intergenic	LOC100053497(dist=33680),LOC102150210(dist=13429)
NC_009145.3	15305487	C	T	1/1	0/0	1/1	35(0,35)	16(16,0)	14(0,14)	intergenic	LOC100053497(dist=33726),LOC102150210(dist=13383)
NC_009145.3	15305625	A	G	1/1	0/0	1/1	25(0,25)	17(17,0)	15(0,15)	intergenic	LOC100053497(dist=33864),LOC102150210(dist=13245)
NC_009145.3	15305633	C	T	1/1	0/0	1/1	24(0,24)	17(17,0)	16(0,16)	intergenic	LOC100053497(dist=33872),LOC102150210(dist=13237)
NC_009145.3	15305658	T	C	1/1	0/0	1/1	24(0,24)	12(12,0)	20(0,20)	intergenic	LOC100053497(dist=33897),LOC102150210(dist=13212)
NC_009145.3	15305752	C	A	1/1	0/0	1/1	37(0,37)	14(14,0)	16(0,16)	intergenic	LOC100053497(dist=33991),LOC102150210(dist=13118)
NC_009145.3	15305774	G	A	0/0	1/1	0/0	34(34,0)	15(0,15)	16(16,0)	intergenic	LOC100053497(dist=34013),LOC102150210(dist=13096)
NC_009145.3	15305857	T	C	1/1	0/0	1/1	25(0,25)	20(20,0)	15(0,15)	intergenic	LOC100053497(dist=34096),LOC102150210(dist=13013)
NC_009145.3	15305916	C	T	0/0	1/1	0/0	27(27,0)	18(0,18)	18(18,0)	intergenic	LOC100053497(dist=34155),LOC102150210(dist=12954)
NC_009145.3	15306078	G	A	0/0	1/1	0/0	30(30,0)	11(0,11)	17(17,0)	intergenic	LOC100053497(dist=34317),LOC102150210(dist=12792)
NC_009145.3	15310082	A	G	1/1	0/0	1/1	48(0,48)	15(15,0)	11(0,11)	intergenic	LOC100053497(dist=38321),LOC102150210(dist=8788)
NC_009145.3	15317142	G	T	1/1	0/0	1/1	29(0,29)	14(14,0)	12(0,12)	intergenic	LOC100053497(dist=45381),LOC102150210(dist=1728)
NC_009145.3	15317394	A	G	1/1	0/0	1/1	40(0,40)	19(19,0)	11(0,11)	intergenic	LOC100053497(dist=45633),LOC102150210(dist=1476)
NC_009145.3	15317680	C	T	1/1	0/0	1/1	43(0,43)	13(13,0)	13(0,13)	intergenic	LOC100053497(dist=45919),LOC102150210(dist=1190)
NC_009145.3	15317836	A	G	1/1	0/0	1/1	33(0,33)	10(10,0)	12(0,12)	intergenic	LOC100053497(dist=46075),LOC102150210(dist=1034)
NC_009145.3	15276534	T	C	1/1	0/0	1/1	31(0,31)	12(12,0)	12(0,12)	intergenic	LOC100053497(dist=4773),LOC102150210(dist=42336)
NC_009145.3	15276657	C	T	1/1	0/0	1/1	34(0,34)	24(24,0)	15(0,15)	intergenic	LOC100053497(dist=4896),LOC102150210(dist=42213)
NC_009145.3	15276681	T	G	1/1	0/0	1/1	31(0,31)	25(25,0)	14(0,14)	intergenic	LOC100053497(dist=4920),LOC102150210(dist=42189)
NC_009145.3	15276809	G	T	1/1	0/0	1/1	24(0,24)	21(21,0)	17(0,17)	intergenic	LOC100053497(dist=5048),LOC102150210(dist=42061)
NC_009145.3	15276843	A	G	1/1	0/0	1/1	23(0,23)	26(26,0)	20(0,20)	intergenic	LOC100053497(dist=5082),LOC102150210(dist=42027)
NC_009145.3	15276857	G	A	1/1	0/0	1/1	22(0,22)	25(25,0)	20(0,20)	intergenic	LOC100053497(dist=5096),LOC102150210(dist=42013)
NC_009145.3	15276879	A	T	1/1	0/0	1/1	24(0,24)	28(28,0)	20(0,20)	intergenic	LOC100053497(dist=5118),LOC102150210(dist=41991)
NC_009145.3	15276895	G	A	0/0	1/1	0/0	23(23,0)	26(0,26)	22(22,0)	intergenic	LOC100053497(dist=5134),LOC102150210(dist=41975)
NC_009145.3	15276897	A	G	0/0	1/1	0/0	23(23,0)	26(0,26)	22(22,0)	intergenic	LOC100053497(dist=5136),LOC102150210(dist=41973)
NC_009145.3	15276918	A	G	1/1	0/0	1/1	31(0,31)	23(23,0)	22(0,22)	intergenic	LOC100053497(dist=5157),LOC102150210(dist=41952)
NC_009145.3	15276971	G	C	1/1	0/0	1/1	35(0,35)	17(17,0)	16(0,16)	intergenic	LOC100053497(dist=5210),LOC102150210(dist=41899)
NC_009145.3	15276978	T	C	1/1	0/0	1/1	32(0,32)	17(17,0)	14(0,14)	intergenic	LOC100053497(dist=5217),LOC102150210(dist=41892)
NC_009145.3	15276997	C	T	1/1	0/0	1/1	29(0,29)	17(17,0)	14(0,14)	intergenic	LOC100053497(dist=5236),LOC102150210(dist=41873)
NC_009145.3	15277004	A	G	1/1	0/0	1/1	27(0,27)	16(16,0)	13(0,13)	intergenic	LOC100053497(dist=5243),LOC102150210(dist=41866)
NC_009145.3	15277035	A	G	0/0	1/1	0/0	25(25,0)	18(0,18)	12(12,0)	intergenic	LOC100053497(dist=5274),LOC102150210(dist=41835)
NC_009145.3	15277063	G	C	1/1	0/0	1/1	19(0,19)	19(19,0)	17(0,17)	intergenic	LOC100053497(dist=5302),LOC102150210(dist=41807)
NC_009145.3	15277076	T	C	1/1	0/0	1/1	17(0,17)	17(17,0)	17(0,17)	intergenic	LOC100053497(dist=5315),LOC102150210(dist=41794)
NC_009145.3	15277192	G	A	1/1	0/0	1/1	26(0,26)	17(17,0)	27(0,27)	intergenic	LOC100053497(dist=5431),LOC102150210(dist=41678)
NC_009145.3	15277205	A	G	1/1	0/0	1/1	28(0,28)	17(17,0)	22(0,22)	intergenic	LOC100053497(dist=5444),LOC102150210(dist=41665)
NC_009145.3	15277363	C	T	1/1	0/0	1/1	22(0,22)	17(17,0)	24(0,24)	intergenic	LOC100053497(dist=5602),LOC102150210(dist=41507)
NC_009145.3	15277415	A	G	1/1	0/0	1/1	19(0,19)	19(19,0)	24(0,24)	intergenic	LOC100053497(dist=5654),LOC102150210(dist=41455)
NC_009145.3	15277465	C	A	1/1	0/0	1/1	20(0,20)	22(22,0)	18(0,18)	intergenic	LOC100053497(dist=5704),LOC102150210(dist=41405)
NC_009145.3	15277590	A	G	1/1	0/0	1/1	33(0,33)	30(30,0)	14(0,14)	intergenic	LOC100053497(dist=5829),LOC102150210(dist=41280)
NC_009145.3	15277644	C	A	1/1	0/0	1/1	28(0,28)	37(37,0)	16(0,16)	intergenic	LOC100053497(dist=5883),LOC102150210(dist=41226)
NC_009145.3	15277650	G	A	1/1	0/0	1/1	28(0,28)	34(34,0)	18(0,18)	intergenic	LOC100053497(dist=5889),LOC102150210(dist=41220)
NC_009145.3	15277672	T	C	1/1	0/0	1/1	25(0,25)	30(30,0)	20(0,20)	intergenic	LOC100053497(dist=5911),LOC102150210(dist=41198)
NC_009145.3	15277696	G	T	1/1	0/0	1/1	23(0,23)	26(26,0)	22(0,22)	intergenic	LOC100053497(dist=5935),LOC102150210(dist=41174)
NC_009145.3	15277723	A	C	1/1	0/0	1/1	21(0,21)	25(25,0)	19(0,19)	intergenic	LOC100053497(dist=5962),LOC102150210(dist=41147)
NC_009145.3	15277739	T	C	1/1	0/0	1/1	19(0,19)	28(28,0)	17(0,17)	intergenic	LOC100053497(dist=5978),LOC102150210(dist=41131)
NC_009145.3	15277980	T	C	1/1	0/0	1/1	27(0,27)	18(18,0)	12(0,12)	intergenic	LOC100053497(dist=6219),LOC102150210(dist=40890)
NC_009145.3	15278153	G	A	0/0	1/1	0/0	15(15,0)	24(0,24)	14(14,0)	intergenic	LOC100053497(dist=6392),LOC102150210(dist=40717)
NC_009145.3	15278158	G	A	1/1	0/0	1/1	14(0,14)	24(24,0)	14(0,14)	intergenic	LOC100053497(dist=6397),LOC102150210(dist=40712)
NC_009145.3	15278169	A	G	1/1	0/0	1/1	14(0,14)	24(24,0)	15(0,15)	intergenic	LOC100053497(dist=6408),LOC102150210(dist=40701)
NC_009145.3	15278206	A	G	1/1	0/0	1/1	13(0,13)	22(22,0)	18(0,18)	intergenic	LOC100053497(dist=6445),LOC102150210(dist=40664)
NC_009150.3	75757650	G	A	1/1	0/0	1/1	29(0,29)	20(20,0)	10(0,10)	downstream	LOC100053964
NC_009150.3	75757864	G	A	1/1	0/0	1/1	15(0,15)	10(10,0)	13(0,13)	downstream	LOC100053964
NC_009150.3	75758707	A	C	1/1	0/0	1/1	28(0,28)	21(21,0)	15(0,15)	exonic	LOC100053964
NC_009150.3	75757348	C	A	1/1	0/0	1/1	37(0,37)	13(13,0)	16(0,16)	downstream	LOC100053964
NC_009150.3	75759070	C	T	0/1	0/0	1/1	26(15,11)	16(16,0)	17(0,17)	exonic	LOC100053964
NC_009150.3	75758735	G	A	1/1	0/0	1/1	31(0,31)	18(18,0)	17(0,17)	exonic	LOC100053964
NC_009150.3	75758313	A	G	1/1	0/0	1/1	28(0,28)	16(16,0)	18(0,18)	exonic	LOC100053964
NC_009150.3	75757462	C	A	1/1	0/0	1/1	45(0,45)	13(13,0)	19(0,19)	downstream	LOC100053964
NC_009150.3	75759368	T	A	0/1	0/0	1/1	29(13,16)	16(16,0)	20(0,20)	upstream	LOC100053964
NC_009150.3	75759472	C	G	1/1	0/0	1/1	18(0,18)	21(21,0)	20(0,20)	upstream	LOC100053964
NC_009150.3	75759442	A	G	1/1	0/0	1/1	21(0,21)	21(21,0)	20(0,20)	upstream	LOC100053964
NC_009150.3	75759379	G	T	1/1	0/0	1/1	22(0,22)	16(16,0)	21(0,21)	upstream	LOC100053964
NC_009150.3	75758949	C	T	1/1	0/0	1/1	36(0,36)	19(19,0)	21(0,21)	exonic	LOC100053964
NC_009150.3	75757244	C	T	0/1	0/0	1/1	34(21,13)	11(11,0)	22(0,22)	downstream	LOC100053964
NC_009150.3	75759277	G	A	1/1	0/0	1/1	33(0,33)	16(16,0)	23(0,23)	upstream	LOC100053964
NC_009150.3	75758964	A	G	1/1	0/0	1/1	36(0,36)	20(20,0)	23(0,23)	exonic	LOC100053964
NC_009150.3	75759629	T	G	0/0	1/1	0/0	13(13,0)	18(0,18)	10(10,0)	upstream	LOC100053964
NC_009150.3	75757795	A	G	0/0	1/1	0/0	20(20,0)	11(0,11)	21(21,0)	downstream	LOC100053964
NC_009150.3	75759291	C	T	0/0	1/1	0/0	33(33,0)	16(0,16)	21(21,0)	upstream	LOC100053964
NC_009150.3	75761126	G	C	1/1	0/0	1/1	17(0,17)	11(11,0)	16(0,16)	intergenic	LOC100053964(dist=2021),LOC100068519(dist=8127)
NC_009150.3	75761140	A	C	1/1	0/0	1/1	21(0,21)	12(12,0)	15(0,15)	intergenic	LOC100053964(dist=2035),LOC100068519(dist=8113)
NC_009150.3	75761159	T	A	1/1	0/0	1/1	23(0,23)	14(14,0)	15(0,15)	intergenic	LOC100053964(dist=2054),LOC100068519(dist=8094)
NC_009150.3	75761184	T	C	1/1	0/0	1/1	22(0,22)	15(15,0)	16(0,16)	intergenic	LOC100053964(dist=2079),LOC100068519(dist=8069)
NC_009150.3	75761265	T	C	1/1	0/0	1/1	25(0,25)	16(16,0)	13(0,13)	intergenic	LOC100053964(dist=2160),LOC100068519(dist=7988)
NC_009150.3	75761282	T	C	1/1	0/0	1/1	29(0,29)	15(15,0)	12(0,12)	intergenic	LOC100053964(dist=2177),LOC100068519(dist=7971)
NC_009150.3	75761302	G	A	1/1	0/0	1/1	32(0,32)	13(13,0)	13(0,13)	intergenic	LOC100053964(dist=2197),LOC100068519(dist=7951)
NC_009150.3	75761447	T	G	1/1	0/0	1/1	28(0,28)	17(17,0)	14(0,14)	intergenic	LOC100053964(dist=2342),LOC100068519(dist=7806)
NC_009150.3	75761516	C	G	1/1	0/0	1/1	37(0,37)	13(13,0)	10(0,10)	intergenic	LOC100053964(dist=2411),LOC100068519(dist=7737)
NC_009150.3	75761878	G	A	1/1	0/0	1/1	32(0,32)	10(10,0)	14(0,14)	intergenic	LOC100053964(dist=2773),LOC100068519(dist=7375)
NC_009150.3	75761996	C	T	1/1	0/0	1/1	32(0,32)	13(13,0)	12(0,12)	intergenic	LOC100053964(dist=2891),LOC100068519(dist=7257)
NC_009150.3	75762648	T	C	1/1	0/0	1/1	37(0,37)	11(11,0)	16(0,16)	intergenic	LOC100053964(dist=3543),LOC100068519(dist=6605)
NC_009150.3	75763833	G	T	1/1	0/0	1/1	28(0,28)	11(11,0)	11(0,11)	intergenic	LOC100053964(dist=4728),LOC100068519(dist=5420)
NC_009150.3	75763964	C	T	1/1	0/0	1/1	32(0,32)	18(18,0)	10(0,10)	intergenic	LOC100053964(dist=4859),LOC100068519(dist=5289)
NC_009150.3	75763965	A	G	1/1	0/0	1/1	32(0,32)	18(18,0)	10(0,10)	intergenic	LOC100053964(dist=4860),LOC100068519(dist=5288)
NC_009150.3	75763985	G	A	1/1	0/0	1/1	27(0,27)	21(21,0)	10(0,10)	intergenic	LOC100053964(dist=4880),LOC100068519(dist=5268)
NC_009150.3	75764027	G	A	1/1	0/0	1/1	29(0,29)	21(21,0)	12(0,12)	intergenic	LOC100053964(dist=4922),LOC100068519(dist=5226)
NC_009150.3	75764080	A	G	1/1	0/0	1/1	34(0,34)	25(25,0)	22(0,22)	intergenic	LOC100053964(dist=4975),LOC100068519(dist=5173)
NC_009150.3	75764090	C	T	1/1	0/0	1/1	33(0,33)	24(24,0)	22(0,22)	intergenic	LOC100053964(dist=4985),LOC100068519(dist=5163)
NC_009150.3	75764249	A	G	1/1	0/0	1/1	29(0,29)	18(18,0)	19(0,19)	intergenic	LOC100053964(dist=5144),LOC100068519(dist=5004)
NC_009150.3	75764312	G	C	1/1	0/0	1/1	30(0,30)	16(16,0)	22(0,22)	intergenic	LOC100053964(dist=5207),LOC100068519(dist=4941)
NC_009150.3	75764355	G	A	1/1	0/0	1/1	35(0,35)	15(15,0)	21(0,21)	intergenic	LOC100053964(dist=5250),LOC100068519(dist=4898)
NC_009150.3	75765298	A	G	1/1	0/0	1/1	29(0,29)	10(10,0)	16(0,16)	intergenic	LOC100053964(dist=6193),LOC100068519(dist=3955)
NC_009150.3	75765408	G	T	1/1	0/0	1/1	28(0,28)	12(12,0)	18(0,18)	intergenic	LOC100053964(dist=6303),LOC100068519(dist=3845)
NC_009150.3	75765432	C	T	1/1	0/0	1/1	24(0,24)	15(15,0)	18(0,18)	intergenic	LOC100053964(dist=6327),LOC100068519(dist=3821)
NC_009150.3	75765433	A	G	1/1	0/0	1/1	24(0,24)	15(15,0)	18(0,18)	intergenic	LOC100053964(dist=6328),LOC100068519(dist=3820)
NC_009150.3	75765461	T	C	1/1	0/0	1/1	22(0,22)	15(15,0)	19(0,19)	intergenic	LOC100053964(dist=6356),LOC100068519(dist=3792)
NC_009150.3	75765475	C	T	1/1	0/0	1/1	26(0,26)	13(13,0)	19(0,19)	intergenic	LOC100053964(dist=6370),LOC100068519(dist=3778)
NC_009150.3	75765505	T	C	1/1	0/0	1/1	27(0,27)	15(15,0)	16(0,16)	intergenic	LOC100053964(dist=6400),LOC100068519(dist=3748)
NC_009150.3	75765601	G	A	1/1	0/0	1/1	23(0,23)	16(16,0)	16(0,16)	intergenic	LOC100053964(dist=6496),LOC100068519(dist=3652)
NC_009150.3	75765653	G	T	1/1	0/0	1/1	23(0,23)	16(16,0)	13(0,13)	intergenic	LOC100053964(dist=6548),LOC100068519(dist=3600)
NC_009150.3	75768025	C	T	1/1	0/0	1/1	41(0,41)	13(13,0)	19(0,19)	intergenic	LOC100053964(dist=8920),LOC100068519(dist=1228)
NC_009150.3	75768087	G	A	0/1	0/0	1/1	38(15,23)	19(19,0)	16(0,16)	intergenic	LOC100053964(dist=8982),LOC100068519(dist=1166)
NC_009155.3	27497596	G	C	1/1	0/0	1/1	20(0,20)	21(21,0)	22(0,22)	intronic	LOC100053989
NC_009155.3	27497614	G	A	0/0	1/1	0/0	23(23,0)	24(0,24)	22(22,0)	intronic	LOC100053989
NC_009150.3	75825141	T	G	1/1	0/0	1/1	25(0,25)	10(10,0)	13(0,13)	downstream	LOC100054010
NC_009150.3	75824680	T	C	0/1	0/0	1/1	23(14,9)	13(13,0)	14(0,14)	downstream	LOC100054010
NC_009150.3	75824730	C	T	1/1	0/0	1/1	23(0,23)	12(12,0)	15(0,15)	downstream	LOC100054010
NC_009150.3	75824373	C	T	1/1	0/0	1/1	33(0,33)	13(13,0)	24(0,24)	exonic	LOC100054010
NC_009150.3	75822991	A	G	0/0	1/1	0/0	28(28,0)	12(0,12)	12(12,0)	upstream	LOC100054010
NC_009150.3	75825573	A	G	0/0	1/1	0/0	37(37,0)	18(0,18)	12(12,0)	downstream	LOC100054010
NC_009150.3	75825508	A	T	0/0	1/1	0/0	37(37,0)	14(0,14)	13(13,0)	downstream	LOC100054010
NC_009150.3	75825540	G	T	0/0	1/1	0/0	37(37,0)	16(0,16)	13(13,0)	downstream	LOC100054010
NC_009150.3	75824878	A	C	0/0	1/1	0/0	19(19,0)	10(0,10)	14(14,0)	downstream	LOC100054010
NC_009150.3	75824604	G	A	0/0	1/1	0/0	21(21,0)	14(0,14)	16(16,0)	downstream	LOC100054010
NC_009150.3	75824562	T	C	0/0	1/1	0/0	26(26,0)	14(0,14)	17(17,0)	exonic	LOC100054010
NC_009150.3	75823452	G	T	0/0	1/1	0/0	23(23,0)	12(0,12)	18(18,0)	upstream	LOC100054010
NC_009150.3	75824582	A	T	0/0	1/1	0/0	20(20,0)	13(0,13)	19(19,0)	exonic	LOC100054010
NC_009150.3	75824295	A	T	0/0	1/1	0/0	28(28,0)	13(0,13)	19(19,0)	exonic	LOC100054010
NC_009150.3	75824417	C	A	0/0	1/1	0/0	26(26,0)	11(0,11)	20(20,0)	exonic	LOC100054010
NC_009150.3	75823579	C	G	0/0	1/1	0/0	20(20,0)	13(0,13)	20(20,0)	upstream	LOC100054010
NC_009150.3	75823511	T	C	0/0	1/1	0/0	26(26,0)	17(0,17)	20(20,0)	upstream	LOC100054010
NC_009150.3	75823612	C	T	0/0	1/1	0/0	21(21,0)	17(0,17)	22(22,0)	upstream	LOC100054010
NC_009150.3	75823673	A	C	0/0	1/1	0/0	24(24,0)	18(0,18)	22(22,0)	exonic	LOC100054010
NC_009150.3	75823708	C	A	0/0	1/1	0/0	26(26,0)	21(0,21)	22(22,0)	exonic	LOC100054010
NC_009150.3	75824170	C	G	0/0	1/1	0/0	23(23,0)	14(0,14)	26(26,0)	exonic	LOC100054010
NC_009150.3	75824181	C	T	0/0	1/1	0/0	21(21,0)	12(0,12)	28(28,0)	exonic	LOC100054010
NC_009150.3	75825605	G	A	0/0	1/1	0/0	37(37,0)	15(0,15)	14(14,0)	intergenic	LOC100054010(dist=1010),LOC100068611(dist=4067)
NC_009150.3	75825621	T	G	0/0	1/1	0/0	38(38,0)	14(0,14)	13(13,0)	intergenic	LOC100054010(dist=1026),LOC100068611(dist=4051)
NC_009150.3	75825629	C	T	0/0	1/1	0/0	38(38,0)	15(0,15)	13(13,0)	intergenic	LOC100054010(dist=1034),LOC100068611(dist=4043)
NC_009150.3	75825648	C	G	0/0	1/1	0/0	38(38,0)	19(0,19)	14(14,0)	intergenic	LOC100054010(dist=1053),LOC100068611(dist=4024)
NC_009150.3	75826083	T	A	0/0	1/1	0/0	36(36,0)	14(0,14)	20(20,0)	intergenic	LOC100054010(dist=1488),LOC100068611(dist=3589)
NC_009150.3	75826096	A	C	0/0	1/1	0/0	39(39,0)	11(0,11)	20(20,0)	intergenic	LOC100054010(dist=1501),LOC100068611(dist=3576)
NC_009150.3	75826105	C	T	0/0	1/1	0/0	33(33,0)	10(0,10)	22(22,0)	intergenic	LOC100054010(dist=1510),LOC100068611(dist=3567)
NC_009150.3	75826153	C	T	0/0	1/1	0/0	34(34,0)	10(0,10)	19(19,0)	intergenic	LOC100054010(dist=1558),LOC100068611(dist=3519)
NC_009150.3	75826282	T	G	0/0	1/1	0/0	26(26,0)	10(0,10)	16(16,0)	intergenic	LOC100054010(dist=1687),LOC100068611(dist=3390)
NC_009150.3	75826604	C	T	0/0	1/1	0/0	34(34,0)	11(0,11)	11(11,0)	intergenic	LOC100054010(dist=2009),LOC100068611(dist=3068)
NC_009150.3	75826654	A	G	0/0	1/1	0/0	32(32,0)	13(0,13)	12(12,0)	intergenic	LOC100054010(dist=2059),LOC100068611(dist=3018)
NC_009150.3	75826735	A	G	1/1	0/0	1/1	33(0,33)	10(10,0)	12(0,12)	intergenic	LOC100054010(dist=2140),LOC100068611(dist=2937)
NC_009150.3	75826854	T	G	0/0	1/1	0/0	33(33,0)	10(0,10)	13(13,0)	intergenic	LOC100054010(dist=2259),LOC100068611(dist=2818)
NC_009150.3	75826990	T	C	1/1	0/0	1/1	30(0,30)	11(11,0)	11(0,11)	intergenic	LOC100054010(dist=2395),LOC100068611(dist=2682)
NC_009150.3	75827004	G	A	0/0	1/1	0/0	30(30,0)	11(0,11)	12(12,0)	intergenic	LOC100054010(dist=2409),LOC100068611(dist=2668)
NC_009150.3	75827029	T	C	0/0	1/1	0/0	27(27,0)	13(0,13)	10(10,0)	intergenic	LOC100054010(dist=2434),LOC100068611(dist=2643)
NC_009150.3	75827238	T	C	0/0	1/1	0/0	35(35,0)	18(0,18)	14(14,0)	intergenic	LOC100054010(dist=2643),LOC100068611(dist=2434)
NC_009150.3	75827239	G	A	0/0	1/1	0/0	35(35,0)	18(0,18)	14(14,0)	intergenic	LOC100054010(dist=2644),LOC100068611(dist=2433)
NC_009150.3	75827273	G	C	0/0	1/1	0/0	35(35,0)	16(0,16)	15(15,0)	intergenic	LOC100054010(dist=2678),LOC100068611(dist=2399)
NC_009150.3	75827330	T	C	0/0	1/1	0/0	38(38,0)	13(0,13)	15(15,0)	intergenic	LOC100054010(dist=2735),LOC100068611(dist=2342)
NC_009150.3	75827418	C	A	0/0	1/1	0/0	36(36,0)	13(0,13)	14(14,0)	intergenic	LOC100054010(dist=2823),LOC100068611(dist=2254)
NC_009150.3	75827470	G	A	0/0	1/1	0/0	37(37,0)	16(0,16)	18(18,0)	intergenic	LOC100054010(dist=2875),LOC100068611(dist=2202)
NC_009150.3	75827476	T	C	0/0	1/1	0/0	37(37,0)	16(0,16)	18(18,0)	intergenic	LOC100054010(dist=2881),LOC100068611(dist=2196)
NC_009150.3	75827563	T	G	0/0	1/1	0/0	36(36,0)	15(0,15)	14(14,0)	intergenic	LOC100054010(dist=2968),LOC100068611(dist=2109)
NC_009150.3	75827583	C	T	0/0	1/1	0/0	37(37,0)	15(0,15)	16(16,0)	intergenic	LOC100054010(dist=2988),LOC100068611(dist=2089)
NC_009150.3	75827598	T	C	0/0	1/1	0/0	37(37,0)	12(0,12)	17(17,0)	intergenic	LOC100054010(dist=3003),LOC100068611(dist=2074)
NC_009150.3	75827605	A	C	1/1	0/0	1/1	37(0,37)	12(12,0)	16(0,16)	intergenic	LOC100054010(dist=3010),LOC100068611(dist=2067)
NC_009150.3	75827628	G	C	0/0	1/1	0/0	33(33,0)	13(0,13)	17(17,0)	intergenic	LOC100054010(dist=3033),LOC100068611(dist=2044)
NC_009150.3	75827701	G	A	0/1	1/1	0/0	33(20,13)	16(0,16)	16(16,0)	intergenic	LOC100054010(dist=3106),LOC100068611(dist=1971)
NC_009150.3	75827707	C	T	0/0	1/1	0/0	32(32,0)	17(0,17)	16(16,0)	intergenic	LOC100054010(dist=3112),LOC100068611(dist=1965)
NC_009150.3	75827854	T	C	0/0	1/1	0/0	21(21,0)	15(0,15)	17(17,0)	intergenic	LOC100054010(dist=3259),LOC100068611(dist=1818)
NC_009150.3	75827986	T	C	0/0	1/1	0/0	21(21,0)	13(0,13)	10(10,0)	intergenic	LOC100054010(dist=3391),LOC100068611(dist=1686)
NC_009150.3	75828074	C	G	0/0	1/1	0/0	25(25,0)	15(0,15)	15(15,0)	intergenic	LOC100054010(dist=3479),LOC100068611(dist=1598)
NC_009151.3	15332313	T	C	1/1	0/0	1/1	14(0,14)	18(18,0)	10(0,10)	upstream	LOC100054406
NC_009151.3	15332346	C	A	1/1	0/0	1/1	14(0,14)	20(20,0)	11(0,11)	upstream	LOC100054406
NC_009151.3	15334070	T	C	1/1	0/0	1/1	11(0,11)	16(16,0)	13(0,13)	exonic	LOC100054406
NC_009151.3	15332288	A	C	1/1	0/0	1/1	11(0,11)	19(19,0)	13(0,13)	upstream	LOC100054406
NC_009151.3	15334097	T	C	1/1	0/0	1/1	12(0,12)	16(16,0)	14(0,14)	exonic	LOC100054406
NC_009151.3	15334098	A	C	1/1	0/0	1/1	12(0,12)	16(16,0)	14(0,14)	exonic	LOC100054406
NC_009151.3	15332372	C	A	1/1	0/0	1/1	13(0,13)	20(20,0)	14(0,14)	upstream	LOC100054406
NC_009151.3	15333106	G	A	1/1	0/0	1/1	10(0,10)	21(21,0)	15(0,15)	exonic	LOC100054406
NC_009151.3	15332986	C	T	1/1	0/0	1/1	15(0,15)	22(22,0)	15(0,15)	exonic	LOC100054406
NC_009151.3	15332063	A	G	0/1	0/0	1/1	17(6,11)	15(15,0)	16(0,16)	upstream	LOC100054406
NC_009151.3	15331802	A	T	1/1	0/0	1/1	19(0,19)	14(14,0)	18(0,18)	upstream	LOC100054406
NC_009151.3	15331699	C	T	1/1	0/0	1/1	14(0,14)	22(22,0)	18(0,18)	upstream	LOC100054406
NC_009151.3	15334226	C	T	1/1	0/0	1/1	26(0,26)	17(17,0)	19(0,19)	exonic	LOC100054406
NC_009151.3	15333037	T	C	1/1	0/0	1/1	14(0,14)	18(18,0)	19(0,19)	exonic	LOC100054406
NC_009151.3	15331710	T	C	1/1	0/0	1/1	17(0,17)	21(21,0)	19(0,19)	upstream	LOC100054406
NC_009151.3	15334803	A	G	1/1	0/0	1/1	19(0,19)	25(25,0)	19(0,19)	intronic	LOC100054406
NC_009151.3	15332797	T	C	1/1	0/0	1/1	15(0,15)	19(19,0)	20(0,20)	exonic	LOC100054406
NC_009151.3	15332848	C	T	1/1	0/0	1/1	13(0,13)	28(28,0)	20(0,20)	exonic	LOC100054406
NC_009151.3	15333007	T	C	1/1	0/0	1/1	19(0,19)	21(21,0)	21(0,21)	exonic	LOC100054406
NC_009151.3	15335246	C	T	1/1	0/0	1/1	19(0,19)	32(32,0)	21(0,21)	downstream	LOC100054406
NC_009151.3	15335418	C	T	1/1	0/0	1/1	13(0,13)	21(21,0)	22(0,22)	downstream	LOC100054406
NC_009151.3	15335201	A	G	1/1	0/0	1/1	16(0,16)	29(29,0)	22(0,22)	downstream	LOC100054406
NC_009151.3	15335192	T	C	1/1	0/0	1/1	16(0,16)	32(32,0)	22(0,22)	downstream	LOC100054406
NC_009151.3	15335180	G	A	1/1	0/0	1/1	18(0,18)	30(30,0)	24(0,24)	downstream	LOC100054406
NC_009151.3	15335396	G	A	1/1	0/0	1/1	16(0,16)	21(21,0)	26(0,26)	downstream	LOC100054406
NC_009151.3	15332429	G	C	1/1	0/0	1/1	20(0,20)	30(30,0)	28(0,28)	upstream	LOC100054406
NC_009151.3	15332511	T	G	1/1	0/0	1/1	34(0,34)	31(31,0)	33(0,33)	upstream	LOC100054406
NC_009151.3	15332538	G	A	1/1	0/0	1/1	37(0,37)	26(26,0)	37(0,37)	upstream	LOC100054406
NC_009151.3	15336312	C	T	1/1	0/0	1/1	11(0,11)	36(36,0)	18(0,18)	intergenic	LOC100054406(dist=1173),LOC100063097(dist=36166)
NC_009151.3	15336326	A	T	1/1	0/0	1/1	11(0,11)	36(36,0)	17(0,17)	intergenic	LOC100054406(dist=1187),LOC100063097(dist=36152)
NC_009151.3	15336330	A	T	1/1	0/0	1/1	12(0,12)	36(36,0)	18(0,18)	intergenic	LOC100054406(dist=1191),LOC100063097(dist=36148)
NC_009151.3	15336338	C	A	1/1	0/0	1/1	12(0,12)	35(35,0)	17(0,17)	intergenic	LOC100054406(dist=1199),LOC100063097(dist=36140)
NC_009151.3	15336367	G	A	1/1	0/0	1/1	13(0,13)	29(29,0)	17(0,17)	intergenic	LOC100054406(dist=1228),LOC100063097(dist=36111)
NC_009151.3	15336435	T	C	1/1	0/0	1/1	16(0,16)	14(14,0)	20(0,20)	intergenic	LOC100054406(dist=1296),LOC100063097(dist=36043)
NC_009151.3	15336462	T	C	1/1	0/0	1/1	14(0,14)	14(14,0)	19(0,19)	intergenic	LOC100054406(dist=1323),LOC100063097(dist=36016)
NC_009151.3	15336495	A	G	1/1	0/0	1/1	16(0,16)	16(16,0)	18(0,18)	intergenic	LOC100054406(dist=1356),LOC100063097(dist=35983)
NC_009151.3	15349124	A	C	1/1	0/0	1/1	18(0,18)	21(21,0)	20(0,20)	intergenic	LOC100054406(dist=13985),LOC100063097(dist=23354)
NC_009151.3	15336558	C	G	1/1	0/0	1/1	13(0,13)	22(22,0)	14(0,14)	intergenic	LOC100054406(dist=1419),LOC100063097(dist=35920)
NC_009151.3	15349339	C	A	1/1	0/0	1/1	18(0,18)	24(24,0)	20(0,20)	intergenic	LOC100054406(dist=14200),LOC100063097(dist=23139)
NC_009151.3	15336708	G	A	1/1	0/0	1/1	17(0,17)	16(16,0)	19(0,19)	intergenic	LOC100054406(dist=1569),LOC100063097(dist=35770)
NC_009151.3	15336885	C	G	1/1	0/0	1/1	26(0,26)	11(11,0)	24(0,24)	intergenic	LOC100054406(dist=1746),LOC100063097(dist=35593)
NC_009151.3	15338054	G	A	1/1	0/0	1/1	14(0,14)	22(22,0)	16(0,16)	intergenic	LOC100054406(dist=2915),LOC100063097(dist=34424)
NC_009151.3	15338937	T	C	1/1	0/0	1/1	13(0,13)	17(17,0)	30(0,30)	intergenic	LOC100054406(dist=3798),LOC100063097(dist=33541)
NC_009151.3	15338992	T	C	1/1	0/0	1/1	14(0,14)	17(17,0)	31(0,31)	intergenic	LOC100054406(dist=3853),LOC100063097(dist=33486)
NC_009151.3	15339031	G	T	1/1	0/0	1/1	14(0,14)	20(20,0)	28(0,28)	intergenic	LOC100054406(dist=3892),LOC100063097(dist=33447)
NC_009151.3	15339039	T	C	1/1	0/0	1/1	14(0,14)	20(20,0)	28(0,28)	intergenic	LOC100054406(dist=3900),LOC100063097(dist=33439)
NC_009151.3	15339337	C	T	1/1	0/0	1/1	11(0,11)	22(22,0)	13(0,13)	intergenic	LOC100054406(dist=4198),LOC100063097(dist=33141)
NC_009151.3	15339451	C	A	1/1	0/0	1/1	11(0,11)	25(25,0)	14(0,14)	intergenic	LOC100054406(dist=4312),LOC100063097(dist=33027)
NC_009151.3	15339745	G	A	1/1	0/0	1/1	12(0,12)	25(25,0)	13(0,13)	intergenic	LOC100054406(dist=4606),LOC100063097(dist=32733)
NC_009151.3	15341383	C	T	1/1	0/0	1/1	12(0,12)	20(20,0)	15(0,15)	intergenic	LOC100054406(dist=6244),LOC100063097(dist=31095)
NC_009155.3	13994911	T	C	0/0	1/1	0/0	37(37,0)	20(0,20)	25(25,0)	downstream	LOC100054498
NC_009155.3	14024327	A	T	0/0	1/1	0/0	36(36,0)	21(0,21)	32(32,0)	intergenic	LOC100054541(dist=17835),LOC100054627(dist=8784)
NC_009155.3	14024365	T	A	1/1	0/0	1/1	36(0,36)	24(24,0)	31(0,31)	intergenic	LOC100054541(dist=17873),LOC100054627(dist=8746)
NC_009155.3	14024538	C	T	1/1	0/0	1/1	36(0,36)	25(25,0)	24(0,24)	intergenic	LOC100054541(dist=18046),LOC100054627(dist=8573)
NC_009155.3	14024956	T	C	1/1	0/0	1/1	48(0,48)	18(18,0)	28(0,28)	intergenic	LOC100054541(dist=18464),LOC100054627(dist=8155)
NC_009155.3	14025267	G	A	0/0	1/1	0/0	48(48,0)	28(0,28)	30(30,0)	intergenic	LOC100054541(dist=18775),LOC100054627(dist=7844)
NC_009155.3	14025609	G	A	0/0	1/1	0/0	39(39,0)	17(0,17)	37(37,0)	intergenic	LOC100054541(dist=19117),LOC100054627(dist=7502)
NC_009155.3	14026062	A	G	0/0	1/1	0/0	46(46,0)	31(0,31)	23(23,0)	intergenic	LOC100054541(dist=19570),LOC100054627(dist=7049)
NC_009155.3	14026112	C	T	1/1	0/0	1/1	47(0,47)	34(34,0)	32(0,32)	intergenic	LOC100054541(dist=19620),LOC100054627(dist=6999)
NC_009155.3	14026914	C	T	1/1	0/0	1/1	49(0,49)	35(35,0)	44(0,44)	intergenic	LOC100054541(dist=20422),LOC100054627(dist=6197)
NC_009155.3	14027013	T	C	1/1	0/0	1/1	41(0,41)	38(38,0)	47(0,47)	intergenic	LOC100054541(dist=20521),LOC100054627(dist=6098)
NC_009155.3	14027195	G	A	1/1	0/0	1/1	45(0,45)	24(24,0)	45(0,45)	intergenic	LOC100054541(dist=20703),LOC100054627(dist=5916)
NC_009155.3	14027247	C	T	1/1	0/0	1/1	43(0,43)	19(19,0)	42(0,42)	intergenic	LOC100054541(dist=20755),LOC100054627(dist=5864)
NC_009155.3	14027294	C	T	1/1	0/0	1/1	45(0,45)	16(16,0)	35(0,35)	intergenic	LOC100054541(dist=20802),LOC100054627(dist=5817)
NC_009155.3	14027405	A	G	1/1	0/0	1/1	43(0,43)	26(26,0)	37(0,37)	intergenic	LOC100054541(dist=20913),LOC100054627(dist=5706)
NC_009155.3	14027435	G	T	1/1	0/0	1/1	40(0,40)	29(29,0)	39(0,39)	intergenic	LOC100054541(dist=20943),LOC100054627(dist=5676)
NC_009155.3	14027537	G	T	1/1	0/0	1/1	46(0,46)	25(25,0)	39(0,39)	intergenic	LOC100054541(dist=21045),LOC100054627(dist=5574)
NC_009155.3	14027615	G	A	1/1	0/0	1/1	40(0,40)	27(27,0)	29(0,29)	intergenic	LOC100054541(dist=21123),LOC100054627(dist=5496)
NC_009155.3	14027717	T	C	1/1	0/0	1/1	34(0,34)	27(27,0)	32(0,32)	intergenic	LOC100054541(dist=21225),LOC100054627(dist=5394)
NC_009155.3	14027788	C	T	1/1	0/0	1/1	26(0,26)	22(22,0)	22(0,22)	intergenic	LOC100054541(dist=21296),LOC100054627(dist=5323)
NC_009155.3	14028290	C	A	1/1	0/0	1/1	49(0,49)	31(31,0)	32(0,32)	intergenic	LOC100054541(dist=21798),LOC100054627(dist=4821)
NC_009155.3	14029049	T	A	1/1	0/0	1/1	45(0,45)	16(16,0)	34(0,34)	intergenic	LOC100054541(dist=22557),LOC100054627(dist=4062)
NC_009155.3	14029075	C	T	1/1	0/0	1/1	45(0,45)	17(17,0)	31(0,31)	intergenic	LOC100054541(dist=22583),LOC100054627(dist=4036)
NC_009155.3	14029120	T	C	1/1	0/0	1/1	44(0,44)	18(18,0)	27(0,27)	intergenic	LOC100054541(dist=22628),LOC100054627(dist=3991)
NC_009155.3	14029265	C	T	1/1	0/0	1/1	46(0,46)	16(16,0)	29(0,29)	intergenic	LOC100054541(dist=22773),LOC100054627(dist=3846)
NC_009155.3	14029329	G	A	1/1	0/0	1/1	50(0,50)	21(21,0)	26(0,26)	intergenic	LOC100054541(dist=22837),LOC100054627(dist=3782)
NC_009155.3	14029533	C	T	0/0	1/1	0/0	39(39,0)	25(0,25)	27(27,0)	intergenic	LOC100054541(dist=23041),LOC100054627(dist=3578)
NC_009155.3	14029622	T	C	1/1	0/0	1/1	44(0,44)	24(24,0)	28(0,28)	intergenic	LOC100054541(dist=23130),LOC100054627(dist=3489)
NC_009155.3	14029678	G	A	1/1	0/0	1/1	50(0,50)	18(18,0)	30(0,30)	intergenic	LOC100054541(dist=23186),LOC100054627(dist=3433)
NC_009155.3	14029694	T	C	1/1	0/0	1/1	49(0,49)	20(20,0)	32(0,32)	intergenic	LOC100054541(dist=23202),LOC100054627(dist=3417)
NC_009155.3	14029709	A	G	1/1	0/0	1/1	50(0,50)	19(19,0)	31(0,31)	intergenic	LOC100054541(dist=23217),LOC100054627(dist=3402)
NC_009155.3	14029733	C	T	1/1	0/0	1/1	43(0,43)	21(21,0)	25(0,25)	intergenic	LOC100054541(dist=23241),LOC100054627(dist=3378)
NC_009155.3	14029989	T	G	1/1	0/0	1/1	47(0,47)	22(22,0)	34(0,34)	intergenic	LOC100054541(dist=23497),LOC100054627(dist=3122)
NC_009155.3	14029998	G	A	1/1	0/0	1/1	49(0,49)	23(23,0)	33(0,33)	intergenic	LOC100054541(dist=23506),LOC100054627(dist=3113)
NC_009155.3	14030016	G	A	1/1	0/0	1/1	42(0,42)	26(26,0)	28(0,28)	intergenic	LOC100054541(dist=23524),LOC100054627(dist=3095)
NC_009155.3	14030214	T	C	1/1	0/0	1/1	45(0,45)	22(22,0)	28(0,28)	intergenic	LOC100054541(dist=23722),LOC100054627(dist=2897)
NC_009155.3	14030418	T	C	1/1	0/0	1/1	40(0,40)	24(24,0)	29(0,29)	intergenic	LOC100054541(dist=23926),LOC100054627(dist=2693)
NC_009155.3	14030444	A	G	1/1	0/0	1/1	41(0,41)	23(23,0)	26(0,26)	intergenic	LOC100054541(dist=23952),LOC100054627(dist=2667)
NC_009155.3	14031233	A	G	0/0	1/1	0/0	44(44,0)	18(0,18)	26(26,0)	intergenic	LOC100054541(dist=24741),LOC100054627(dist=1878)
NC_009155.3	14031246	C	G	1/1	0/0	1/1	44(0,44)	15(15,0)	26(0,26)	intergenic	LOC100054541(dist=24754),LOC100054627(dist=1865)
[truncated: 9,773 more rows]

## Sheet: Denovo_SNPs
Table S10. The detail of non-Mendelian inheritance variants.
[truncated: 556 more rows]
