# Supplementary material for: Analysis of the Whole-Genome Sequences from an Equus Parent-Offspring Trio Provides Insight into the Genomic Incompatibilities in the Hybrid Mule
Source: Genes (Basel). 2022 Nov 23;13(12):2188. doi: 10.3390/genes13122188 (PMC9778318; doi:10.3390/genes13122188)
Supplement: Supplementary file 1 [file genes-13-02188-s001.zip › genes-1972708-SI/Table S11.xlsx]

## Sheet: Sheet1
Table S11. Pathway analysis of MIE and De novo mutant genes.
ID	Description	GeneRatio	BgRatio	pvalue	p.adjust	qvalue	geneID	Count
ecb00980	Metabolism of xenobiotics by cytochrome P450	37/1824	81/9164	1.25763e-07	4.32623e-05	3.94497e-05	111773863/111772894/111772846/111772845/111772844/111772842/100629609/100271875/100146977/100146804/100146563/100146514/100071914/100070570/100068176/100068041/100068026/100067994/100066501/100066472/100065342/100062285/100062244/100061690/100061622/100058290/100056506/100056462/100056418/100052993/100052843/100050477/100050400/100050329/100050266/100034242/100034175	37
ecb00830	Retinol metabolism	36/1824	84/9164	1.26206e-06	0.000217074	0.000197944	111775200/111773863/111772894/111772846/111772845/111772844/111772842/111767394/100146977/100146833/100146471/100146423/100146258/100070976/100068603/100068176/100068041/100068026/100067994/100067064/100067041/100066501/100066472/100065342/100062285/100062244/100061740/100054550/100052840/100052562/100052505/100052445/100051659/100049926/100034242/100034175	36
ecb04740	Olfactory transduction	321/1824	1314/9164	8.03122e-06	0.00091483	0.000834208	100065500/100065423/111776123/111776092/111776070/111776062/111776061/111776060/111776058/111776049/111776044/111776041/111775934/111775931/111775919/111775908/111775777/111775721/111775626/111774536/111774414/111774344/111774118/111772516/111770941/111770454/111769655/111769615/111769613/111769604/111769603/111769602/111769601/111767701/111767700/111767699/106783388/106782627/106781586/106781434…	321
ecb00982	Drug metabolism - cytochrome P450	29/1824	67/9164	1.06376e-05	0.00091483	0.000834208	111773863/111772894/111772846/111772845/111772844/111772842/111767394/100629609/100271875/100146977/100146833/100146804/100146423/100070976/100068176/100068041/100068026/100067994/100066501/100066472/100065342/100062244/100060824/100058290/100056506/100056462/100056418/100034242/100034175	29
ecb05416	Viral myocarditis	33/1824	82/9164	1.74511e-05	0.00120064	0.00109483	111767446/102149114/102149085/100146643/100073067/100061732/100060320/100060096/100059994/100059936/100058207/100056391/100056182/100056128/100056049/100055975/100054448/100053918/100053033/100052310/100052125/100052063/100051657/100050706/100050550/100050473/100050428/100049798/100034211/100034210/100034083/100033878/791239	33
ecb05320	Autoimmune thyroid disease	34/1824	89/9164	4.73086e-05	0.00271236	0.00247333	111768996/100629951/100629885/100146643/100072955/100064731/100064612/100064551/100060320/100060096/100059994/100058029/100056391/100056182/100054448/100053918/100053210/100053110/100053022/100052951/100052901/100052818/100052638/100052310/100052125/100052063/100051657/100050706/100050550/100050473/100049798/100034211/100034210/100033978	34
ecb00140	Steroid hormone biosynthesis	32/1824	84/9164	8.33755e-05	0.00409731	0.00373623	111774802/111773863/111772894/100147480/100146977/100146509/100070990/100070945/100070895/100070570/100070501/100070491/100068603/100068176/100068041/100068026/100067994/100067064/100067041/100066919/100066501/100066472/100065342/100063645/100063612/100062285/100062244/100059061/100057212/100052840/100052823/100050075	32
ecb05204	Chemical carcinogenesis - DNA adducts	30/1824	78/9164	0.000112292	0.00482854	0.00440301	111773863/111772894/100629609/100271875/100146977/100146804/100068176/100068041/100068026/100067994/100067064/100067041/100066501/100066472/100065342/100062285/100062244/100061690/100061622/100058290/100056506/100056462/100056418/100052993/100052843/100050477/100050400/100050329/100050266/100049837	30
ecb00983	Drug metabolism - other enzymes	32/1824	86/9164	0.000140372	0.00536533	0.0048925	111773863/111772894/106782960/100629609/100271875/100146977/100146804/100068176/100068041/100068026/100067994/100066501/100066472/100065342/100065312/100063988/100058590/100058290/100057177/100056506/100056462/100056418/100054688/100054641/100051936/100051065/100050992/100050915/100050840/100050764/100050685/100049837	32
ecb04650	Natural killer cell mediated cytotoxicity	45/1824	138/9164	0.000270032	0.0092891	0.00847048	111771386/111768996/106782936/102150834/102149226/102149085/100629951/100629885/100147174/100146643/100067434/100064731/100064612/100064551/100064473/100063808/100063402/100063333/100062688/100062540/100061732/100059274/100058207/100057812/100057737/100056128/100056049/100055481/100053210/100053110/100053022/100052951/100052901/100052818/100052658/100052657/100052638/100051866/100051753/100051740…	45
ecb04514	Cell adhesion molecules	54/1824	178/9164	0.000540142	0.0168917	0.0154031	111773318/100071640/100071118/100070525/100067189/100066720/100065078/100064056/100062374/100062164/100061950/100061848/100060320/100060096/100059994/100059664/100059645/100059542/100058207/100058013/100057648/100056458/100056391/100056182/100056128/100056049/100055066/100054575/100054448/100054374/100053918/100053591/100053552/100053464/100053462/100053444/100053205/100052908/100052310/100052125…	54
ecb04360	Axon guidance	55/1824	183/9164	0.000620229	0.0177799	0.016213	102149085/102147611/100147450/100073071/100072764/100072575/100072204/100072180/100071673/100071661/100071503/100069098/100069075/100068980/100068957/100067434/100067195/100066188/100065602/100065541/100064706/100064473/100062440/100062355/100061732/100060325/100060218/100058327/100058245/100058155/100058060/100057879/100057358/100057337/100056221/100056013/100055673/100055481/100055199/100054706…	55
ecb04072	Phospholipase D signaling pathway	50/1824	165/9164	0.000876177	0.023185	0.0211418	106780978/102150685/102149317/102149085/100146643/100071655/100071586/100069402/100067755/100066248/100066046/100065526/100064856/100064473/100064121/100062972/100062877/100062810/100062257/100061879/100060364/100060156/100059815/100059005/100058291/100057796/100057774/100057600/100056464/100056176/100055552/100055481/100055086/100054137/100053797/100052696/100051866/100051753/100051558/100051485…	50
ecb04520	Adherens junction	26/1824	72/9164	0.000970842	0.023855	0.0217527	102149085/100072548/100071640/100071546/100071451/100069613/100067755/100067065/100066248/100065841/100064643/100062915/100061732/100061075/100060218/100059664/100059146/100058876/100056013/100055698/100055241/100053393/100053205/100033878/100033860/100033845	26
ecb00040	Pentose and glucuronate interconversions	13/1824	28/9164	0.00136197	0.0312344	0.0284818	111773863/111772894/100146977/100068176/100068041/100068026/100067994/100066501/100066472/100065851/100065342/100065145/100054141	13
ecb04144	Endocytosis	73/1824	267/9164	0.00180319	0.0387686	0.035352	111773936/106783281/100147348/100146122/100073176/100073099/100072805/100071546/100071403/100071181/100070649/100070130/100069605/100068654/100067811/100067755/100067514/100066724/100066470/100065931/100065919/100065073/100064082/100063241/100063235/100063005/100062922/100061819/100060493/100060218/100060156/100060096/100059994/100059815/100058765/100058539/100058291/100057774/100057600/100057389…	73
ecb05330	Allograft rejection	25/1824	73/9164	0.00280781	0.0568168	0.0518097	111768996/100146643/100060320/100060096/100059994/100056391/100056182/100054448/100053918/100052951/100052901/100052638/100052310/100052125/100052063/100051657/100050706/100050550/100050473/100049798/100034222/100034211/100034210/100034181/100033978	25
ecb04940	Type I diabetes mellitus	27/1824	82/9164	0.00366034	0.0699532	0.0637884	111768996/100067294/100060320/100060096/100059994/100056391/100056182/100055638/100054448/100053918/100052951/100052901/100052638/100052310/100052125/100052063/100051657/100050706/100050550/100050473/100049798/100034237/100034222/100034211/100034210/100034181/100033978	27
ecb05332	Graft-versus-host disease	26/1824	79/9164	0.0043315	0.078423	0.0715118	111768996/100062688/100062540/100060320/100060096/100059994/100056391/100056182/100054448/100053918/100052951/100052901/100052638/100052310/100052125/100052063/100051657/100050706/100050550/100050473/100049798/100034237/100034211/100034210/100034181/100033978	26
ecb05167	Kaposi sarcoma-associated herpesvirus infection	59/1824	216/9164	0.00481878	0.082883	0.0755788	102149114/102147500/100630574/100630367/100629951/100629885/100147174/100073094/100071150/100069613/100068097/100067894/100067434/100065466/100064731/100064612/100064551/100064473/100063402/100062810/100061732/100061395/100060539/100060505/100060096/100059994/100059146/100058207/100057866/100056391/100056182/100055481/100055241/100054448/100054008/100053918/100053210/100053110/100053056/100053039…	59
ecb04630	JAK-STAT signaling pathway	49/1824	175/9164	0.00581579	0.0933069	0.0850841	111767428/111767394/102149114/100629951/100629885/100629870/100147174/100147106/100146833/100146423/100070976/100069613/100069576/100069504/100068097/100067755/100067228/100066819/100065094/100064731/100064612/100064551/100063402/100063333/100059815/100055481/100055086/100054613/100054008/100053793/100053210/100053110/100053022/100053020/100052954/100052904/100052818/100052658/100051952/100051866…	49
ecb05163	Human cytomegalovirus infection	65/1824	244/9164	0.0059673	0.0933069	0.0850841	102149114/100630574/100629951/100629885/100147174/100071503/100071150/100068097/100067894/100067755/100067434/100066046/100065466/100064731/100064612/100064551/100064473/100062972/100061732/100061395/100060096/100059994/100059815/100058245/100057875/100057866/100057796/100056464/100056391/100056182/100055673/100055552/100055481/100055241/100054448/100054008/100053918/100053557/100053210/100053110…	65
ecb00510	N-Glycan biosynthesis	19/1824	55/9164	0.0077488	0.115895	0.105682	102147352/100147680/100147103/100072869/100070379/100070352/100068209/100064952/100064575/100062033/100059539/100058438/100057241/100053042/100052546/100052367/100051064/100050964/100049974	19
ecb05168	Herpes simplex virus 1 infection	121/1824	499/9164	0.00828973	0.118819	0.108348	111774535/111772506/111770966/111767937/111767450/111767431/111767395/106783438/106781576/106780903/106780877/102150878/102150658/102150593/102149742/102149383/102149215/102148628/102148548/100630207/100629951/100629885/100629880/100629793/100629730/100629636/100629395/100147174/100071590/100071489/100070521/100070496/100070361/100068965/100068786/100068087/100067894/100067884/100067882/100067086…	121
ecb04936	Alcoholic liver disease	42/1824	150/9164	0.0101301	0.133465	0.121704	111772846/111772845/111772844/111772842/102149114/100629951/100629885/100147174/100073186/100073165/100073094/100072273/100071472/100067894/100067343/100065841/100064731/100064612/100064551/100060539/100060505/100059146/100057311/100055716/100055241/100053210/100053110/100053056/100053022/100052818/100052658/100052296/100051650/100050481/100037400/100034242/100034237/100034222/100034175/100034095…	42
ecb00790	Folate biosynthesis	13/1824	34/9164	0.0103059	0.133465	0.121704	100146530/100070501/100070491/100065704/100065145/100064588/100064555/100063078/100061690/100061622/100058275/100057212/100050163	13
ecb00053	Ascorbate and aldarate metabolism	11/1824	27/9164	0.0104755	0.133465	0.121704	111773863/111772894/100146977/100073165/100068176/100068041/100068026/100067994/100066501/100066472/100065342	11
ecb05412	Arrhythmogenic right ventricular cardiomyopathy	24/1824	77/9164	0.0124351	0.152775	0.139311	100147407/100146819/100073067/100072548/100070065/100065078/100064056/100063434/100062915/100061514/100059936/100059146/100057437/100055971/100055241/100054570/100054374/100053462/100053393/100050428/100049924/100034157/100033878/791242	24
ecb04310	Wnt signaling pathway	45/1824	166/9164	0.0145194	0.17223	0.157052	111772602/111771171/111768287/106783041/102149114/100630146/100146880/100146215/100071881/100070200/100069972/100069959/100069613/100068985/100068097/100067434/100067377/100065841/100065602/100064565/100064431/100062680/100061732/100061341/100061110/100059173/100059146/100059048/100058876/100057994/100057532/100056523/100055241/100055155/100054700/100053027/100052657/100051558/100051485/100051217…	45
ecb04390	Hippo signaling pathway	43/1824	158/9164	0.0155176	0.177935	0.162254	111771171/111768287/106783041/102150286/102149114/100146215/100072548/100070535/100070200/100070133/100069972/100068680/100068097/100067420/100067195/100064431/100062915/100061110/100060218/100060094/100059955/100059146/100059048/100058977/100057994/100056806/100056128/100056060/100056049/100055241/100055155/100053554/100053393/100053027/100051856/100051800/100050929/100050809/100050150/100033878…	43
ecb00232	Caffeine metabolism	4/1824	6/9164	0.0166336	0.184579	0.168313	100062244/100054688/100054641/100049837	4
ecb04913	Ovarian steroidogenesis	18/1824	56/9164	0.0205553	0.220969	0.201496	106782520/100070501/100070491/100066248/100066046/100062285/100059061/100057796/100057389/100057212/100056464/100055927/100055698/100052957/100050302/100034198/100033889/100033829	18
ecb05200	Pathways in cancer	130/1824	557/9164	0.022082	0.226596	0.206626	111771171/111768287/106783041/106780978/102150685/102149317/102149114/100630574/100629951/100629885/100629648/100629609/100271875/100147450/100146804/100146791/100146215/100073067/100072548/100071503/100071403/100071296/100071150/100070891/100069613/100069576/100069402/100068146/100068097/100067894/100067755/100067423/100067420/100067078/100066921/100066148/100066046/100065526/100064731/100064612…	130
ecb04612	Antigen processing and presentation	26/1824	89/9164	0.0223961	0.226596	0.206626	100065788/100062688/100062540/100061532/100061234/100060320/100060096/100059994/100056391/100056182/100054448/100054237/100053918/100053895/100052310/100052125/100052063/100051657/100050827/100050706/100050550/100050473/100049798/100034211/100034210/100034181	26
ecb04622	RIG-I-like receptor signaling pathway	23/1824	78/9164	0.0274313	0.26961	0.24585	111767428/100629951/100629885/100147174/100147035/100146440/100069139/100067894/100065841/100064731/100064612/100064551/100053210/100053110/100053022/100052818/100052658/100052296/100051650/100051339/100037400/100036553/100034222	23
ecb05170	Human immunodeficiency virus 1 infection	59/1824	235/9164	0.0285572	0.272394	0.248389	106781847/100630574/100629951/100629885/100147174/100071150/100070250/100070206/100070200/100069972/100067894/100067434/100065841/100065530/100064731/100064612/100064551/100064473/100062529/100062352/100061765/100061732/100061395/100061230/100061218/100060096/100059994/100058245/100056391/100056182/100055673/100055481/100054483/100054448/100053918/100053210/100053110/100053056/100053022/100052818…	59
ecb04218	Cellular senescence	45/1824	173/9164	0.0292982	0.272394	0.248389	106781398/102149114/102147500/100071586/100071150/100070200/100069972/100068097/100067894/100067434/100064473/100064276/100064223/100062974/100062529/100062388/100061765/100060096/100059994/100057875/100057866/100056391/100056182/100055481/100054448/100053918/100053056/100052657/100052248/100052135/100051753/100051657/100051110/100050706/100050550/100050481/100050473/100050093/100049798/100037400…	45
ecb00750	Vitamin B6 metabolism	5/1824	10/9164	0.0320847	0.276544	0.252173	111767394/100146833/100146423/100070976/100061380	5
ecb05207	Chemical carcinogenesis - receptor activation	55/1824	219/9164	0.0333922	0.276544	0.252173	111773863/111772894/102149114/100629648/100629609/100271875/100146977/100146804/100070377/100069121/100068603/100068176/100068097/100068041/100068026/100067994/100067894/100067755/100067078/100067064/100067041/100066501/100066472/100066046/100065342/100064473/100064289/100064223/100062285/100062244/100060521/100060254/100059642/100058290/100057875/100057796/100056506/100056464/100056462/100056418…	55
ecb05165	Human papillomavirus infection	84/1824	351/9164	0.03355	0.276544	0.252173	111771171/111768287/106783041/102149114/100629951/100629885/100147174/100146215/100073067/100071944/100070133/100069613/100067894/100067755/100067078/100066148/100064731/100064677/100064612/100064551/100064473/100064431/100064289/100064056/100063434/100063402/100062529/100062388/100061765/100061691/100061110/100060218/100060096/100060094/100059994/100059955/100059541/100059315/100059146/100058621…	84
ecb00860	Porphyrin metabolism	13/1824	39/9164	0.0339486	0.276544	0.252173	111773863/111772894/100146977/100073118/100068176/100068041/100068026/100067994/100066501/100066472/100065342/100058293/100056887	13
ecb00350	Tyrosine metabolism	14/1824	43/9164	0.034568	0.276544	0.252173	111774802/111772846/111772845/111772844/111772842/111767394/100146833/100146509/100146423/100072955/100070976/100034242/100034175/100033886	14
ecb00513	Various types of N-glycan biosynthesis	14/1824	43/9164	0.034568	0.276544	0.252173	102147352/100147680/100147103/100072869/100068209/100064575/100057241/100054676/100053042/100052546/100051064/100050964/100050006/100049974	14
ecb04015	Rap1 signaling pathway	57/1824	231/9164	0.0420993	0.32914	0.300134	106780978/102150685/102149317/100629648/100071150/100069527/100069402/100069003/100067755/100067593/100067065/100066248/100066046/100065539/100064473/100064121/100063746/100063319/100061732/100061676/100060218/100060169/100059815/100059274/100057796/100057737/100057358/100056814/100056482/100056464/100056128/100056049/100056013/100055698/100055673/100055494/100055481/100055241/100055086/100054964…	57
ecb04976	Bile secretion	25/1824	90/9164	0.0442617	0.338356	0.308538	111773863/111772894/100147513/100146977/100068176/100068041/100068026/100067994/100066501/100066472/100066046/100065342/100057796/100057389/100056464/100052993/100052843/100052821/100051620/100050477/100050400/100050329/100050266/100050059/100034164	25
ecb04380	Osteoclast differentiation	37/1824	143/9164	0.0481008	0.35971	0.32801	111769970/102149085/100147417/100147174/100073192/100067894/100067519/100067434/100067384/100067361/100067339/100065841/100065733/100063402/100063333/100062877/100061732/100061381/100060254/100059274/100054684/100054595/100054008/100053159/100053056/100052658/100052657/100052296/100051866/100051753/100051740/100051258/100034237/100034181/100033918/100033860/100009699	37
ecb04020	Calcium signaling pathway	59/1824	245/9164	0.0595591	0.435922	0.397505	100629648/100146819/100146791/100146643/100073192/100073088/100071150/100070365/100069852/100067755/100067434/100066682/100066046/100065909/100064276/100063709/100063319/100062974/100062644/100061700/100061676/100060942/100060521/100060364/100059815/100059622/100059005/100057856/100057796/100057437/100056740/100056633/100056618/100056464/100056176/100056013/100055086/100054582/100054082/100053557…	59
ecb05100	Bacterial invasion of epithelial cells	21/1824	76/9164	0.0645759	0.462794	0.422009	100072548/100071546/100071403/100070757/100068514/100065073/100063132/100063005/100062915/100061732/100060156/100058639/100058245/100057933/100056013/100055975/100055241/100053393/100053137/100051753/100033878	21
ecb05160	Hepatitis C	40/1824	161/9164	0.0715459	0.500839	0.456701	102149114/100630879/100629951/100629885/100147174/100070133/100068097/100067894/100067755/100065788/100064731/100064612/100064551/100064473/100063402/100059955/100057866/100057389/100056060/100055481/100055241/100054008/100053591/100053552/100053444/100053210/100053110/100053022/100052818/100052658/100052296/100052248/100051866/100051767/100051753/100051650/100051110/100034192/100034181/100034083	40
ecb00562	Inositol phosphate metabolism	21/1824	77/9164	0.0727964	0.500839	0.456701	111770195/100072487/100070680/100062978/100062448/100062388/100061676/100059716/100058825/100058669/100054391/100053655/100053518/100053039/100052605/100051753/100051558/100051485/100050532/100050520/100049953	21
ecb04724	Glutamatergic synapse	29/1824	113/9164	0.0801151	0.540384	0.492762	100630574/100071655/100069331/100067434/100067133/100066235/100066046/100063746/100063477/100062355/100061879/100061705/100061561/100061395/100060364/100058732/100057796/100057774/100056993/100056464/100055673/100053602/100052696/100051558/100051510/100051485/100051329/100049924/100033889	29
ecb04742	Taste transduction	23/1824	87/9164	0.0841643	0.556779	0.507712	100913083/100071497/100070890/100065827/100065752/100065574/100063963/100061941/100061879/100058355/100057796/100056633/100056261/100055934/100055494/100054561/100054082/100051816/100051558/100051485/100049924/100049917/100009683	23
ecb00515	Mannose type O-glycan biosynthesis	8/1824	24/9164	0.0868738	0.558766	0.509523	100071396/100071000/100068935/100068209/100065851/100058438/100056566/100054199	8
ecb05164	Influenza A	44/1824	182/9164	0.0884142	0.558766	0.509523	102150834/102149226/100629951/100629885/100147174/100147035/100146440/100070377/100069613/100067894/100064731/100064612/100064551/100063402/100063333/100062974/100060320/100059908/100058498/100058207/100057812/100055791/100054008/100053210/100053110/100053022/100052818/100052658/100052310/100052125/100052063/100051753/100051650/100051487/100051110/100050531/100049983/100037400/100034237/100034222…	44
ecb05166	Human T-cell leukemia virus 1 infection	58/1824	247/9164	0.0908102	0.558766	0.509523	102149114/100629735/100073094/100072353/100069613/100068985/100068097/100067894/100067434/100066046/100064751/100064473/100064276/100062974/100062529/100062388/100061765/100060320/100060096/100060094/100059994/100059969/100058904/100058880/100058376/100058207/100057866/100057796/100056391/100056182/100056128/100056049/100055481/100054448/100054133/100054008/100053918/100052954/100052904/100052657…	58
ecb04060	Cytokine-cytokine receptor interaction	70/1824	303/9164	0.0909618	0.558766	0.509523	111770212/111767428/111767395/102150834/102150286/102149226/100630643/100629997/100629951/100629885/100629870/100147174/100147106/100146120/100069576/100069504/100068680/100068460/100067228/100067195/100066819/100065894/100065854/100065535/100065485/100065466/100065094/100064731/100064612/100064551/100063402/100063333/100063059/100060619/100060614/100060605/100060470/100060254/100059908/100058832…	70
ecb01521	EGFR tyrosine kinase inhibitor resistance	21/1824	80/9164	0.101592	0.603181	0.550024	100071896/100069217/100067755/100064473/100064312/100062388/100061417/100059815/100057875/100057254/100056013/100055698/100055481/100055086/100054008/100051866/100051753/100051487/100051110/100049848/100034198	21
ecb04340	Hedgehog signaling pathway	15/1824	54/9164	0.102807	0.603181	0.550024	111770133/102149114/100147450/100070200/100070005/100069972/100067420/100064082/100063241/100061420/100056551/100055155/100051217/100049844/100033936	15
ecb05202	Transcriptional misregulation in cancer	50/1824	212/9164	0.103453	0.603181	0.550024	111768996/102149771/102148742/100306998/100146831/100146643/100068097/100068070/100067894/100067423/100063827/100063341/100063285/100062536/100062264/100061765/100060564/100059642/100059466/100058895/100058498/100058426/100058245/100056517/100056013/100055698/100055086/100054236/100052951/100052901/100052638/100052546/100052485/100051446/100051418/100051258/100051257/100051174/100050770/100050630…	50
ecb04080	Neuroactive ligand-receptor interaction	85/1824	377/9164	0.107424	0.615896	0.561619	111769619/111767489/106782838/102148526/100630553/100073121/100073120/100073116/100073110/100073109/100073108/100073088/100072537/100071655/100070890/100069504/100069331/100069240/100067723/100067398/100066475/100066235/100066146/100065574/100065526/100063963/100063746/100063709/100063477/100063319/100062768/100062644/100062115/100061879/100061561/100061356/100061160/100060942/100060539/100060521…	85
ecb05033	Nicotine addiction	12/1824	42/9164	0.114461	0.645487	0.588602	100072537/100070890/100069331/100063746/100061561/100060521/100059608/100059571/100054705/100051329/100050803/100049908	12
ecb05032	Morphine addiction	24/1824	95/9164	0.119447	0.660789	0.602555	100630574/100073178/100072537/100070890/100068475/100066046/100065919/100063963/100061395/100059608/100059571/100058732/100057796/100056464/100055673/100054705/100054082/100053961/100053692/100052619/100051344/100050803/100050311/100034086	24
ecb00500	Starch and sucrose metabolism	10/1824	34/9164	0.121999	0.660789	0.602555	100073089/100071276/100069980/100067990/100067583/100063242/100052026/100050695/100049851/100009677	10
ecb05218	Melanoma	19/1824	73/9164	0.122937	0.660789	0.602555	102149114/100629648/100067755/100064473/100062388/100059815/100057866/100056013/100055698/100055481/100055086/100052655/100052248/100051753/100051110/100050037/100049848/100034198/100033918	19
ecb05150	Staphylococcus aureus infection	28/1824	114/9164	0.129225	0.683899	0.623629	102150198/100306998/100147417/100146849/100146643/100072852/100067557/100066898/100065733/100064172/100062768/100060815/100060539/100060505/100060320/100058207/100056770/100056128/100056049/100053935/100052310/100052125/100052063/100051358/100050531/100034135/100034103/100033946	28
ecb04810	Regulation of actin cytoskeleton	53/1824	231/9164	0.138703	0.714669	0.651687	111768858/111768857/100630574/100630525/100629648/100073279/100072180/100071586/100071546/100071503/100071224/100068260/100067755/100065073/100064473/100064431/100064056/100063928/100063434/100063100/100063005/100062972/100062440/100061732/100059815/100058245/100057856/100057737/100057358/100056633/100056128/100056049/100055481/100055199/100055086/100054482/100054374/100053797/100053518/100053462…	53
ecb05205	Proteoglycans in cancer	48/1824	208/9164	0.142395	0.714669	0.651687	111773876/111771171/111768287/106783041/102149114/100147450/100146215/100071586/100071503/100071403/100070602/100068097/100067755/100064473/100064198/100063928/100062775/100061920/100061732/100061676/100061532/100061234/100061110/100058245/100057737/100056013/100055975/100055698/100055481/100055241/100053027/100051866/100051753/100051715/100051110/100050809/100050182/100049848/100034222/100034198…	48
ecb04145	Phagosome	42/1824	180/9164	0.142842	0.714669	0.651687	100147417/100146643/100073104/100072403/100068247/100066341/100065733/100065732/100064677/100063271/100061732/100061532/100061234/100060744/100060539/100060505/100060320/100060096/100059994/100056684/100056391/100056182/100056128/100056049/100055525/100054448/100053918/100053116/100053039/100052388/100052310/100052125/100052063/100051657/100050706/100050550/100050473/100049798/100034211/100034210…	42
ecb00620	Pyruvate metabolism	13/1824	48/9164	0.143349	0.714669	0.651687	111772846/111772845/111772844/111772842/100073165/100071472/100070127/100057725/100057054/100053606/100034242/100034175/100033997	13
ecb03267	Virion - Adenovirus	3/1824	7/9164	0.146309	0.719003	0.655639	100146620/100057500/100057176	3
ecb00760	Nicotinate and nicotinamide metabolism	12/1824	44/9164	0.149753	0.725564	0.661622	111767394/100146833/100146423/100073089/100072612/100072592/100070976/100067583/100059684/100058685/100052705/100051757	12
ecb05169	Epstein-Barr virus infection	51/1824	224/9164	0.158053	0.733246	0.668627	102149114/100629951/100629885/100147174/100146643/100073197/100073094/100068097/100067894/100065841/100064731/100064612/100064551/100064312/100063402/100061732/100060320/100060096/100059994/100059578/100058207/100057866/100057484/100057015/100056391/100056182/100054448/100054008/100053918/100053210/100053110/100053056/100053022/100052818/100052658/100052310/100052296/100052248/100052125/100052063…	51
ecb00740	Riboflavin metabolism	4/1824	11/9164	0.158898	0.733246	0.668627	100073089/100067583/100063662/100063011	4
ecb03266	Virion - Herpesvirus	4/1824	11/9164	0.158898	0.733246	0.668627	111767395/102149215/100068786/100058539	4
ecb05152	Tuberculosis	45/1824	196/9164	0.160311	0.733246	0.668627	100629951/100629885/100147417/100147174/100146643/100071912/100071503/100071150/100069613/100068247/100067894/100067434/100065733/100064731/100064612/100064551/100064172/100063333/100060539/100060505/100060320/100056128/100056049/100054579/100054237/100054008/100053895/100053210/100053110/100053039/100053022/100052818/100052658/100052310/100052296/100052125/100052063/100051487/100051110/100034237…	45
ecb05226	Gastric cancer	35/1824	150/9164	0.168608	0.733246	0.668627	111771171/111768287/106783041/102149114/100629648/100629567/100629257/100147450/100146215/100072548/100068097/100067755/100064473/100064431/100062915/100061110/100059146/100057866/100056013/100055481/100055241/100053393/100053027/100052655/100052248/100051866/100051753/100051546/100051110/100050809/100050037/100049848/100033860/100033845/100033843	35
ecb04540	Gap junction	22/1824	90/9164	0.169854	0.733246	0.668627	100072403/100071872/100067755/100066046/100065732/100064473/100060364/100059815/100057796/100056684/100056464/100055673/100055481/100055086/100053797/100052849/100052388/100051866/100051558/100051485/100051110/100050628	22
ecb04725	Cholinergic synapse	27/1824	113/9164	0.170254	0.733246	0.668627	102149085/100630574/100147042/100073192/100071357/100069149/100066046/100064473/100062810/100061395/100060521/100060336/100060334/100058732/100057856/100057796/100056633/100055673/100055481/100052953/100051753/100051558/100051487/100051485/100050532/100049924/100049908	27
ecb00230	Purine metabolism	33/1824	141/9164	0.17219	0.733246	0.668627	100073178/100073089/100072901/100072612/100072592/100072395/100070427/100069980/100068475/100068264/100067583/100066046/100063988/100062488/100059776/100059240/100058685/100057796/100057165/100056933/100054704/100054688/100054641/100054298/100054082/100053961/100053692/100052619/100052316/100051936/100051344/100050311/100034086	33
ecb04151	PI3K-Akt signaling pathway	78/1824	355/9164	0.176347	0.733246	0.668627	102149114/100630574/100629951/100629885/100629648/100147174/100146643/100073067/100070133/100068097/100067894/100067755/100066882/100066819/100066248/100066148/100064731/100064612/100064551/100064473/100064312/100064056/100063434/100063402/100062810/100062388/100061987/100061920/100061732/100061700/100061691/100061395/100059955/100059815/100059315/100058621/100058245/100058057/100057875/100057254…	78
ecb03265	Virion - Lyssavirus	2/1824	4/9164	0.179293	0.733246	0.668627	100067189/100062164	2
ecb05213	Endometrial cancer	15/1824	59/9164	0.181765	0.733246	0.668627	102149114/100072548/100068097/100067755/100064473/100064431/100062915/100062388/100059146/100055481/100055241/100053393/100051866/100051753/100051110	15
ecb04371	Apelin signaling pathway	33/1824	142/9164	0.183611	0.733246	0.668627	106782838/102149114/100630574/100630367/100146819/100073192/100071586/100071150/100067014/100066046/100064473/100064289/100062972/100062810/100061395/100059005/100057796/100057437/100056933/100055716/100055673/100055481/100053039/100051558/100051485/100051110/100050532/100050068/100034157/100034095/100034090/100033845/100033843	33
ecb04610	Complement and coagulation cascades	22/1824	91/9164	0.184187	0.733246	0.668627	102149749/100146849/100146620/100072912/100072852/100068873/100065370/100065068/100060815/100060539/100060505/100060428/100057500/100057176/100056770/100056128/100056049/100051358/100051306/100050531/100034183/100034103	22
ecb04933	AGE-RAGE signaling pathway in diabetic complications	25/1824	105/9164	0.186515	0.733246	0.668627	102149114/100067894/100066148/100065526/100064473/100061732/100061676/100059005/100058207/100055481/100052954/100052904/100051753/100051715/100051558/100051487/100051485/100050481/100037402/100037400/100034237/100034083/100033860/100033845/100033843	25
ecb01522	Endocrine resistance	23/1824	96/9164	0.189934	0.733246	0.668627	102149114/100071296/100067755/100067078/100066046/100064473/100064289/100063285/100059541/100058245/100057866/100057796/100056464/100055698/100055481/100054967/100052248/100051866/100051753/100051110/100034198/100033964/791249	23
ecb00514	Other types of O-glycan biosynthesis	12/1824	46/9164	0.190037	0.733246	0.668627	100071409/100070236/100068209/100066545/100064586/100063865/100062033/100061938/100060956/100059539/100055890/100055683	12
ecb04921	Oxytocin signaling pathway	35/1824	152/9164	0.190826	0.733246	0.668627	111767489/102149114/100147407/100147042/100073192/100071150/100067755/100067434/100066046/100064473/100063928/100062810/100058732/100057796/100057437/100056740/100056464/100055971/100055673/100055481/100055199/100054570/100052953/100052849/100052657/100051558/100051485/100051110/100050532/100049924/100034095/100034090/100034056/100033889/100033878	35
ecb05225	Hepatocellular carcinoma	40/1824	176/9164	0.195691	0.733246	0.668627	111771171/111768287/106783041/102149114/100629609/100271875/100146804/100146215/100071048/100068097/100067755/100064473/100064431/100062388/100061110/100061001/100059146/100059012/100058290/100057866/100056521/100056506/100056462/100056418/100056013/100055698/100055481/100055241/100053027/100052248/100051866/100051753/100051110/100050809/100049848/100034182/100033878/100033860/100033845/100033843	40
ecb00730	Thiamine metabolism	5/1824	16/9164	0.198715	0.733246	0.668627	100146530/100064588/100064555/100058622/100058275	5
ecb05224	Breast cancer	34/1824	148/9164	0.199029	0.733246	0.668627	111771171/111768287/106783041/102149114/100629648/100146215/100071296/100068097/100067755/100067078/100064473/100064431/100064289/100062388/100061110/100060254/100059541/100059146/100057866/100055698/100055481/100055241/100053027/100052655/100052248/100051866/100051753/100051110/100050809/100050037/100034198/100033964/100009704/791249	34
ecb05219	Bladder cancer	11/1824	42/9164	0.199962	0.733246	0.668627	102149114/100068097/100067755/100066921/100064473/100062953/100057866/100055481/100052248/100051110/100037400	11
ecb04730	Long-term depression	15/1824	60/9164	0.200415	0.733246	0.668627	100071872/100069331/100064473/100062972/100056464/100055698/100055673/100055481/100053364/100051558/100051485/100051110/100034198/100034090/100033889	15
ecb05161	Hepatitis B	38/1824	167/9164	0.200671	0.733246	0.668627	100629951/100629885/100147174/100073094/100069613/100069290/100068097/100067894/100065841/100064731/100064612/100064551/100064473/100063402/100057866/100056060/100055481/100054008/100053210/100053110/100053056/100053022/100052954/100052904/100052818/100052658/100052657/100052296/100052248/100051866/100051753/100051650/100051487/100051110/100037400/100034083/100033860/100033845	38
ecb05414	Dilated cardiomyopathy	23/1824	97/9164	0.204707	0.733246	0.668627	111767446/100147407/100146819/100146643/100073067/100066046/100065526/100064056/100063434/100059936/100057796/100057437/100056464/100055971/100054570/100054374/100053462/100050428/100049924/100034198/100034157/100033878/791242	23
ecb04550	Signaling pathways regulating pluripotency of stem cells	33/1824	144/9164	0.207626	0.733246	0.668627	111771171/111768287/106783041/102148742/100147245/100146215/100071592/100068097/100067195/100064473/100064431/100061110/100058152/100055698/100055481/100055241/100054244/100054008/100053554/100053412/100053027/100051866/100051819/100051753/100051487/100051257/100051110/100050809/100050371/100034198/100033851/100033845/100033843	33
ecb04623	Cytosolic DNA-sensing pathway	16/1824	65/9164	0.20889	0.733246	0.668627	100629951/100629885/100147174/100067894/100064731/100064612/100064551/100059908/100057807/100053210/100053110/100053022/100052818/100052658/100051650/100034237	16
ecb04927	Cortisol synthesis and secretion	16/1824	65/9164	0.20889	0.733246	0.668627	100070365/100068475/100066046/100065526/100063645/100063612/100059005/100058426/100057796/100057389/100057018/100056464/100051558/100051485/100050114/100049924	16
ecb04917	Prolactin signaling pathway	17/1824	70/9164	0.216634	0.740707	0.67543	102149114/100067894/100064473/100060679/100060254/100055481/100053793/100052954/100052904/100051952/100051866/100051753/100051487/100051110/100034034/100033964/791249	17
ecb05230	Central carbon metabolism in cancer	17/1824	70/9164	0.216634	0.740707	0.67543	100146791/100069852/100068097/100067755/100064473/100064091/100062388/100059815/100057054/100056013/100055481/100053606/100051753/100051110/100033997/100009704/100009677	17
ecb00601	Glycosphingolipid biosynthesis - lacto and neolacto series	9/1824	34/9164	0.222172	0.740707	0.67543	111767452/102150730/100071396/100068209/100067846/100054308/100054259/100052244/100051213	9
ecb01240	Biosynthesis of cofactors	34/1824	150/9164	0.223603	0.740707	0.67543	111773863/111772894/100146977/100146530/100073165/100073118/100072617/100070427/100068713/100068176/100068041/100068026/100067994/100066501/100066472/100065704/100065342/100064588/100064555/100063988/100063662/100063078/100063011/100061380/100059454/100059240/100058622/100058275/100057449/100056731/100056686/100053990/100052840/100050163	34
ecb04916	Melanogenesis	24/1824	103/9164	0.225084	0.740707	0.67543	111771171/111768287/106783041/100146215/100071150/100069613/100066046/100064473/100061110/100059146/100057796/100056464/100055673/100055481/100055241/100054335/100053027/100051558/100051485/100051110/100050809/100033918/100033886/100009704	24
ecb05210	Colorectal cancer	24/1824	103/9164	0.225084	0.740707	0.67543	106780978/102150685/102149317/102149114/100069402/100068146/100068097/100067755/100064473/100064431/100064312/100061732/100059146/100055481/100055241/100054137/100054013/100051866/100051753/100051110/100034083/100033860/100033845/100033843	24
ecb04068	FoxO signaling pathway	31/1824	136/9164	0.226102	0.740707	0.67543	102149114/100146246/100069613/100067755/100066248/100064473/100064312/100063257/100062388/100061987/100061765/100060647/100059642/100058876/100057484/100055698/100055481/100055155/100051951/100051866/100051753/100051484/100051425/100051110/100050481/100050093/100050049/100034198/100034095/100033860/100033845	31
ecb04919	Thyroid hormone signaling pathway	28/1824	122/9164	0.228241	0.740707	0.67543	111767446/102149114/100146344/100071296/100071145/100069613/100069513/100068097/100067078/100064473/100063285/100061676/100059541/100055752/100055637/100055481/100055241/100054967/100051753/100051656/100051558/100051485/100051174/100051110/100050481/100033878/791249/791242	28
ecb04012	ErbB signaling pathway	20/1824	85/9164	0.236361	0.752852	0.686505	100073094/100071403/100068097/100067755/100065480/100064473/100061819/100061417/100058245/100057875/100055481/100053033/100052954/100052904/100051866/100051753/100051415/100051110/100050182/100049884	20
ecb05140	Leishmaniasis	20/1824	85/9164	0.236361	0.752852	0.686505	100147417/100146643/100067894/100065841/100065733/100063333/100060539/100060505/100060320/100056128/100056049/100054008/100052310/100052296/100052125/100052063/100051487/100034237/100034222/100034181	20
ecb05146	Amoebiasis	28/1824	123/9164	0.242636	0.765749	0.698266	100629567/100629257/100146643/100073067/100067894/100066148/100058245/100058057/100056464/100056437/100056128/100056049/100055394/100053326/100051753/100051715/100051558/100051485/100051371/100037402/100037400/100034237/100034222/100034183/100034181/100034083/100009699/791238	28
ecb04977	Vitamin digestion and absorption	7/1824	26/9164	0.248331	0.770556	0.702649	100068484/100067491/100067445/100062650/100058457/100057167/791240	7
ecb05417	Lipid and atherosclerosis	48/1824	219/9164	0.248639	0.770556	0.702649	111773414/102150834/102149226/100629951/100629885/100147174/100073186/100073094/100071489/100071150/100067894/100067434/100065841/100064731/100064612/100064551/100064473/100064339/100062285/100061732/100058245/100058207/100057812/100057737/100057389/100055481/100053210/100053110/100053056/100053022/100052818/100052658/100052657/100052296/100051753/100051650/100051558/100051487/100051485/100051363…	48
ecb04713	Circadian entrainment	23/1824	100/9164	0.252141	0.774432	0.706183	100630574/100071872/100071150/100070365/100069331/100066046/100063746/100062953/100061561/100061395/100061356/100058732/100058633/100057796/100057437/100056933/100056464/100055673/100051558/100051485/100051329/100049924/100034090	23
ecb04213	Longevity regulating pathway - multiple species	15/1824	63/9164	0.261161	0.795039	0.724974	100147413/100066248/100066046/100064473/100061987/100060647/100057796/100056244/100055698/100055481/100051753/100050827/100050481/100034198/100034095	15
ecb04720	Long-term potentiation	16/1824	68/9164	0.26823	0.807501	0.736338	100073192/100071150/100069613/100069331/100067434/100064473/100063746/100060364/100057796/100055481/100051558/100051485/100051329/100051110/100050176/100049924	16
ecb04726	Serotonergic synapse	28/1824	125/9164	0.272555	0.807501	0.736338	100630574/100147480/100072900/100070990/100070945/100070895/100066294/100065574/100064473/100063709/100062355/100061395/100060942/100059608/100058732/100056464/100055673/100055481/100051558/100051552/100051485/100051110/100050803/100050087/100049924/100034083/100033889/100009683	28
ecb05162	Measles	33/1824	149/9164	0.273882	0.807501	0.736338	102149114/100629951/100629885/100147174/100146620/100073197/100067894/100065841/100065449/100064731/100064612/100064551/100063402/100061819/100057500/100057176/100054008/100053816/100053210/100053110/100053022/100052954/100052904/100052818/100052658/100052296/100051753/100051650/100050827/100034237/100034222/100034192/100034083	33
ecb05223	Non-small cell lung cancer	17/1824	73/9164	0.274644	0.807501	0.736338	102149114/100146791/100070891/100067755/100064473/100057866/100057165/100056013/100055481/100052954/100052904/100052248/100051866/100051753/100051546/100051110/100049848	17
ecb00910	Nitrogen metabolism	5/1824	18/9164	0.279908	0.816002	0.74409	100069935/100054535/100052678/100050116/100050059	5
ecb00565	Ether lipid metabolism	12/1824	50/9164	0.282983	0.817753	0.745687	100072587/100071898/100062845/100062257/100061308/100057774/100057236/100055488/100053989/100053834/100049896/100033889	12
ecb05135	Yersinia infection	32/1824	145/9164	0.285263	0.817753	0.745687	106783281/100147417/100147174/100146643/100073291/100073094/100071546/100071503/100069286/100067894/100066470/100065841/100065733/100065073/100063005/100061732/100059274/100058245/100057737/100054247/100053056/100052658/100052657/100052296/100051753/100051650/100050520/100050176/100037400/100034237/100034056/100033878	32
ecb04620	Toll-like receptor signaling pathway	24/1824	107/9164	0.290053	0.821089	0.748728	100629951/100629885/100147174/100073094/100067894/100065841/100064731/100064612/100064551/100063402/100061732/100053210/100053110/100053056/100053022/100052818/100052658/100052296/100051753/100051650/100037400/100034237/100034222/100034040	24
ecb00270	Cysteine and methionine metabolism	13/1824	55/9164	0.2912	0.821089	0.748728	100146156/100069299/100068713/100065486/100065392/100061380/100059776/100059454/100057612/100057054/100056731/100053614/100033997	13
ecb00640	Propanoate metabolism	8/1824	32/9164	0.296661	0.827446	0.754526	100071472/100063955/100062251/100057725/100057054/100055925/100050430/100033997	8
ecb05220	Chronic myeloid leukemia	18/1824	79/9164	0.300447	0.827446	0.754526	102149114/100071403/100068097/100067894/100064473/100062877/100057866/100057450/100055481/100052954/100052938/100052904/100052248/100051866/100051753/100051110/100033860/100033845	18
ecb04071	Sphingolipid signaling pathway	27/1824	122/9164	0.300671	0.827446	0.754526	102149085/100073186/100071829/100070133/100067894/100064473/100062972/100062877/100062484/100062388/100061850/100061732/100059955/100057774/100055673/100055481/100054440/100052305/100051753/100051558/100051485/100051200/100051110/100050135/100050049/100034056/791240	27
ecb04392	Hippo signaling pathway - multiple species	7/1824	28/9164	0.3167	0.864641	0.788443	100070535/100069855/100063659/100058977/100055155/100051800/100050150	7
ecb04621	NOD-like receptor signaling pathway	41/1824	191/9164	0.319673	0.865004	0.788774	105761007/100630367/100629951/100629885/100306998/100147174/100146460/100146267/100073197/100069290/100069286/100067894/100065841/100064920/100064731/100064612/100064551/100064276/100064172/100063402/100063024/100062974/100061885/100061334/100059684/100056988/100054008/100053210/100053110/100053022/100052818/100052658/100052296/100051650/100051558/100051485/100051339/100037400/100034237/100034135…	41
ecb04923	Regulation of lipolysis in adipocytes	14/1824	61/9164	0.321862	0.865004	0.788774	100071872/100068324/100066775/100066248/100066046/100061987/100057796/100056464/100055673/100053989/100053834/100053806/100053557/100051753	14
ecb04115	p53 signaling pathway	17/1824	76/9164	0.337327	0.87937	0.801873	102150834/102149226/102149114/100071325/100067837/100062529/100062388/100061855/100061765/100058360/100057812/100057532/100051425/100050113/100050093/100034198/100034083	17
ecb05214	Glioma	17/1824	76/9164	0.337327	0.87937	0.801873	102149114/100073192/100071150/100067755/100064473/100062388/100059815/100057866/100056740/100055698/100055481/100055086/100052248/100051866/100051753/100051110/100034198	17
ecb05216	Thyroid cancer	9/1824	38/9164	0.338908	0.87937	0.801873	102149114/100146791/100068097/100064473/100062742/100059146/100055481/100055241/100051258	9
ecb00534	Glycosaminoglycan biosynthesis - heparan sulfate / heparin	6/1824	24/9164	0.339535	0.87937	0.801873	100073112/100068973/100066938/100064177/100063069/100053250	6
ecb04974	Protein digestion and absorption	24/1824	110/9164	0.342545	0.87937	0.801873	100147388/100146819/100146723/100072894/100070855/100069057/100068381/100066148/100065199/100063903/100061226/100060336/100059418/100059308/100056073/100055712/100052389/100051715/100049983/100049922/100037402/100034157/100033858/100033841	24
ecb05231	Choline metabolism in cancer	24/1824	110/9164	0.342545	0.87937	0.801873	106780978/102150685/102149317/100069402/100067755/100067525/100064856/100064473/100062257/100061732/100060334/100059815/100058287/100057875/100057774/100055481/100055086/100054137/100051866/100051753/100051110/100050520/100049896/100033889	24
ecb00310	Lysine degradation	14/1824	62/9164	0.345686	0.880859	0.803231	100073165/100070236/100064812/100063257/100059267/100057692/100057450/100057386/100056260/100055683/100054973/100053440/100052774/100051290	14
ecb00010	Glycolysis / Gluconeogenesis	15/1824	67/9164	0.350588	0.886781	0.808632	111772846/111772845/111772844/111772842/100073165/100069980/100062448/100057725/100057054/100054480/100053606/100034242/100034175/100033997/100009677	15
ecb05410	Hypertrophic cardiomyopathy	20/1824	92/9164	0.368838	0.926134	0.844516	111767446/100147407/100146819/100073067/100065526/100064056/100063434/100059936/100057437/100055971/100054570/100054374/100053462/100050428/100049924/100034198/100034157/100034095/100033878/791242	20
ecb04210	Apoptosis	33/1824	156/9164	0.377902	0.939438	0.856648	111768996/102150834/102149226/100073186/100072403/100069576/100069500/100069290/100067894/100066945/100065732/100064473/100064339/100064312/100061765/100061532/100061234/100060401/100057812/100055481/100054613/100053202/100052951/100052901/100052664/100052638/100052388/100051753/100051110/100049938/100034083/100033978/100033878	33
ecb00380	Tryptophan metabolism	11/1824	49/9164	0.381773	0.939438	0.856648	111767394/100146833/100146423/100073165/100070976/100062285/100062244/100060647/100057449/100056686/100050432	11
ecb01040	Biosynthesis of unsaturated fatty acids	7/1824	30/9164	0.387796	0.939438	0.856648	106782520/100069512/100063624/100061338/100055927/100050302/100050075	7
ecb04350	TGF-beta signaling pathway	20/1824	93/9164	0.388965	0.939438	0.856648	102150286/100147245/100071592/100069613/100068680/100068097/100067195/100064082/100063241/100056806/100053554/100051217/100034181/100034120/100034056/100033860/100033852/100033851/100033845/100033843	20
ecb05215	Prostate cancer	21/1824	98/9164	0.391245	0.939438	0.856648	102149114/100069613/100067894/100067755/100064473/100062388/100062264/100059815/100059146/100058498/100057866/100055698/100055481/100055241/100055086/100052248/100051866/100051753/100051110/100050481/100034198	21
ecb04010	MAPK signaling pathway	62/1824	300/9164	0.391409	0.939438	0.856648	102147500/100630574/100629648/100147407/100146958/100073186/100073094/100071896/100071586/100070365/100069835/100069003/100068097/100067894/100067755/100067434/100066248/100065841/100064751/100064473/100062953/100062536/100061732/100061700/100060559/100059815/100058919/100058876/100058153/100057450/100056764/100056482/100056013/100055971/100055698/100055481/100055086/100054582/100054570/100053056…	62
ecb04024	cAMP signaling pathway	47/1824	226/9164	0.393253	0.939438	0.856648	111767489/100073192/100071586/100071150/100069613/100069331/100067894/100067398/100066046/100065574/100064121/100063963/100063746/100062786/100062644/100061732/100061676/100061561/100061356/100057796/100057774/100057737/100057437/100057396/100057018/100056933/100056464/100056372/100055673/100055199/100053961/100053806/100053557/100052957/100051753/100051344/100051329/100051110/100050311/100049924…	47
ecb04924	Renin secretion	16/1824	74/9164	0.40027	0.941088	0.858153	100071150/100067434/100065526/100063509/100062644/100061356/100059005/100056464/100055673/100054082/100052953/100051558/100051485/100049924/100034086/100009706	16
ecb04211	Longevity regulating pathway	19/1824	89/9164	0.40729	0.941088	0.858153	100073192/100067894/100066248/100066046/100064473/100061987/100060647/100057875/100057796/100057254/100056244/100055716/100055698/100055481/100051753/100051258/100050481/100034198/100034095	19
ecb04934	Cushing syndrome	33/1824	158/9164	0.409088	0.941088	0.858153	111771171/111768287/106783041/102149114/100146215/100070365/100069126/100068475/100067755/100066046/100065526/100064431/100063645/100063612/100061110/100059146/100059005/100058426/100057866/100057796/100057389/100057018/100056464/100055673/100055241/100053692/100053027/100052248/100051558/100051485/100050809/100050114/100049924	33
ecb04912	GnRH signaling pathway	20/1824	94/9164	0.409228	0.941088	0.858153	100073094/100071150/100067755/100066046/100064751/100064473/100058153/100057796/100057774/100056464/100055481/100053056/100051866/100051558/100051485/100051110/100050628/100049924/100033889/100033829	20
ecb00900	Terpenoid backbone biosynthesis	5/1824	21/9164	0.409587	0.941088	0.858153	100072062/100066619/100053993/100053704/100049914	5
ecb00280	Valine, leucine and isoleucine degradation	12/1824	55/9164	0.413094	0.941088	0.858153	111767394/100146833/100146423/100073165/100070976/100068713/100067343/100065846/100064392/100062251/100055925/100054707	12
ecb00600	Sphingolipid metabolism	12/1824	55/9164	0.413094	0.941088	0.858153	100072587/100071829/100063572/100062484/100062257/100061850/100057378/100056911/100052305/100051200/100050135/100049896	12
ecb05221	Acute myeloid leukemia	15/1824	70/9164	0.421044	0.952889	0.868913	102149114/100068097/100067894/100064473/100059146/100057875/100055481/100052954/100052904/100051866/100051753/100051110/100050630/100049938/100009704	15
ecb04935	Growth hormone synthesis, secretion and action	25/1824	120/9164	0.435027	0.9781	0.891902	100073094/100069613/100067398/100066046/100064473/100061987/100058245/100057796/100056933/100056464/100055673/100055481/100053056/100053020/100052954/100052904/100051952/100051866/100051753/100051558/100051487/100051485/100051110/100049924/100034198	25
ecb04061	Viral protein interaction with cytokine and cytokine receptor	20/1824	96/9164	0.449947	0.999997	0.91187	111770212/111767395/102150834/102149226/100630643/100629997/100146120/100065535/100065485/100065466/100063059/100060619/100060470/100058291/100057812/100055552/100052470/100050974/100037400/100033988	20
ecb04530	Tight junction	37/1824	181/9164	0.457369	0.999997	0.91187	111767596/102149114/100630525/100073186/100072403/100070133/100069347/100069003/100066720/100065732/100065073/100063005/100062440/100061732/100060218/100060094/100059955/100059242/100058977/100056437/100055394/100055199/100054482/100054395/100053591/100053552/100053444/100053326/100052388/100051856/100051767/100050929/100050346/100049816/100034095/100034056/100033878	37
ecb04664	Fc epsilon RI signaling pathway	14/1824	67/9164	0.467738	0.999997	0.91187	102149085/100146643/100073094/100064473/100062877/100061732/100059274/100057737/100055481/100053056/100051866/100051753/100051110/100033889	14
ecb05212	Pancreatic cancer	19/1824	92/9164	0.469994	0.999997	0.91187	106780978/102150685/102149317/102149114/100069402/100067894/100067755/100064473/100061732/100057866/100057774/100054137/100054008/100052248/100051753/100051110/100033860/100033845/100033843	19
ecb05145	Toxoplasmosis	24/1824	117/9164	0.471186	0.999997	0.91187	100073067/100067894/100065841/100064056/100063333/100062810/100060320/100058057/100057389/100055673/100054008/100053056/100052310/100052296/100052125/100052063/100051487/100050827/100050532/100034222/100034181/100034083/100034040/791238	24
ecb04014	Ras signaling pathway	51/1824	252/9164	0.472157	0.999997	0.91187	106780978/102150685/102149317/100630574/100629648/100071912/100071896/100071586/100071150/100069402/100069263/100067894/100067755/100067593/100066248/100064473/100063746/100062877/100061732/100061700/100061676/100061395/100060964/100059969/100059815/100057774/100056482/100056013/100055698/100055481/100055086/100055035/100054137/100053989/100053834/100053033/100052655/100051973/100051866/100051753…	51
ecb04510	Focal adhesion	41/1824	203/9164	0.486453	0.999997	0.91187	102149114/102149085/100073067/100069527/100067755/100066148/100064056/100063928/100063434/100062440/100062388/100061732/100061691/100059815/100059315/100058621/100058245/100058057/100057737/100056013/100055975/100055698/100055481/100055241/100055199/100055086/100054374/100054133/100053462/100051866/100051753/100051715/100051415/100051110/100050520/100049848/100037402/100034198/100034056/100033878…	41
ecb04064	NF-kappa B signaling pathway	23/1824	113/9164	0.489884	0.999997	0.91187	111770212/100630643/100147035/100146643/100146440/100073197/100067894/100065841/100063059/100061765/100060619/100060614/100060470/100060254/100058207/100054579/100052296/100050184/100049938/100037400/100034237/100034040/100009699	23
ecb05222	Small cell lung cancer	19/1824	93/9164	0.490799	0.999997	0.91187	102149114/100073067/100068097/100067894/100066148/100064056/100062536/100062388/100058245/100058057/100057866/100057165/100052296/100052248/100051753/100051546/100037402/100034083/791238	19
ecb05143	African trypanosomiasis	8/1824	38/9164	0.493826	0.999997	0.91187	100146643/100058207/100056686/100051558/100051485/100034237/100034222/100034181	8
ecb00340	Histidine metabolism	5/1824	23/9164	0.494725	0.999997	0.91187	100073165/100069939/100065538/100064023/100051119	5
ecb03450	Non-homologous end-joining	3/1824	13/9164	0.494883	0.999997	0.91187	100065302/100055031/791233	3
ecb00670	One carbon pool by folate	4/1824	18/9164	0.494925	0.999997	0.91187	100066582/100054298/100053990/100052316	4
ecb05418	Fluid shear stress and atherosclerosis	30/1824	149/9164	0.504897	0.999997	0.91187	100629609/100271875/100146804/100073186/100073094/100071150/100067894/100067195/100065841/100061732/100061532/100061234/100058290/100058245/100058207/100056506/100056462/100056418/100055975/100055241/100055086/100053554/100053056/100052849/100051753/100050068/100034237/100034181/100033878/100009699	30
ecb04666	Fc gamma R-mediated phagocytosis	19/1824	94/9164	0.511463	0.999997	0.91187	100147417/100146643/100068654/100065733/100065073/100063005/100062877/100062257/100061950/100061732/100057774/100057737/100052213/100051753/100051110/100050520/100050494/100049896/100033889	19
ecb04062	Chemokine signaling pathway	38/1824	190/9164	0.516191	0.999997	0.91187	111770212/100630643/100630574/100629997/100070446/100067894/100066046/100065919/100065535/100065485/100065466/100064473/100063059/100062922/100062810/100061732/100061395/100060619/100060218/100058291/100058245/100057796/100057737/100055673/100055552/100055481/100052954/100051866/100051753/100051558/100051487/100051485/100051110/100050974/100050532/100037400/100034056/100033988	38
ecb05217	Basal cell carcinoma	13/1824	64/9164	0.517354	0.999997	0.91187	111771171/111768287/106783041/100147450/100146215/100067420/100064431/100061110/100059146/100055241/100053027/100050809/100033936	13
ecb04022	cGMP-PKG signaling pathway	34/1824	170/9164	0.518548	0.999997	0.91187	111773942/111767446/100146819/100072395/100071872/100071150/100067434/100066248/100066046/100064276/100062974/100062972/100062810/100062786/100062644/100061987/100060065/100059005/100057796/100055673/100055199/100052657/100052619/100051558/100051485/100051110/100050532/100050068/100049924/100049920/100034157/100034086/100034056/791242	34
ecb00260	Glycine, serine and threonine metabolism	9/1824	44/9164	0.523665	0.999997	0.91187	111770995/100147648/100146156/100061380/100061297/100060355/100057768/100057612/100053614	9
ecb04670	Leukocyte transendothelial migration	24/1824	120/9164	0.526311	0.999997	0.91187	100072548/100067065/100066720/100064121/100062915/100062440/100061732/100058245/100058207/100057737/100056128/100056049/100055673/100055241/100055199/100053591/100053552/100053444/100053393/100051767/100051753/100050974/100034056/100033878	24
ecb04710	Circadian rhythm	7/1824	34/9164	0.528436	0.999997	0.91187	100070200/100069972/100059275/100055155/100051217/100049831/100034095	7
ecb04070	Phosphatidylinositol signaling system	20/1824	100/9164	0.530667	0.999997	0.91187	100072487/100071150/100070680/100067414/100064856/100062978/100062388/100061676/100059716/100058825/100058669/100054391/100053655/100053518/100053039/100052605/100051753/100051558/100051485/100050520	20
ecb00770	Pantothenate and CoA biosynthesis	5/1824	24/9164	0.535564	0.999997	0.91187	100073165/100073089/100068713/100067583/100057177	5
ecb00532	Glycosaminoglycan biosynthesis - chondroitin sulfate / dermatan sulfate	4/1824	19/9164	0.540853	0.999997	0.91187	100072984/100067989/100060503/100053250	4
ecb05134	Legionellosis	13/1824	65/9164	0.542013	0.999997	0.91187	100067894/100060539/100060505/100058051/100056128/100056049/100055032/100050827/100049809/100037400/100034237/100034222/100034083	13
ecb04925	Aldosterone synthesis and secretion	19/1824	96/9164	0.552167	0.999997	0.91187	100073192/100071150/100070365/100066046/100065526/100061701/100059772/100059005/100057796/100057389/100057018/100056740/100056464/100054964/100052619/100051558/100051485/100049924/100049920	19
ecb04512	ECM-receptor interaction	18/1824	91/9164	0.554055	0.999997	0.91187	102150816/100073067/100070267/100066148/100065509/100064056/100063434/100062675/100061691/100059315/100058621/100058057/100054374/100053462/100051715/100051496/100037402/791238	18
ecb00062	Fatty acid elongation	6/1824	30/9164	0.567534	0.999997	0.91187	106782520/100069512/100063624/100055927/100050302/100050075	6
ecb04110	Cell cycle	25/1824	128/9164	0.577991	0.999997	0.91187	102149114/100629735/100072353/100069613/100068097/100065661/100065530/100064223/100062529/100062352/100061765/100058904/100058743/100058376/100057866/100056060/100055766/100055572/100052492/100052248/100051217/100050093/100033845/100033843/791233	25
ecb01100	Metabolic pathways	319/1824	1615/9164	0.578559	0.999997	0.91187	111775200/111775193/111774802/111773863/111772894/111772846/111772845/111772844/111772842/111770995/111770195/111767504/111767452/111767394/106783049/106782520/102150730/102147352/100630549/100630340/100629609/100271875/100147680/100147648/100147103/100146977/100146833/100146804/100146576/100146530/100146509/100146471/100146423/100146258/100146156/100073178/100073165/100073118/100073089/100072984…	319
ecb00100	Steroid biosynthesis	4/1824	20/9164	0.584538	0.999997	0.91187	100067615/100059061/100056997/100050551	4
ecb00603	Glycosphingolipid biosynthesis - globo and isoglobo series	4/1824	20/9164	0.584538	0.999997	0.91187	102150730/100071396/100054308/100054259	4
ecb03440	Homologous recombination	8/1824	41/9164	0.58746	0.999997	0.91187	100147367/100146782/100065014/100061765/100058611/100054872/100053962/100053023	8
ecb00290	Valine, leucine and isoleucine biosynthesis	1/1824	4/9164	0.588497	0.999997	0.91187	100068713	1
ecb00785	Lipoic acid metabolism	1/1824	4/9164	0.588497	0.999997	0.91187	100057758	1
ecb04611	Platelet activation	25/1824	129/9164	0.595077	0.999997	0.91187	102149085/100147417/100071872/100071503/100066046/100065733/100065539/100062972/100062810/100062440/100059274/100057796/100056464/100055673/100055494/100054133/100053079/100051753/100051715/100051558/100051485/100050532/100034056/100033889/100033878	25
ecb00480	Glutathione metabolism	13/1824	68/9164	0.613083	0.999997	0.91187	111775193/111767504/100629609/100271875/100146804/100058847/100058571/100058290/100056731/100056506/100056462/100056418/100033835	13
ecb05235	PD-L1 expression and PD-1 checkpoint pathway in cancer	18/1824	94/9164	0.614279	0.999997	0.91187	100070891/100067894/100067755/100067434/100064751/100064473/100063333/100062388/100057690/100055481/100054008/100053056/100052657/100052296/100051753/100051487/100051110/100034181	18
ecb01523	Antifolate resistance	6/1824	32/9164	0.63508	0.999997	0.91187	100067894/100054298/100052316/100034237/100034164/791240	6
ecb00561	Glycerolipid metabolism	12/1824	64/9164	0.641192	0.999997	0.91187	100073165/100072273/100070805/100068677/100068346/100065462/100065145/100064856/100062284/100062257/100050454/100049896	12
ecb04660	T cell receptor signaling pathway	20/1824	106/9164	0.644363	0.999997	0.91187	102149085/100067894/100067434/100065841/100064473/100061950/100061819/100061381/100060094/100059274/100057737/100055481/100054579/100052657/100051866/100051753/100051415/100051110/100049884/100034181	20
ecb04150	mTOR signaling pathway	30/1824	158/9164	0.646069	0.999997	0.91187	111771171/111768287/106783041/100146215/100072273/100068917/100066248/100064677/100064473/100063037/100062388/100061987/100061920/100061110/100058794/100057875/100057254/100056244/100055698/100055525/100055481/100055157/100053027/100052610/100051866/100051753/100051110/100050809/100050176/100034198	30
ecb04657	IL-17 signaling pathway	18/1824	96/9164	0.652303	0.999997	0.91187	100147361/100073197/100067894/100065841/100061699/100061663/100061631/100061598/100052296/100052054/100051650/100037400/100034237/100034181/100034083/100033988/100033976/100009711	18
ecb02010	ABC transporters	10/1824	54/9164	0.654525	0.999997	0.91187	102150198/100147513/100146242/100070407/100068696/100066185/100058987/100050461/100034164/791240	10
ecb01232	Nucleotide metabolism	17/1824	91/9164	0.656721	0.999997	0.91187	100073089/100072901/100072617/100072612/100072592/100070427/100067583/100065312/100063988/100059776/100059240/100058685/100058590/100054704/100054688/100054641/100051936	17
ecb04910	Insulin signaling pathway	26/1824	138/9164	0.657279	0.999997	0.91187	100071472/100071403/100071150/100069527/100066248/100064473/100061987/100061819/100060030/100059630/100059108/100057875/100057311/100057254/100056244/100055716/100055481/100053205/100051952/100051866/100051753/100051110/100050481/100050040/100034095/100009677	26
ecb05142	Chagas disease	21/1824	112/9164	0.658063	0.999997	0.91187	100147174/100073094/100070133/100067894/100063333/100060539/100060505/100059955/100056464/100055673/100052658/100052296/100051753/100051558/100051485/100037400/100034237/100034222/100034181/100033860/100033843	21
ecb04929	GnRH secretion	12/1824	65/9164	0.663648	0.999997	0.91187	100070365/100064473/100063963/100062355/100058732/100055481/100051753/100051558/100051485/100051110/100049924/100033964	12
ecb05133	Pertussis	15/1824	81/9164	0.666663	0.999997	0.91187	100071150/100067894/100060539/100060505/100056128/100056049/100055673/100052296/100050494/100037400/100034237/100034222/100034083/100034040/100033988	15
ecb00524	Neomycin, kanamycin and gentamicin biosynthesis	1/1824	5/9164	0.670438	0.999997	0.91187	100009677	1
ecb03260	Virion - Human immunodeficiency virus	1/1824	5/9164	0.670438	0.999997	0.91187	100050974	1
ecb04658	Th1 and Th2 cell differentiation	18/1824	97/9164	0.670575	0.999997	0.91187	100146831/100067894/100067434/100067078/100064289/100063333/100060320/100054008/100052954/100052904/100052657/100052310/100052125/100052063/100051487/100034222/100034181/791252	18
ecb04971	Gastric acid secretion	14/1824	76/9164	0.672301	0.999997	0.91187	100071150/100066046/100060336/100057796/100056633/100056464/100055673/100052953/100051634/100051558/100051485/100050114/100050059/100033878	14
ecb00920	Sulfur metabolism	2/1824	11/9164	0.675194	0.999997	0.91187	100070480/100067414	2
ecb04961	Endocrine and other factor-regulated calcium reabsorption	10/1824	55/9164	0.678443	0.999997	0.91187	100146819/100066046/100060156/100056464/100053137/100051558/100051485/100049920/100034157/791249	10
ecb04972	Pancreatic secretion	19/1824	103/9164	0.683555	0.999997	0.91187	100146723/100066046/100063509/100062355/100061732/100060336/100057796/100057437/100056633/100056464/100051620/100051558/100051485/100050059/100049983/100049920/100049851/100009706/791242	19
ecb03460	Fanconi anemia pathway	9/1824	50/9164	0.687337	0.999997	0.91187	111767564/100072399/100062529/100062380/100061359/100052791/100051163/100050812/100050347	9
ecb04727	GABAergic synapse	17/1824	93/9164	0.693423	0.999997	0.91187	100630574/100072537/100070890/100070606/100066046/100063963/100063690/100063078/100061395/100059608/100059571/100057796/100055673/100055638/100054705/100050803/100049924	17
ecb00512	Mucin type O-glycan biosynthesis	6/1824	34/9164	0.695964	0.999997	0.91187	100071409/100066966/100066545/100064586/100063865/100060956	6
ecb03430	Mismatch repair	4/1824	23/9164	0.699841	0.999997	0.91187	100147367/100068146/100062380/100062326	4
ecb05132	Salmonella infection	49/1824	261/9164	0.702574	0.999997	0.91187	102150834/102149226/100146176/100073094/100072403/100071546/100071224/100069106/100068260/100068097/100067894/100065841/100065732/100065209/100065073/100063459/100063100/100063005/100062843/100062440/100061950/100061732/100059146/100059108/100058966/100058449/100057812/100057600/100056886/100056684/100055481/100055377/100055241/100055199/100054391/100053056/100053039/100052650/100052388/100052296…	49
ecb04152	AMPK signaling pathway	22/1824	120/9164	0.702853	0.999997	0.91187	102149114/100071472/100070133/100069504/100066248/100065841/100061987/100059955/100057875/100057311/100056244/100055747/100055716/100055698/100054440/100051753/100051258/100050546/100050481/100034198/100034095/100034042	22
ecb04270	Vascular smooth muscle contraction	25/1824	136/9164	0.705735	0.999997	0.91187	100630525/100071872/100071503/100071150/100066046/100065526/100063928/100063319/100062972/100062644/100060065/100059005/100057796/100056464/100056176/100055199/100054482/100054281/100051558/100051485/100051110/100050346/100049924/100034056/100033889	25
ecb00052	Galactose metabolism	5/1824	29/9164	0.712114	0.999997	0.91187	100069980/100068209/100065145/100063242/100009677	5
ecb04928	Parathyroid hormone synthesis, secretion and action	19/1824	105/9164	0.716852	0.999997	0.91187	100067755/100066046/100062972/100060254/100057796/100057774/100056464/100055709/100055673/100053961/100052730/100051558/100051485/100051344/100051110/100050068/100049862/100033890/100009711	19
ecb00071	Fatty acid degradation	8/1824	46/9164	0.721912	0.999997	0.91187	111772846/111772845/111772844/111772842/100073165/100067343/100034242/100034175	8
ecb00120	Primary bile acid biosynthesis	3/1824	18/9164	0.725598	0.999997	0.91187	100068322/100066919/100061338	3
ecb00511	Other glycan degradation	3/1824	18/9164	0.725598	0.999997	0.91187	100060636/100057378/100056382	3
ecb04261	Adrenergic signaling in cardiomyocytes	27/1824	148/9164	0.726085	0.999997	0.91187	111767446/100147407/100146819/100071150/100070133/100066046/100065526/100064121/100062953/100062810/100060336/100059955/100059005/100057796/100057437/100056464/100055971/100055673/100054570/100054440/100051558/100051485/100050532/100049924/100049920/100034157/791242	27
ecb04114	Oocyte meiosis	22/1824	122/9164	0.732877	0.999997	0.91187	100072353/100071150/100070200/100069972/100067434/100066046/100062649/100062352/100061391/100061360/100058904/100058376/100057796/100056060/100055698/100054440/100052492/100051935/100051217/100050176/100050093/100034198	22
ecb00520	Amino sugar and nucleotide sugar metabolism	9/1824	52/9164	0.733353	0.999997	0.91187	100069980/100067752/100067002/100065255/100062333/100057325/100054871/100051658/100009677	9
ecb04217	Necroptosis	32/1824	175/9164	0.734244	0.999997	0.91187	102150834/102149226/100630595/100629951/100629885/100147174/100073197/100072900/100070130/100069935/100064731/100064612/100064551/100064276/100063402/100063333/100062977/100062974/100059908/100057812/100054008/100053210/100053110/100053022/100052954/100052904/100052818/100052658/100051487/100034237/100034181/100033889	32
ecb00591	Linoleic acid metabolism	7/1824	41/9164	0.734642	0.999997	0.91187	100072900/100067064/100067041/100062244/100053989/100053834/100033889	7
ecb00440	Phosphonate and phosphinate metabolism	1/1824	6/9164	0.73607	0.999997	0.91187	100062845	1
ecb00470	D-Amino acid metabolism	1/1824	6/9164	0.73607	0.999997	0.91187	100063012	1
ecb05321	Inflammatory bowel disease	13/1824	74/9164	0.737036	0.999997	0.91187	100146831/100067894/100063333/100060320/100052310/100052125/100052063/100034237/100034222/100034181/100033845/100033843/791252	13
ecb00630	Glyoxylate and dicarboxylate metabolism	5/1824	30/9164	0.74103	0.999997	0.91187	100062251/100060647/100060355/100057725/100055925	5
ecb04140	Autophagy - animal	26/1824	144/9164	0.743259	0.999997	0.91187	100630367/100073249/100071586/100068917/100066921/100065841/100065484/100064920/100064473/100064339/100062388/100061987/100061532/100061234/100058825/100056244/100055698/100055481/100053039/100052296/100051753/100051722/100051650/100051544/100051339/100051110	26
ecb04722	Neurotrophin signaling pathway	22/1824	123/9164	0.747167	0.999997	0.91187	102147500/100073192/100073186/100071150/100069852/100069527/100067894/100064751/100064473/100062953/100061987/100061732/100061700/100059630/100058026/100055481/100052849/100052296/100051866/100051753/100051110/100050176	22
ecb04926	Relaxin signaling pathway	24/1824	134/9164	0.751694	0.999997	0.91187	100630574/100073094/100069240/100067894/100067755/100066148/100066046/100064473/100061395/100057796/100056464/100055673/100055481/100051866/100051753/100051715/100051558/100051485/100051110/100037402/100033993/100033860/100033843/100009711	24
ecb03250	Viral life cycle - HIV-1	11/1824	64/9164	0.753904	0.999997	0.91187	100073260/100071795/100070250/100070206/100069613/100060826/100057099/100056521/100052485/100050974/100034192	11
ecb03013	Nucleocytoplasmic transport	20/1824	113/9164	0.757203	0.999997	0.91187	100073294/100071795/100070377/100070114/100069634/100069294/100069121/100068576/100063178/100060952/100060826/100056886/100056004/100054789/100053405/100052650/100051579/100051100/100050828/100050218	20
ecb04914	Progesterone-mediated oocyte maturation	17/1824	97/9164	0.759599	0.999997	0.91187	100072353/100066046/100064473/100064223/100062352/100061391/100061360/100058904/100058376/100057796/100055698/100055673/100051753/100051110/100050176/100050093/100034198	17
ecb00531	Glycosaminoglycan degradation	3/1824	19/9164	0.760238	0.999997	0.91187	106783049/100070602/100051243	3
ecb04330	Notch signaling pathway	10/1824	59/9164	0.763678	0.999997	0.91187	111769168/100069613/100068203/100067078/100064289/100062680/100061341/100059578/100059541/100050235	10
ecb04370	VEGF signaling pathway	10/1824	59/9164	0.763678	0.999997	0.91187	102147500/100067434/100064473/100061732/100058245/100055481/100052657/100051753/100051110/100033889	10
ecb04973	Carbohydrate digestion and absorption	8/1824	48/9164	0.766542	0.999997	0.91187	100913083/100063242/100051753/100051558/100051485/100049917/100049851/100009677	8
ecb04136	Autophagy - other	5/1824	31/9164	0.76775	0.999997	0.91187	100073249/100064920/100056244/100053039/100051544	5
ecb05323	Rheumatoid arthritis	18/1824	103/9164	0.768425	0.999997	0.91187	100146643/100064677/100061532/100061234/100060320/100060254/100058207/100056482/100056128/100056049/100055525/100052310/100052125/100052063/100037400/100034237/100034181/100033988	18
ecb04120	Ubiquitin mediated proteolysis	26/1824	146/9164	0.768696	0.999997	0.91187	106781847/100072717/100071949/100071403/100070200/100069972/100069934/100068420/100067089/100064082/100063241/100062986/100062294/100061855/100061819/100061420/100061057/100058376/100058286/100057832/100057532/100056215/100054395/100052296/100051217/100050645	26
ecb05206	MicroRNAs in cancer	51/1824	280/9164	0.78521	0.999997	0.91187	111774999/106782583/102149114/102148742/100315050/100314926/100314924/100314821/100314805/100069613/100068097/100067894/100067755/100067290/100067195/100067078/100067014/100064473/100064431/100064312/100064223/100063119/100062953/100062388/100062352/100062264/100061987/100061765/100061691/100059815/100059541/100059315/100057866/100057772/100056244/100056013/100055481/100055086/100053199/100052248…	51
ecb04950	Maturity onset diabetes of the young	4/1824	26/9164	0.790136	0.999997	0.91187	100147413/100072753/100057769/100050783	4
ecb04960	Aldosterone-regulated sodium reabsorption	6/1824	38/9164	0.796114	0.999997	0.91187	100066248/100064473/100061987/100054395/100051753/100034198	6
ecb05211	Renal cell carcinoma	12/1824	72/9164	0.796772	0.999997	0.91187	100069613/100069527/100067423/100064473/100061732/100056013/100055481/100051866/100051753/100051415/100051110/100049848	12
ecb03018	RNA degradation	13/1824	78/9164	0.803556	0.999997	0.91187	100629585/100629288/100071429/100069947/100065026/100063958/100063116/100062938/100061907/100054140/100052554/100051945/100050094	13
ecb04640	Hematopoietic cell lineage	21/1824	122/9164	0.804542	0.999997	0.91187	111775193/111767504/100146643/100066668/100066363/100066276/100066140/100066110/100064056/100063434/100060320/100056437/100055394/100053326/100052310/100052125/100052063/100034237/100009704/100009699/791252	21
ecb04979	Cholesterol metabolism	8/1824	50/9164	0.805777	0.999997	0.91187	102147873/100068346/100064276/100062974/100057389/100056253/100054159/100050551	8
ecb05144	Malaria	9/1824	56/9164	0.811008	0.999997	0.91187	100058207/100056128/100056049/100056013/100053558/100049848/100037400/100034237/100034181	9
ecb00563	Glycosylphosphatidylinositol (GPI)-anchor biosynthesis	4/1824	27/9164	0.814911	0.999997	0.91187	100070379/100070352/100058075/100056166	4
ecb00650	Butanoate metabolism	4/1824	27/9164	0.814911	0.999997	0.91187	100068752/100065846/100057758/100055638	4
ecb01250	Biosynthesis of nucleotide sugars	6/1824	39/9164	0.816709	0.999997	0.91187	100069980/100067752/100067002/100057325/100054871/100009677	6
ecb05310	Asthma	6/1824	39/9164	0.816709	0.999997	0.91187	100146643/100062854/100060320/100052310/100052125/100052063	6
ecb04662	B cell receptor signaling pathway	14/1824	85/9164	0.823808	0.999997	0.91187	100146643/100067894/100067434/100064473/100061732/100057737/100055481/100054684/100054595/100054579/100052657/100051866/100051753/100051110	14
ecb00533	Glycosaminoglycan biosynthesis - keratan sulfate	2/1824	15/9164	0.830873	0.999997	0.91187	100068209/100052546	2
ecb04911	Insulin secretion	14/1824	86/9164	0.83681	0.999997	0.91187	100066046/100064121/100062793/100061356/100060065/100057796/100057788/100057437/100056633/100056464/100051558/100051485/100051273/100049924	14
ecb04970	Salivary secretion	14/1824	86/9164	0.83681	0.999997	0.91187	102149122/100071872/100071150/100066046/100064172/100057796/100056633/100056464/100051558/100051485/100049920/100049851/100034135/100033946	14
ecb04744	Phototransduction	4/1824	28/9164	0.837232	0.999997	0.91187	100071150/100062922/100062786/100061395	4
ecb03420	Nucleotide excision repair	7/1824	46/9164	0.837301	0.999997	0.91187	111767493/102147743/100147367/100062916/100062326/100059968/100050812	7
ecb04216	Ferroptosis	8/1824	52/9164	0.839798	0.999997	0.91187	111767831/100630595/100630367/100072900/100067821/100064276/100056731/100051544	8
ecb01524	Platinum drug resistance	13/1824	81/9164	0.844781	0.999997	0.91187	100629609/100271875/100146804/100073186/100072399/100068146/100061765/100058290/100056506/100056462/100056418/100051753/100034083	13
ecb00564	Glycerophospholipid metabolism	16/1824	98/9164	0.846343	0.999997	0.91187	100072273/100071898/100070805/100069149/100068677/100065462/100064856/100062845/100062257/100061308/100057774/100053989/100053834/100050454/100049896/100033889	16
ecb04930	Type II diabetes mellitus	7/1824	47/9164	0.85347	0.999997	0.91187	100066248/100061987/100054582/100051952/100051753/100049924/100009677	7
ecb00030	Pentose phosphate pathway	4/1824	29/9164	0.857251	0.999997	0.91187	100069980/100057646/100054921/100054480	4
ecb04614	Renin-angiotensin system	4/1824	29/9164	0.857251	0.999997	0.91187	111775193/111767504/100065526/100059005	4
ecb04122	Sulfur relay system	1/1824	9/9164	0.864458	0.999997	0.91187	111775260	1
ecb04964	Proximal tubule bicarbonate reclamation	3/1824	23/9164	0.864768	0.999997	0.91187	100069935/100055445/100050059	3
ecb00590	Arachidonic acid metabolism	12/1824	77/9164	0.86529	0.999997	0.91187	100072900/100071412/100070501/100070491/100068603/100061690/100061622/100057212/100053989/100053834/100034143/100033889	12
ecb04659	Th17 cell differentiation	19/1824	117/9164	0.869224	0.999997	0.91187	100067894/100067434/100063333/100060320/100054008/100052954/100052904/100052657/100052310/100052125/100052063/100051487/100034237/100034181/100033860/100033845/100033843/100009699/791252	19
ecb04978	Mineral absorption	10/1824	66/9164	0.872039	0.999997	0.91187	111767444/100630595/100146819/100060223/100058293/100054805/100054478/100050610/100049920/100034157	10
ecb05203	Viral carcinogenesis	38/1824	222/9164	0.873581	0.999997	0.91187	106780857/102149114/102147500/100630207/100071944/100069613/100067894/100067014/100064473/100061732/100060539/100060505/100060096/100060094/100059994/100059578/100058904/100057484/100056391/100056182/100056060/100055481/100054448/100054008/100053918/100052954/100052904/100051866/100051753/100051657/100050706/100050550/100050473/100050102/100049798/100034211/100034210/100034083	38
ecb04066	HIF-1 signaling pathway	18/1824	112/9164	0.874913	0.999997	0.91187	100069613/100067894/100067755/100066248/100064091/100063333/100057875/100057254/100057054/100056482/100055698/100054480/100053606/100051753/100034198/100034181/100033997/100009677	18
ecb04915	Estrogen signaling pathway	23/1824	140/9164	0.875407	0.999997	0.91187	100071296/100071150/100067755/100067557/100066898/100066046/100064473/100063963/100058732/100057796/100056464/100055673/100055481/100053935/100051866/100051753/100051656/100051558/100051485/100051110/100050827/100033964/791249	23
ecb05030	Cocaine addiction	7/1824	49/9164	0.881892	0.999997	0.91187	100069331/100067894/100066325/100063746/100056464/100055673/100051329	7
ecb00250	Alanine, aspartate and glutamate metabolism	6/1824	43/9164	0.883074	0.999997	0.91187	100146576/100070427/100069935/100067002/100055638/100050116	6
ecb03060	Protein export	3/1824	24/9164	0.883635	0.999997	0.91187	111771225/100146231/100072096	3
ecb00020	Citrate cycle (TCA cycle)	4/1824	31/9164	0.891039	0.999997	0.91187	100065940/100063955/100053606/100050430	4
ecb01200	Carbon metabolism	18/1824	114/9164	0.892363	0.999997	0.91187	111772846/100070127/100069935/100065940/100063955/100062251/100061380/100061297/100060647/100060355/100057725/100057646/100055925/100054480/100053606/100050430/100050116/100009677	18
ecb04260	Cardiac muscle contraction	13/1824	86/9164	0.898278	0.999997	0.91187	111767446/100630549/100147407/100146819/100065909/100061973/100059622/100057437/100055971/100054570/100049924/100034157/791242	13
ecb00061	Fatty acid biosynthesis	2/1824	18/9164	0.899482	0.999997	0.91187	100071472/100057311	2
ecb04728	Dopaminergic synapse	21/1824	132/9164	0.900272	0.999997	0.91187	111774802/100630574/100146509/100071150/100070133/100069331/100067434/100063746/100061561/100061395/100061160/100059955/100058732/100056464/100055673/100054440/100052059/100051558/100051485/100051329/100049924	21
ecb05208	Chemical carcinogenesis - reactive oxygen species	41/1824	243/9164	0.901861	0.999997	0.91187	100630549/100630340/100629609/100271875/100146804/100073186/100073094/100070570/100070501/100070491/100069523/100067894/100067755/100065940/100064473/100064276/100064131/100062974/100062388/100062285/100062244/100061973/100061732/100061690/100061622/100060647/100058290/100058245/100057774/100057212/100056506/100056462/100056418/100056013/100055481/100054964/100053033/100051866/100051753/100051110…	41
ecb05171	Coronavirus disease - COVID-19	43/1824	254/9164	0.902336	0.999997	0.91187	102149749/100629951/100629885/100147417/100147174/100146643/100069250/100067894/100067755/100065841/100065733/100064731/100064612/100064551/100064278/100063402/100060539/100060505/100060428/100059005/100058498/100056770/100056386/100054008/100053273/100053210/100053110/100053022/100052952/100052818/100052658/100052525/100052296/100052055/100051753/100051650/100051509/100037400/100034237/100034222…	43
ecb00051	Fructose and mannose metabolism	4/1824	32/9164	0.905142	0.999997	0.91187	100065145/100057325/100054480/100009677	4
ecb04141	Protein processing in endoplasmic reticulum	28/1824	173/9164	0.911436	0.999997	0.91187	111774617/111773414/111767493/100147680/100147624/100147103/100073186/100072869/100072717/100072096/100070883/100069290/100064339/100064147/100062120/100059968/100059873/100059536/100057832/100057241/100056215/100053042/100052711/100052092/100051585/100051217/100050827/100049974	28
ecb00240	Pyrimidine metabolism	8/1824	58/9164	0.914229	0.999997	0.91187	100073089/100072617/100067583/100065312/100063988/100058590/100057177/100054704	8
ecb00592	alpha-Linolenic acid metabolism	3/1824	26/9164	0.914462	0.999997	0.91187	100053989/100053834/100033889	3
ecb04130	SNARE interactions in vesicular transport	4/1824	33/9164	0.917602	0.999997	0.91187	100073104/100073073/100068586/100051572	4
ecb04672	Intestinal immune network for IgA production	7/1824	53/9164	0.925042	0.999997	0.91187	100146643/100065535/100060320/100052310/100052125/100052063/100050974	7
ecb00430	Taurine and hypotaurine metabolism	2/1824	20/9164	0.92971	0.999997	0.91187	100060824/100055638	2
ecb04137	Mitophagy - animal	10/1824	73/9164	0.936262	0.999997	0.91187	100630367/100071586/100064473/100057832/100056891/100055791/100055481/100055032/100051650/100033918	10
ecb04625	C-type lectin receptor signaling pathway	16/1824	109/9164	0.937045	0.999997	0.91187	102147500/100071912/100071586/100071503/100071150/100067894/100067434/100064473/100061819/100055481/100054579/100052657/100051753/100051110/100034237/100034222	16
ecb00970	Aminoacyl-tRNA biosynthesis	9/1824	67/9164	0.937223	0.999997	0.91187	100147411/100066582/100066375/100062849/100061092/100060138/100059019/100054602/100050898	9
ecb04966	Collecting duct acid secretion	3/1824	28/9164	0.937667	0.999997	0.91187	100064677/100055525/100050059	3
ecb00220	Arginine biosynthesis	2/1824	21/9164	0.941381	0.999997	0.91187	100069935/100050116	2
ecb01230	Biosynthesis of amino acids	10/1824	74/9164	0.942653	0.999997	0.91187	100146156/100068713/100061380/100061297/100059454/100057768/100057612/100054480/100053614/100050116	10
ecb05031	Amphetamine addiction	9/1824	69/9164	0.949709	0.999997	0.91187	100073192/100071150/100069331/100067434/100063746/100061561/100056464/100051329/100049924	9
ecb04146	Peroxisome	12/1824	88/9164	0.952213	0.999997	0.91187	100146242/100073187/100070407/100069176/100066619/100061338/100060647/100058445/100056965/100054688/100054641/100053174	12
ecb03030	DNA replication	4/1824	37/9164	0.954023	0.999997	0.91187	100147367/100146777/100062326/100055572	4
ecb01212	Fatty acid metabolism	7/1824	58/9164	0.959178	0.999997	0.91187	100071472/100069512/100067343/100063624/100061338/100057311/100050075	7
ecb04918	Thyroid hormone synthesis	10/1824	78/9164	0.962946	0.999997	0.91187	100072955/100072939/100066046/100058029/100057796/100056464/100051558/100051485/100034206/100033835	10
ecb04931	Insulin resistance	15/1824	109/9164	0.963678	0.999997	0.91187	100070047/100067894/100067002/100066248/100065526/100063461/100062388/100061987/100060245/100055716/100053205/100051753/100050481/100050176/100034095	15
ecb04723	Retrograde endocannabinoid signaling	22/1824	151/9164	0.964684	0.999997	0.91187	100630574/100630340/100072537/100070890/100070179/100069331/100066046/100061701/100061561/100061395/100060364/100059772/100059608/100059571/100058732/100057796/100055673/100054705/100051558/100051485/100050803/100049924	22
ecb04721	Synaptic vesicle cycle	10/1824	79/9164	0.96689	0.999997	0.91187	100070499/100067133/100064677/100063690/100060156/100055525/100054917/100053137/100051273/100050526	10
ecb05017	Spinocerebellar ataxia	20/1824	140/9164	0.967036	0.999997	0.91187	111769168/100073186/100072204/100069331/100064339/100064276/100063746/100062974/100059821/100058621/100057015/100054237/100053039/100051753/100051558/100051485/100051329/100049825/100034090/791242	20
ecb03410	Base excision repair	3/1824	32/9164	0.967628	0.999997	0.91187	100147367/100053202/100050102	3
ecb04922	Glucagon signaling pathway	14/1824	105/9164	0.970503	0.999997	0.91187	100071472/100071150/100069613/100067434/100057054/100056464/100055716/100053606/100051558/100051485/100050481/100050040/100034095/100033997	14
ecb04142	Lysosome	19/1824	137/9164	0.974771	0.999997	0.91187	106783049/100629729/100073158/100069500/100061532/100061234/100061230/100060636/100060401/100059945/100058539/100056911/100056409/100056331/100055186/100054483/100053137/100051243/100049995	19
ecb00450	Selenocompound metabolism	1/1824	17/9164	0.977103	0.999997	0.91187	100053614	1
ecb04668	TNF signaling pathway	15/1824	115/9164	0.98005	0.999997	0.91187	100147174/100073197/100073186/100073094/100067894/100065841/100064289/100062953/100058207/100053056/100052658/100051753/100034237/100034083/100033988	15
ecb04750	Inflammatory mediator regulation of TRP channels	14/1824	109/9164	0.980514	0.999997	0.91187	100071150/100066046/100058355/100057796/100057419/100056464/100053056/100051753/100051558/100051485/100034237/100034198/100033889/100009699	14
ecb00410	beta-Alanine metabolism	3/1824	35/9164	0.98052	0.999997	0.91187	100073165/100057177/100055638	3
ecb03015	mRNA surveillance pathway	12/1824	97/9164	0.981778	0.999997	0.91187	100070133/100069294/100068576/100063178/100060952/100060172/100060162/100060154/100059955/100054440/100054383/100050218	12
ecb04920	Adipocytokine signaling pathway	8/1824	71/9164	0.981896	0.999997	0.91187	100069504/100067894/100061987/100055716/100053806/100051487/100034095/100034042	8
ecb05022	Pathways of neurodegeneration - multiple diseases	78/1824	478/9164	0.982767	0.999997	0.91187	111773414/111771171/111769168/111768287/106783041/102150627/100630549/100630367/100630340/100146715/100146215/100073186/100073091/100072717/100072403/100072204/100071881/100071150/100070130/100069523/100069331/100069290/100067894/100067434/100066294/100065940/100065732/100065484/100065248/100064473/100064431/100064339/100064276/100064131/100063985/100063746/100062974/100061973/100061732/100061561…	78
ecb01210	2-Oxocarboxylic acid metabolism	1/1824	19/9164	0.985325	0.999997	0.91187	100068713	1
ecb03050	Proteasome	4/1824	45/9164	0.986783	0.999997	0.91187	100065788/100059821/100057015/100034181	4
ecb04962	Vasopressin-regulated water reabsorption	4/1824	45/9164	0.986783	0.999997	0.91187	100069106/100066046/100063690/100056464	4
ecb00360	Phenylalanine metabolism	1/1824	20/9164	0.988252	0.999997	0.91187	100068389	1
ecb00604	Glycosphingolipid biosynthesis - ganglio series	1/1824	20/9164	0.988252	0.999997	0.91187	100066966	1
ecb03022	Basal transcription factors	3/1824	40/9164	0.991857	0.999997	0.91187	100065406/100061136/100050971	3
ecb05340	Primary immunodeficiency	3/1824	40/9164	0.991857	0.999997	0.91187	100630636/100146643/100061950	3
ecb05415	Diabetic cardiomyopathy	28/1824	205/9164	0.992787	0.999997	0.91187	100630549/100630340/100070047/100069523/100067894/100067002/100066248/100065940/100065526/100064276/100064131/100062974/100062388/100061987/100061973/100061732/100059005/100057437/100053606/100051753/100051715/100051558/100051501/100051485/100033860/100033845/100033843/791242	28
ecb04215	Apoptosis - multiple species	2/1824	33/9164	0.993996	0.999997	0.91187	100064312/100034083	2
ecb04714	Thermogenesis	32/1824	233/9164	0.994912	0.999997	0.91187	102150457/102150286/100630549/100630340/100630213/100073186/100073118/100071872/100071646/100071048/100069523/100068680/100066046/100065940/100064650/100064473/100064131/100062761/100061973/100061001/100057796/100056933/100056521/100056464/100056244/100055716/100055481/100051866/100051258/100050176/100034095/100033878	32
ecb03320	PPAR signaling pathway	7/1824	76/9164	0.996551	0.999997	0.91187	100070127/100068324/100067343/100063461/100061338/100057538/100051258	7
ecb04932	Non-alcoholic fatty liver disease	19/1824	157/9164	0.996635	0.999997	0.91187	100630549/100630340/100073186/100069504/100067894/100066248/100065940/100064339/100064312/100061987/100061973/100061732/100051753/100051258/100037400/100034237/100034095/100034083/100034042	19
ecb03008	Ribosome biogenesis in eukaryotes	8/1824	85/9164	0.997323	0.999997	0.91187	102149534/100063769/100060921/100055652/100050980/100050492/100050094/100034059	8
ecb04975	Fat digestion and absorption	3/1824	47/9164	0.9977	0.999997	0.91187	100062284/100062257/100049896	3
ecb03020	RNA polymerase	2/1824	38/9164	0.997763	0.999997	0.91187	100057807/100053708	2
ecb05010	Alzheimer disease	55/1824	383/9164	0.998363	0.999997	0.91187	111773414/111771171/111768287/106783041/100630549/100630340/100146215/100073186/100072403/100071881/100071150/100069523/100069290/100068314/100067894/100067821/100067434/100066294/100066248/100065940/100065732/100064473/100064431/100064339/100064276/100064131/100063746/100062974/100061987/100061973/100061110/100060521/100060364/100059821/100057856/100057015/100056684/100056633/100055481/100055241…	55
ecb04613	Neutrophil extracellular trap formation	25/1824	202/9164	0.998386	0.999997	0.91187	106780857/100147417/100146643/100067894/100067014/100065841/100065733/100064276/100064172/100062974/100062768/100061732/100060539/100060505/100056128/100056049/100054236/100051753/100051558/100051544/100051485/100051110/100034135/100033946/100033878	25
ecb00330	Arginine and proline metabolism	3/1824	51/9164	0.998904	0.999997	0.91187	100073165/100063760/100050480	3
ecb05014	Amyotrophic lateral sclerosis	51/1824	374/9164	0.999512	0.999997	0.91187	111773414/102150627/100630549/100630367/100630340/100146715/100073186/100073091/100072403/100070130/100070114/100069634/100069523/100069331/100069290/100067434/100067133/100065940/100065732/100065484/100065480/100065248/100064339/100064131/100063746/100062974/100061973/100061732/100061417/100060826/100060647/100059821/100059138/100058966/100057832/100057015/100056684/100056253/100054178/100054129…	51
ecb05016	Huntington disease	38/1824	302/9164	0.999752	0.999997	0.91187	102150627/100630549/100630340/100073186/100073091/100072403/100069613/100069523/100069331/100067133/100065940/100065732/100065248/100064339/100064276/100064131/100063746/100062974/100061973/100061561/100060364/100059821/100059138/100058966/100058152/100057015/100056684/100055716/100053708/100053137/100053039/100052388/100051558/100051485/100051258/100051174/100034083/100033835	38
ecb05322	Systemic lupus erythematosus	14/1824	148/9164	0.999836	0.999997	0.91187	100147417/100146643/100065733/100063746/100060539/100060505/100060320/100054236/100052310/100052125/100052063/100051329/100034183/100034181	14
ecb03040	Spliceosome	13/1824	145/9164	0.999909	0.999997	0.91187	106783117/100629585/100629288/100065284/100063178/100059578/100057570/100057092/100055574/100050830/100050827/100050228/100050214	13
ecb05020	Prion disease	31/1824	272/9164	0.999947	0.999997	0.91187	102149085/100630549/100630340/100072403/100069523/100069290/100067434/100067189/100065940/100065732/100064276/100064131/100063746/100062974/100062164/100061973/100061732/100059821/100057437/100057015/100056684/100055975/100052388/100051753/100051329/100050827/100049924/100034237/100034183/100034090/100034083	31
ecb05034	Alcoholism	18/1824	194/9164	0.999985	0.999997	0.91187	106780857/100630574/100073192/100071150/100067014/100064473/100063746/100063319/100061700/100061395/100056464/100055673/100055481/100054236/100053806/100051866/100051329/100051110	18
ecb05012	Parkinson disease	28/1824	265/9164	0.999988	0.999997	0.91187	111773414/100630549/100630340/100073186/100072717/100072403/100071150/100069523/100067821/100065940/100065732/100064339/100064276/100064131/100063985/100062974/100061973/100059821/100058286/100057832/100057015/100056684/100056464/100056215/100055673/100054925/100052388/100034083	28
ecb03010	Ribosome	12/1824	154/9164	0.999992	0.999997	0.91187	100630894/100071885/100069250/100064278/100063102/100056386/100053273/100052952/100052525/100052055/100051509/100050007	12
ecb00190	Oxidative phosphorylation	9/1824	136/9164	0.999997	0.999997	0.91187	100630549/100630340/100073118/100069523/100065940/100064677/100064131/100061973/100055525	9
